# Supplementary material for: Comparative Transcriptomic Analysis of the Response to Cold Acclimation in Eucalyptus dunnii
Source: PLoS One. 2014 Nov 20;9(11):e113091. doi: 10.1371/journal.pone.0113091 (PMC4239045; doi:10.1371/journal.pone.0113091)
Supplement: Table S2 — Sequence annotations of E. dunnii transcripts and gene expression profiling of five samples. (XLSX) [file pone.0113091.s003.xlsx]

## Sheet: Sheet1
Tab. S2 Sequence annotations of Eucalyptus dunnii transcripts and the gene expression profiling of five samples
Sequence annotation															Expression levels					SSR distribution
Sequence name	Sequence desc.	Sequence length	Hit desc.	Hit ACC	E-Value	Similarity	Score	Alignment length	Positives	#GOs	GOs	Enzyme Codes	InterProScan	Pathway	0h	3h	6h	12h	24h	SSR nr.	SSR type	SSR	size	start	end	SSR nr.	SSR type	SSR	size	start	end	SSR nr.	SSR type	SSR	size	start	end	SSR nr.	SSR type	SSR	size	start	end	SSR nr.	SSR type	SSR	size	start	end
contig_1	pleckstrin homology domain-containing protein	15965	gi|255552944|ref|XP_002517515.1|vacuolar protein sorting-associated protein, putative [Ricinus communis] >gi|223543526|gb|EEF45057.1| vacuolar protein sorting-associated protein, putative [Ricinus communis]	XP_002517515	0	75	4473.31	3734	2824	9	P:anatomical structure morphogenesis; P:cellular component organization; P:cell differentiation; P:multicellular organismal development; C:plasma membrane; P:biological_process; P:cytoskeleton organization; C:vacuole; C:Golgi apparatus	-			0.01	0	0.24	0.45	0.71
contig_2	pleckstrin homology domain-containing protein	15941	gi|255552944|ref|XP_002517515.1|vacuolar protein sorting-associated protein, putative [Ricinus communis] >gi|223543526|gb|EEF45057.1| vacuolar protein sorting-associated protein, putative [Ricinus communis]	XP_002517515	0	75	4482.17	3726	2824	9	P:anatomical structure morphogenesis; P:cellular component organization; P:cell differentiation; P:multicellular organismal development; C:plasma membrane; P:biological_process; P:cytoskeleton organization; C:vacuole; C:Golgi apparatus	-			0	0	0.14	0.21	0.32
contig_3	pleckstrin homology domain-containing protein	15885	gi|255552944|ref|XP_002517515.1|vacuolar protein sorting-associated protein, putative [Ricinus communis] >gi|223543526|gb|EEF45057.1| vacuolar protein sorting-associated protein, putative [Ricinus communis]	XP_002517515	0	75	4544.96	3769	2861	9	P:anatomical structure morphogenesis; P:cellular component organization; P:cell differentiation; P:multicellular organismal development; C:plasma membrane; P:biological_process; P:cytoskeleton organization; C:vacuole; C:Golgi apparatus	-			0.03	0.12	0.08	0.37	0.46
contig_4	pleckstrin homology domain-containing protein	15861	gi|255552944|ref|XP_002517515.1|vacuolar protein sorting-associated protein, putative [Ricinus communis] >gi|223543526|gb|EEF45057.1| vacuolar protein sorting-associated protein, putative [Ricinus communis]	XP_002517515	0	76	4549.58	3761	2861	9	P:anatomical structure morphogenesis; P:cellular component organization; P:cell differentiation; P:multicellular organismal development; C:plasma membrane; P:biological_process; P:cytoskeleton organization; C:vacuole; C:Golgi apparatus	-			0	0.07	0.04	0.17	0.21
contig_5	helicase-like transcription factor	15733	gi|359494872|ref|XP_002263027.2|PREDICTED: uncharacterized protein LOC100265351 [Vitis vinifera]	XP_002263027	0	73	1118.99	998	729	2	F:binding; F:nucleic acid binding	-			0.04	0	0	0	0
contig_6	dna repair helicase	15615	gi|359494872|ref|XP_002263027.2|PREDICTED: uncharacterized protein LOC100265351 [Vitis vinifera]	XP_002263027	0	70	766.148	737	521	1	F:binding	-			0	0	0	0	0
contig_7	e3 ubiquitin-protein ligase ubr4	15603	gi|359488327|ref|XP_003633742.1|PREDICTED: LOW QUALITY PROTEIN: auxin transport protein BIG-like [Vitis vinifera]	XP_003633742	0	82	6652.77	5007	4154	15	C:cytosol; F:binding; P:response to biotic stimulus; C:plasma membrane; P:transport; P:response to abiotic stimulus; P:multicellular organismal development; P:anatomical structure morphogenesis; P:response to endogenous stimulus; F:catalytic activity; P:cellular protein modification process; P:reproduction; P:cellular component organization; P:cell growth; C:cell	(6.3) Forming carbon-nitrogen bonds			17.53	14.38	16.25	20.82	21.98	1	p3	(GCG)7	21	1	21	2	p6	(GGATGA)3	18	4523	4540
contig_8	pleckstrin homology domain-containing protein	15425	gi|255552944|ref|XP_002517515.1|vacuolar protein sorting-associated protein, putative [Ricinus communis] >gi|223543526|gb|EEF45057.1| vacuolar protein sorting-associated protein, putative [Ricinus communis]	XP_002517515	0	75	4473.31	3734	2824	9	P:anatomical structure morphogenesis; P:cellular component organization; P:cell differentiation; P:multicellular organismal development; C:plasma membrane; P:biological_process; P:cytoskeleton organization; C:vacuole; C:Golgi apparatus	-			0.11	0	0.6	1.1	3.01
contig_9	pleckstrin homology domain-containing protein	15401	gi|255552944|ref|XP_002517515.1|vacuolar protein sorting-associated protein, putative [Ricinus communis] >gi|223543526|gb|EEF45057.1| vacuolar protein sorting-associated protein, putative [Ricinus communis]	XP_002517515	0	75	4482.17	3726	2824	9	P:anatomical structure morphogenesis; P:cellular component organization; P:cell differentiation; P:multicellular organismal development; C:plasma membrane; P:biological_process; P:cytoskeleton organization; C:vacuole; C:Golgi apparatus	-			0	0	0.32	0.5	1.33
contig_10	pleckstrin homology domain-containing protein	15345	gi|255552944|ref|XP_002517515.1|vacuolar protein sorting-associated protein, putative [Ricinus communis] >gi|223543526|gb|EEF45057.1| vacuolar protein sorting-associated protein, putative [Ricinus communis]	XP_002517515	0	75	4544.96	3769	2861	9	P:anatomical structure morphogenesis; P:cellular component organization; P:cell differentiation; P:multicellular organismal development; C:plasma membrane; P:biological_process; P:cytoskeleton organization; C:vacuole; C:Golgi apparatus	-			0.49	0.45	0.18	0.88	1.93
contig_11	pleckstrin homology domain-containing protein	15321	gi|255552944|ref|XP_002517515.1|vacuolar protein sorting-associated protein, putative [Ricinus communis] >gi|223543526|gb|EEF45057.1| vacuolar protein sorting-associated protein, putative [Ricinus communis]	XP_002517515	0	76	4549.58	3761	2861	9	P:anatomical structure morphogenesis; P:cellular component organization; P:cell differentiation; P:multicellular organismal development; C:plasma membrane; P:biological_process; P:cytoskeleton organization; C:vacuole; C:Golgi apparatus	-			0	0.27	0.1	0.4	0.85
contig_12	helicase-like transcription factor	15177	gi|359494872|ref|XP_002263027.2|PREDICTED: uncharacterized protein LOC100265351 [Vitis vinifera]	XP_002263027	0	73	1118.99	998	729	2	F:binding; F:nucleic acid binding	-			0.78	0	0.32	0.24	0.17
contig_13	dna repair helicase	15059	gi|359494872|ref|XP_002263027.2|PREDICTED: uncharacterized protein LOC100265351 [Vitis vinifera]	XP_002263027	0	70	766.148	737	521	1	F:binding	-			0	0	0	0	0
contig_14	helicase-like transcription factor	15032	gi|359494872|ref|XP_002263027.2|PREDICTED: uncharacterized protein LOC100265351 [Vitis vinifera]	XP_002263027	0	73	1176.77	1035	759	2	F:binding; F:nucleic acid binding	-			0	0	0	0	0
contig_15	dna repair helicase	14622	gi|359494872|ref|XP_002263027.2|PREDICTED: uncharacterized protein LOC100265351 [Vitis vinifera]	XP_002263027	0	70	766.148	737	521	1	F:binding	-			0.02	0	0	0	0
contig_16	pleckstrin homology domain-containing protein	14544	gi|255552944|ref|XP_002517515.1|vacuolar protein sorting-associated protein, putative [Ricinus communis] >gi|223543526|gb|EEF45057.1| vacuolar protein sorting-associated protein, putative [Ricinus communis]	XP_002517515	0	75	4473.31	3734	2824	9	P:anatomical structure morphogenesis; P:cellular component organization; P:cell differentiation; P:multicellular organismal development; C:plasma membrane; P:biological_process; P:cytoskeleton organization; C:vacuole; C:Golgi apparatus	-			0	0.06	0	0	0.18
contig_17	pleckstrin homology domain-containing protein	14520	gi|255552944|ref|XP_002517515.1|vacuolar protein sorting-associated protein, putative [Ricinus communis] >gi|223543526|gb|EEF45057.1| vacuolar protein sorting-associated protein, putative [Ricinus communis]	XP_002517515	0	75	4482.17	3726	2824	9	P:anatomical structure morphogenesis; P:cellular component organization; P:cell differentiation; P:multicellular organismal development; C:plasma membrane; P:biological_process; P:cytoskeleton organization; C:vacuole; C:Golgi apparatus	-			0	0.04	0	0	0.07
contig_18	helicase-like transcription factor	14476	gi|359494872|ref|XP_002263027.2|PREDICTED: uncharacterized protein LOC100265351 [Vitis vinifera]	XP_002263027	0	73	1176.77	1035	759	2	F:binding; F:nucleic acid binding	-			0	0	0	0	0
contig_19	vacuolar protein sorting-associated	14464	gi|255552944|ref|XP_002517515.1|vacuolar protein sorting-associated protein, putative [Ricinus communis] >gi|223543526|gb|EEF45057.1| vacuolar protein sorting-associated protein, putative [Ricinus communis]	XP_002517515	0	77	5340.39	4282	3306	7	C:organelle; C:intracellular; P:cell differentiation; P:multicellular organismal development; C:cytoplasm; P:anatomical structure morphogenesis; P:cellular component organization	-			0.67	0.83	1.48	1.2	1.6
contig_20	vacuolar protein sorting-associated	14440	gi|255552944|ref|XP_002517515.1|vacuolar protein sorting-associated protein, putative [Ricinus communis] >gi|223543526|gb|EEF45057.1| vacuolar protein sorting-associated protein, putative [Ricinus communis]	XP_002517515	0	77	5347.71	4274	3306	7	C:organelle; C:intracellular; P:cell differentiation; P:multicellular organismal development; C:cytoplasm; P:anatomical structure morphogenesis; P:cellular component organization	-			0	0.47	0.77	0.52	0.67
contig_21	aaa atpase containing von willebrand factor type a domain-containing protein	14300	gi|224132994|ref|XP_002327931.1|predicted protein [Populus trichocarpa] >gi|222837340|gb|EEE75719.1| predicted protein [Populus trichocarpa]	XP_002327931	0	72	2967.95	2687	1960	9	P:protein metabolic process; P:catabolic process; C:plasma membrane; P:multicellular organismal development; P:cytoskeleton organization; C:plastid; P:biosynthetic process; P:carbohydrate metabolic process; C:nucleus	-			0	0	0.06	0.29	0.21
contig_22	aaa atpase containing von willebrand factor type a domain-containing protein	14235	gi|224132994|ref|XP_002327931.1|predicted protein [Populus trichocarpa] >gi|222837340|gb|EEE75719.1| predicted protein [Populus trichocarpa]	XP_002327931	0	72	2431.37	2220	1612	6	P:catabolic process; P:primary metabolic process; C:plasma membrane; P:multicellular organismal development; C:plastid; P:cellular component organization	-			0	0	0.03	0.15	0.51
contig_23	aaa atpase containing von willebrand factor type a domain-containing protein	14224	gi|224132994|ref|XP_002327931.1|predicted protein [Populus trichocarpa] >gi|222837340|gb|EEE75719.1| predicted protein [Populus trichocarpa]	XP_002327931	0	69	4569.99	4594	3185	6	P:catabolic process; P:primary metabolic process; C:plasma membrane; P:multicellular organismal development; C:plastid; P:cellular component organization	-			1.31	0.7	0.61	1.25	0.46
contig_24	atp binding	14159	gi|224132994|ref|XP_002327931.1|predicted protein [Populus trichocarpa] >gi|222837340|gb|EEE75719.1| predicted protein [Populus trichocarpa]	XP_002327931	0	68	4031.48	4127	2837	6	P:catabolic process; P:primary metabolic process; C:plasma membrane; P:multicellular organismal development; C:plastid; P:cellular component organization	-			0	0	0.28	0.64	1.1
contig_25	dna repair helicase	14066	gi|359494872|ref|XP_002263027.2|PREDICTED: uncharacterized protein LOC100265351 [Vitis vinifera]	XP_002263027	0	70	766.148	737	521	1	F:binding	-			0.47	1.2	1.45	1.23	1.87
contig_26	helicase-like transcription factor	14039	gi|359494872|ref|XP_002263027.2|PREDICTED: uncharacterized protein LOC100265351 [Vitis vinifera]	XP_002263027	0	73	1176.77	1035	759	2	F:binding; F:nucleic acid binding	-			0.19	0	0	0	0
contig_27	pleckstrin homology domain-containing protein	14004	gi|255552944|ref|XP_002517515.1|vacuolar protein sorting-associated protein, putative [Ricinus communis] >gi|223543526|gb|EEF45057.1| vacuolar protein sorting-associated protein, putative [Ricinus communis]	XP_002517515	0	75	4473.31	3734	2824	9	P:anatomical structure morphogenesis; P:cellular component organization; P:cell differentiation; P:multicellular organismal development; C:plasma membrane; P:biological_process; P:cytoskeleton organization; C:vacuole; C:Golgi apparatus	-			0	0.25	0	0	0.82
contig_28	protein binding	13990	gi|255572407|ref|XP_002527141.1|protein binding protein, putative [Ricinus communis] >gi|223533501|gb|EEF35243.1| protein binding protein, putative [Ricinus communis]	XP_002527141	0	77	5153.96	4176	3228	2	C:plasma membrane; F:binding	-			0	0.49	0.77	1.45	0.74
contig_29	pleckstrin homology domain-containing protein	13980	gi|255552944|ref|XP_002517515.1|vacuolar protein sorting-associated protein, putative [Ricinus communis] >gi|223543526|gb|EEF45057.1| vacuolar protein sorting-associated protein, putative [Ricinus communis]	XP_002517515	0	75	4482.17	3726	2824	3	C:plasma membrane; C:vacuole; C:Golgi apparatus	-			0	0.14	0	0	0.33
contig_30	protein binding	13974	gi|255572407|ref|XP_002527141.1|protein binding protein, putative [Ricinus communis] >gi|223533501|gb|EEF35243.1| protein binding protein, putative [Ricinus communis]	XP_002527141	0	77	5153.96	4176	3228	2	C:plasma membrane; F:binding	-			0	0.35	0.57	0.14	0
contig_31	vacuolar protein sorting-associated	13924	gi|255552944|ref|XP_002517515.1|vacuolar protein sorting-associated protein, putative [Ricinus communis] >gi|223543526|gb|EEF45057.1| vacuolar protein sorting-associated protein, putative [Ricinus communis]	XP_002517515	0	77	5517.58	4383	3393	2	P:protein localization; F:phospholipid binding				11.93	3.5	4.1	3.26	7.86
contig_32	vacuolar protein sorting-associated	13900	gi|255552944|ref|XP_002517515.1|vacuolar protein sorting-associated protein, putative [Ricinus communis] >gi|223543526|gb|EEF45057.1| vacuolar protein sorting-associated protein, putative [Ricinus communis]	XP_002517515	0	77	5525.29	4375	3393	2	P:protein localization; F:phospholipid binding				0.03	1.96	2.09	1.37	3.18
contig_33	helicase-like transcription factor	13638	gi|359494872|ref|XP_002263027.2|PREDICTED: uncharacterized protein LOC100265351 [Vitis vinifera]	XP_002263027	0	73	1176.77	1035	759	2	F:binding; F:nucleic acid binding	-			1.53	1.46	3.11	2.5	2.93
contig_34	helicase-like transcription factor	13483	gi|359494872|ref|XP_002263027.2|PREDICTED: uncharacterized protein LOC100265351 [Vitis vinifera]	XP_002263027	0	73	1176.77	1035	759	2	F:binding; F:nucleic acid binding	-			4.37	2.97	2.05	3.95	6.51
contig_35	protein binding	13435	gi|255572407|ref|XP_002527141.1|protein binding protein, putative [Ricinus communis] >gi|223533501|gb|EEF35243.1| protein binding protein, putative [Ricinus communis]	XP_002527141	0	77	5358.5	4298	3339	2	C:plasma membrane; F:binding	-			6.93	4.19	3.93	4.77	6.34
contig_36	vacuolar protein sorting-associated	13081	gi|297736774|emb|CBI25975.3|unnamed protein product [Vitis vinifera]	CBI25975	0	82	5776.05	4180	3429	2	F:lipid binding; P:biological_process	-			5.37	3.38	4.09	6.37	7.16
contig_37	mannosylglycoprotein endo-beta-mannosidase-like	12964	gi|255542636|ref|XP_002512381.1|beta-mannosidase, putative [Ricinus communis] >gi|223548342|gb|EEF49833.1| beta-mannosidase, putative [Ricinus communis]	XP_002512381	0	86	1036.17	629	544	3	P:carbohydrate metabolic process; F:binding; F:hydrolase activity	(3.2) Glycosylases			0.06	0.1	0.16	0.17	0.07
contig_38	pentatricopeptide repeat-containing protein	12926	gi|225427607|ref|XP_002269121.1|PREDICTED: pentatricopeptide repeat-containing protein At4g19220, mitochondrial [Vitis vinifera]	XP_002269121	0	76	999.964	827	629	0	-				0.26	20.38	22.65	1.08	0.35	1	p6	(CCATGG)3	18	12339	12356
contig_39	mannosylglycoprotein endo-beta-mannosidase-like	12926	gi|224125250|ref|XP_002319539.1|predicted protein [Populus trichocarpa] >gi|222857915|gb|EEE95462.1| predicted protein [Populus trichocarpa]	XP_002319539	0	88	1619.36	973	857	3	P:carbohydrate metabolic process; F:binding; F:hydrolase activity	(3.2) Glycosylases			0.55	0.25	0.08	0.35	0.11
contig_40	mannosylglycoprotein endo-beta-mannosidase-like	12908	gi|224125250|ref|XP_002319539.1|predicted protein [Populus trichocarpa] >gi|222857915|gb|EEE95462.1| predicted protein [Populus trichocarpa]	XP_002319539	0	88	1619.36	973	857	3	P:carbohydrate metabolic process; F:binding; F:hydrolase activity	(3.2) Glycosylases			0.33	0.42	0.96	0.69	0.13
contig_41	mannosylglycoprotein endo-beta-mannosidase-like	12905	gi|224125250|ref|XP_002319539.1|predicted protein [Populus trichocarpa] >gi|222857915|gb|EEE95462.1| predicted protein [Populus trichocarpa]	XP_002319539	0	88	1619.36	973	857	3	P:carbohydrate metabolic process; F:binding; F:hydrolase activity	(3.2) Glycosylases			0.05	0.17	0.07	0.4	0.43
contig_42	mannosylglycoprotein endo-beta-mannosidase-like	12887	gi|224125250|ref|XP_002319539.1|predicted protein [Populus trichocarpa] >gi|222857915|gb|EEE95462.1| predicted protein [Populus trichocarpa]	XP_002319539	0	88	1619.36	973	857	3	P:carbohydrate metabolic process; F:binding; F:hydrolase activity	(3.2) Glycosylases			0.03	0.29	0.82	0.78	0.5
contig_43	dna repair helicase	12783	gi|359494872|ref|XP_002263027.2|PREDICTED: uncharacterized protein LOC100265351 [Vitis vinifera]	XP_002263027	0	70	766.148	737	521	1	F:binding	-			0	0	0	0	0
contig_44	e3 ubiquitin-protein ligase upl1-like	12708	gi|224056471|ref|XP_002298873.1|predicted protein [Populus trichocarpa] >gi|222846131|gb|EEE83678.1| predicted protein [Populus trichocarpa]	XP_002298873	0	81	4804.58	3775	3091	9	P:cellular protein modification process; P:catabolic process; C:plasma membrane; F:catalytic activity; C:cell; C:cytosol; C:mitochondrion; C:intracellular; C:protein complex	(6.3) Forming carbon-nitrogen bonds			18.69	11.58	19.07	15.98	18.39	1	p6	(GAAAGA)3	18	12686	12703
contig_45	e3 ubiquitin-protein ligase upl1-like	12677	gi|224056471|ref|XP_002298873.1|predicted protein [Populus trichocarpa] >gi|222846131|gb|EEE83678.1| predicted protein [Populus trichocarpa]	XP_002298873	0	81	4804.58	3775	3091	9	P:cellular protein modification process; P:catabolic process; C:plasma membrane; F:catalytic activity; C:cell; C:cytosol; C:mitochondrion; C:intracellular; C:protein complex	(6.3) Forming carbon-nitrogen bonds			10.53	8.51	7.92	14.64	10.68	1	p6	(GAAAGA)3	18	12655	12672
contig_46	helicase-like transcription factor	12665	gi|359494872|ref|XP_002263027.2|PREDICTED: uncharacterized protein LOC100265351 [Vitis vinifera]	XP_002263027	0	73	1118.99	998	729	2	F:binding; F:nucleic acid binding	-			0.01	0	0	0	0
contig_47	dna repair helicase	12547	gi|359494872|ref|XP_002263027.2|PREDICTED: uncharacterized protein LOC100265351 [Vitis vinifera]	XP_002263027	0	70	766.148	737	521	1	F:binding	-			0	0	0	0	0
contig_48	serine threonine-protein kinase smg1	12543	gi|359475153|ref|XP_002281272.2|PREDICTED: serine/threonine-protein kinase SMG1 [Vitis vinifera]	XP_002281272	0	81	4289.18	3288	2674	6	P:signal transduction; F:protein kinase activity; F:signal transducer activity; F:nucleotide binding; C:cell; C:protein complex	-			0.13	0.27	0.21	0.47	0.59
contig_49	serine threonine-protein kinase smg1	12475	gi|359475153|ref|XP_002281272.2|PREDICTED: serine/threonine-protein kinase SMG1 [Vitis vinifera]	XP_002281272	0	81	4289.18	3288	2674	6	P:signal transduction; F:protein kinase activity; F:signal transducer activity; F:nucleotide binding; C:cell; C:protein complex	-			0.52	0.35	0.21	0.65	0.62
contig_50	PREDICTED: uncharacterized protein LOC100256959	12458	gi|225456629|ref|XP_002266656.1|PREDICTED: uncharacterized protein LOC100256959 [Vitis vinifera]	XP_002266656	0	77	1908.65	1603	1248	2	F:ubiquitin thiolesterase activity; P:ubiquitin-dependent protein catabolic process				0	0.08	0	0	0
contig_51	serine threonine-protein kinase smg1	12452	gi|359475153|ref|XP_002281272.2|PREDICTED: serine/threonine-protein kinase SMG1 [Vitis vinifera]	XP_002281272	0	80	4746.8	3740	3000	5	F:transferase activity; F:kinase activity; P:metabolic process; P:signal transduction; F:nucleotide binding	(2.7) Transferring phosphorous-containing groups			0.69	0.67	1.25	1.35	1.05
contig_52	transformation transcription domain-associated	12449	gi|359476827|ref|XP_003631895.1|PREDICTED: transformation/transcription domain-associated protein [Vitis vinifera]	XP_003631895	0	91	5854.25	3527	3242	0	-				1.68	1.81	2.47	4.08	2.84	1	p6	(GACGAA)3	18	1	18
contig_53	PREDICTED: uncharacterized protein LOC100256959	12435	gi|225456629|ref|XP_002266656.1|PREDICTED: uncharacterized protein LOC100256959 [Vitis vinifera]	XP_002266656	0	77	1908.65	1603	1248	2	F:ubiquitin thiolesterase activity; P:ubiquitin-dependent protein catabolic process				0	0.13	0	0	0.03
contig_54	serine threonine-protein kinase smg1	12384	gi|359475153|ref|XP_002281272.2|PREDICTED: serine/threonine-protein kinase SMG1 [Vitis vinifera]	XP_002281272	0	80	4806.12	3768	3028	6	P:signal transduction; F:protein kinase activity; F:signal transducer activity; F:nucleotide binding; C:cell; C:protein complex	-			2.82	0.86	1.23	1.88	1.11
contig_55	mannosylglycoprotein endo-beta-mannosidase-like	12377	gi|255542636|ref|XP_002512381.1|beta-mannosidase, putative [Ricinus communis] >gi|223548342|gb|EEF49833.1| beta-mannosidase, putative [Ricinus communis]	XP_002512381	0	86	1036.17	629	544	3	P:carbohydrate metabolic process; F:binding; F:hydrolase activity	(3.2) Glycosylases			1.68	0.6	0.09	0.63	0.59
contig_56	mannosylglycoprotein endo-beta-mannosidase-like	12359	gi|255542636|ref|XP_002512381.1|beta-mannosidase, putative [Ricinus communis] >gi|223548342|gb|EEF49833.1| beta-mannosidase, putative [Ricinus communis]	XP_002512381	0	86	1036.17	629	544	3	P:carbohydrate metabolic process; F:binding; F:hydrolase activity	(3.2) Glycosylases			0.97	1.03	1.09	1.26	0.69
contig_57	mannosylglycoprotein endo-beta-mannosidase-like	12321	gi|224125250|ref|XP_002319539.1|predicted protein [Populus trichocarpa] >gi|222857915|gb|EEE95462.1| predicted protein [Populus trichocarpa]	XP_002319539	0	88	1619.36	973	857	3	P:carbohydrate metabolic process; F:binding; F:hydrolase activity	(3.2) Glycosylases			9.97	2.58	0.54	2.55	1.15
contig_58	mannosylglycoprotein endo-beta-mannosidase-like	12303	gi|224125250|ref|XP_002319539.1|predicted protein [Populus trichocarpa] >gi|222857915|gb|EEE95462.1| predicted protein [Populus trichocarpa]	XP_002319539	0	88	1619.36	973	857	3	P:carbohydrate metabolic process; F:binding; F:hydrolase activity	(3.2) Glycosylases			5.73	4.43	6.87	5.07	1.36
contig_59	mannosylglycoprotein endo-beta-mannosidase-like	12300	gi|224125250|ref|XP_002319539.1|predicted protein [Populus trichocarpa] >gi|222857915|gb|EEE95462.1| predicted protein [Populus trichocarpa]	XP_002319539	0	88	1619.36	973	857	3	P:carbohydrate metabolic process; F:binding; F:hydrolase activity	(3.2) Glycosylases			0.78	1.77	0.46	2.92	4.6
contig_60	mannosylglycoprotein endo-beta-mannosidase-like	12282	gi|224125250|ref|XP_002319539.1|predicted protein [Populus trichocarpa] >gi|222857915|gb|EEE95462.1| predicted protein [Populus trichocarpa]	XP_002319539	0	88	1619.36	973	857	3	P:carbohydrate metabolic process; F:binding; F:hydrolase activity	(3.2) Glycosylases			0.44	3.04	5.9	5.81	5.45
contig_61	transformation transcription domain-associated	12277	gi|359476827|ref|XP_003631895.1|PREDICTED: transformation/transcription domain-associated protein [Vitis vinifera]	XP_003631895	0	92	6586.13	3913	3606	0	-				16.4	10.84	10.48	17.06	14.65	1	p6	(GACGAA)3	18	1	18
contig_62	PREDICTED: uncharacterized protein LOC100256959	12249	gi|225456629|ref|XP_002266656.1|PREDICTED: uncharacterized protein LOC100256959 [Vitis vinifera]	XP_002266656	0	77	1908.65	1603	1248	2	F:ubiquitin thiolesterase activity; P:ubiquitin-dependent protein catabolic process				0.07	0.4	0	0	0
contig_63	dna repair helicase	12227	gi|359494872|ref|XP_002263027.2|PREDICTED: uncharacterized protein LOC100265351 [Vitis vinifera]	XP_002263027	0	70	766.148	737	521	1	F:binding	-			0	0	0	0	0
contig_64	PREDICTED: uncharacterized protein LOC100256959	12226	gi|225456629|ref|XP_002266656.1|PREDICTED: uncharacterized protein LOC100256959 [Vitis vinifera]	XP_002266656	0	77	1908.65	1603	1248	2	F:ubiquitin thiolesterase activity; P:ubiquitin-dependent protein catabolic process				0.04	0.63	0.03	0	0.61
contig_65	PREDICTED: uncharacterized protein LOC100256959	12214	gi|225456629|ref|XP_002266656.1|PREDICTED: uncharacterized protein LOC100256959 [Vitis vinifera]	XP_002266656	0	77	1908.65	1603	1248	2	F:ubiquitin thiolesterase activity; P:ubiquitin-dependent protein catabolic process				0.04	0.17	0	0	0
contig_66	PREDICTED: uncharacterized protein LOC100256959	12191	gi|225456629|ref|XP_002266656.1|PREDICTED: uncharacterized protein LOC100256959 [Vitis vinifera]	XP_002266656	0	77	1908.65	1603	1248	2	F:ubiquitin thiolesterase activity; P:ubiquitin-dependent protein catabolic process				0.02	0.27	0.01	0	0.14
contig_67	abc transporter e family member 2	12156	gi|296085461|emb|CBI29193.3|unnamed protein product [Vitis vinifera]	CBI29193	0	98	1006.13	511	502	0	-				0	1.77	3.12	1.95	0.18	1	p6	(CCATGG)3	18	11569	11586
contig_68	pentatricopeptide repeat-containing protein mitochondrial	12141	gi|225427607|ref|XP_002269121.1|PREDICTED: pentatricopeptide repeat-containing protein At4g19220, mitochondrial [Vitis vinifera]	XP_002269121	0	76	999.964	827	629	0	-				0	2.6	4.48	1.07	0.1	1	p6	(CCATGG)3	18	11554	11571
contig_69	abc transporter e family member 2	12137	gi|296085461|emb|CBI29193.3|unnamed protein product [Vitis vinifera]	CBI29193	0	97	1129.01	572	560	0	-				0	8.26	20.86	7.43	1.94	1	p6	(CCATGG)3	18	11550	11567
contig_70	PREDICTED: uncharacterized protein LOC100256959	12131	gi|225456629|ref|XP_002266656.1|PREDICTED: uncharacterized protein LOC100256959 [Vitis vinifera]	XP_002266656	0	77	1908.65	1603	1248	2	F:ubiquitin thiolesterase activity; P:ubiquitin-dependent protein catabolic process				0.09	0.32	0.01	0	0.17
contig_71	helicase-like transcription factor	12109	gi|359494872|ref|XP_002263027.2|PREDICTED: uncharacterized protein LOC100265351 [Vitis vinifera]	XP_002263027	0	73	1118.99	998	729	2	F:binding; F:nucleic acid binding	-			0.15	0	0.08	0.06	0.03
contig_72	pentatricopeptide repeat-containing protein mitochondrial	12066	gi|225427607|ref|XP_002269121.1|PREDICTED: pentatricopeptide repeat-containing protein At4g19220, mitochondrial [Vitis vinifera]	XP_002269121	0	76	999.964	827	629	0	-				0.09	4.94	3.78	3.95	0.68	1	p6	(CCATGG)3	18	11479	11496
contig_73	abc transporter e family member 2	12063	gi|296085461|emb|CBI29193.3|unnamed protein product [Vitis vinifera]	CBI29193	0	98	1006.13	511	502	0	-				0.21	2.53	4.09	4.84	1.11	1	p6	(CCATGG)3	18	11476	11493
contig_74	abc transporter e family member 2	12053	gi|296085461|emb|CBI29193.3|unnamed protein product [Vitis vinifera]	CBI29193	0	97	1129.01	572	560	0	-				0	0	0	1.87	2.17	1	p6	(CCATGG)3	18	11466	11483
contig_75	pentatricopeptide repeat-containing protein mitochondrial	12048	gi|225427607|ref|XP_002269121.1|PREDICTED: pentatricopeptide repeat-containing protein At4g19220, mitochondrial [Vitis vinifera]	XP_002269121	0	76	999.964	827	629	0	-				1.11	3.69	6.65	2.67	0.96	1	p6	(CCATGG)3	18	11461	11478
contig_76	abc transporter e family member 2	12044	gi|296085461|emb|CBI29193.3|unnamed protein product [Vitis vinifera]	CBI29193	0	97	1129.01	572	560	0	-				1.5	11.81	27.72	30.28	10.18	1	p6	(CCATGG)3	18	11457	11474
contig_77	PREDICTED: uncharacterized protein LOC100256959	12005	gi|225456629|ref|XP_002266656.1|PREDICTED: uncharacterized protein LOC100256959 [Vitis vinifera]	XP_002266656	0	77	1908.65	1603	1248	2	F:ubiquitin thiolesterase activity; P:ubiquitin-dependent protein catabolic process				1.67	0.84	0	0.19	0
contig_78	dna repair helicase	11991	gi|359494872|ref|XP_002263027.2|PREDICTED: uncharacterized protein LOC100265351 [Vitis vinifera]	XP_002263027	0	70	766.148	737	521	1	F:binding	-			0	0	0	0	0
contig_79	PREDICTED: uncharacterized protein LOC100256959	11982	gi|225456629|ref|XP_002266656.1|PREDICTED: uncharacterized protein LOC100256959 [Vitis vinifera]	XP_002266656	0	77	1908.65	1603	1248	2	F:ubiquitin thiolesterase activity; P:ubiquitin-dependent protein catabolic process				0.92	1.36	3.07	2.95	2.84
contig_80	helicase-like transcription factor	11964	gi|359494872|ref|XP_002263027.2|PREDICTED: uncharacterized protein LOC100265351 [Vitis vinifera]	XP_002263027	0	73	1176.77	1035	759	2	F:binding; F:nucleic acid binding	-			0	0	0	0	0
contig_81	abc transporter e family member 2	11960	gi|296085461|emb|CBI29193.3|unnamed protein product [Vitis vinifera]	CBI29193	0	97	1129.01	572	560	0	-				10.19	0	0	4.65	20.91	1	p6	(CCATGG)3	18	11373	11390
contig_82	dna repair helicase	11951	gi|359494872|ref|XP_002263027.2|PREDICTED: uncharacterized protein LOC100265351 [Vitis vinifera]	XP_002263027	0	70	766.148	737	521	1	F:binding	-			0	0	0	0	0
contig_83	pentatricopeptide repeat-containing protein mitochondrial	11934	gi|225427607|ref|XP_002269121.1|PREDICTED: pentatricopeptide repeat-containing protein At4g19220, mitochondrial [Vitis vinifera]	XP_002269121	0	76	999.964	827	629	0	-				0.29	0.62	4.29	8.81	2.04	1	p6	(CCATGG)3	18	11347	11364
contig_84	PREDICTED: uncharacterized protein LOC100256959	11922	gi|225456629|ref|XP_002266656.1|PREDICTED: uncharacterized protein LOC100256959 [Vitis vinifera]	XP_002266656	0	77	1908.65	1603	1248	2	F:ubiquitin thiolesterase activity; P:ubiquitin-dependent protein catabolic process				3.79	1.61	2.61	4.93	3.69
contig_85	mannosylglycoprotein endo-beta-mannosidase-like	11913	gi|255542636|ref|XP_002512381.1|beta-mannosidase, putative [Ricinus communis] >gi|223548342|gb|EEF49833.1| beta-mannosidase, putative [Ricinus communis]	XP_002512381	0	86	1036.17	629	544	3	P:carbohydrate metabolic process; F:binding; F:hydrolase activity	(3.2) Glycosylases			0	0	0	0	0
contig_86	mannosylglycoprotein endo-beta-mannosidase-like	11895	gi|255542636|ref|XP_002512381.1|beta-mannosidase, putative [Ricinus communis] >gi|223548342|gb|EEF49833.1| beta-mannosidase, putative [Ricinus communis]	XP_002512381	0	86	1036.17	629	544	3	P:carbohydrate metabolic process; F:binding; F:hydrolase activity	(3.2) Glycosylases			0	0	0	0	0
contig_87	mannosylglycoprotein endo-beta-mannosidase-like	11892	gi|255542636|ref|XP_002512381.1|beta-mannosidase, putative [Ricinus communis] >gi|223548342|gb|EEF49833.1| beta-mannosidase, putative [Ricinus communis]	XP_002512381	0	86	1036.17	629	544	3	P:carbohydrate metabolic process; F:binding; F:hydrolase activity	(3.2) Glycosylases			0	0	0	0	0
contig_88	PREDICTED: uncharacterized protein LOC100256959	11887	gi|225456629|ref|XP_002266656.1|PREDICTED: uncharacterized protein LOC100256959 [Vitis vinifera]	XP_002266656	0	77	1908.65	1603	1248	2	F:ubiquitin thiolesterase activity; P:ubiquitin-dependent protein catabolic process				2.32	0.68	0.99	1.08	0.81
contig_89	dna repair helicase	11790	gi|359494872|ref|XP_002263027.2|PREDICTED: uncharacterized protein LOC100265351 [Vitis vinifera]	XP_002263027	0	70	766.148	737	521	1	F:binding	-			0	0	0	0	0
contig_90	beach domain-containing protein lvsa-like	11702	gi|255559861|ref|XP_002520949.1|conserved hypothetical protein [Ricinus communis] >gi|223539786|gb|EEF41366.1| conserved hypothetical protein [Ricinus communis]	XP_002520949	0	87	5416.66	3609	3141	0	-				5.37	4.57	4.74	7.31	6.57	1	p6	(TTCCGG)3	18	1	18
contig_91	dna repair helicase	11554	gi|359494872|ref|XP_002263027.2|PREDICTED: uncharacterized protein LOC100265351 [Vitis vinifera]	XP_002263027	0	70	766.148	737	521	1	F:binding	-			0	0	0	0	0
contig_92	beach domain-containing protein lvsc- partial	11479	gi|359492504|ref|XP_002283760.2|PREDICTED: BEACH domain-containing protein lvsC-like, partial [Vitis vinifera]	XP_002283760	0	87	3617.01	2290	2003	0	-				4.03	1.84	2.07	2.42	2.77
contig_93	PREDICTED: uncharacterized protein LOC100266406	11443	gi|359480807|ref|XP_002277575.2|PREDICTED: uncharacterized protein LOC100266406 [Vitis vinifera]	XP_002277575	0	69	1382.85	1818	1266	0	-				22.84	20.04	25.28	26.96	27.87	1	p6	(GCTTCA)3	18	5702	5719	2	c	(ACCTCC)4gcctccacctcctgtatgcccaccaacacaggcaccaccgcctcaat(CTCCAC)3	89	11350	11438
contig_94	helicase-like transcription factor	11408	gi|359494872|ref|XP_002263027.2|PREDICTED: uncharacterized protein LOC100265351 [Vitis vinifera]	XP_002263027	0	73	1176.77	1035	759	2	F:binding; F:nucleic acid binding	-			0	0	0	0	0
contig_95	dna repair helicase	11395	gi|359494872|ref|XP_002263027.2|PREDICTED: uncharacterized protein LOC100265351 [Vitis vinifera]	XP_002263027	0	70	766.148	737	521	1	F:binding	-			0	0	0	0	0
contig_96	helicase-like transcription factor	11368	gi|359494872|ref|XP_002263027.2|PREDICTED: uncharacterized protein LOC100265351 [Vitis vinifera]	XP_002263027	0	73	1118.99	998	729	2	F:binding; F:nucleic acid binding	-			0	0	0	0	0
contig_97	PREDICTED: uncharacterized protein LOC100247348	11359	gi|359480861|ref|XP_002275681.2|PREDICTED: uncharacterized protein LOC100247348 [Vitis vinifera]	XP_002275681	0	71	3080.43	2954	2126	2	P:biological_process; C:cellular_component				0.31	1.64	1.87	1.23	0.86	1	p4	(GTCG)5	20	11109	11128
contig_98	mannosylglycoprotein endo-beta-mannosidase-like	11308	gi|255542636|ref|XP_002512381.1|beta-mannosidase, putative [Ricinus communis] >gi|223548342|gb|EEF49833.1| beta-mannosidase, putative [Ricinus communis]	XP_002512381	0	86	1036.17	629	544	3	P:carbohydrate metabolic process; F:binding; F:hydrolase activity	(3.2) Glycosylases			0	0	0	0	0
contig_99	unnamed protein product	11295	gi|297745695|emb|CBI40980.3|unnamed protein product [Vitis vinifera]	CBI40980	0	73	741.11	681	498	1	P:protein localization				0.04	0.26	0.09	0.16	0.02	1	p2	(TC)9	18	11278	11295
contig_100	vacuolar protein sorting-associated	11292	gi|255554711|ref|XP_002518393.1|vacuolar protein sorting-associated protein, putative [Ricinus communis] >gi|223542238|gb|EEF43780.1| vacuolar protein sorting-associated protein, putative [Ricinus communis]	XP_002518393	0	63	1852.41	2366	1492	1	P:protein localization				0.03	0	0	0.2	0.08
contig_101	mannosylglycoprotein endo-beta-mannosidase-like	11290	gi|255542636|ref|XP_002512381.1|beta-mannosidase, putative [Ricinus communis] >gi|223548342|gb|EEF49833.1| beta-mannosidase, putative [Ricinus communis]	XP_002512381	0	86	1036.17	629	544	3	P:carbohydrate metabolic process; F:binding; F:hydrolase activity	(3.2) Glycosylases			0	0	0	0	0
contig_102	vacuolar protein sorting-associated	11254	gi|255554711|ref|XP_002518393.1|vacuolar protein sorting-associated protein, putative [Ricinus communis] >gi|223542238|gb|EEF43780.1| vacuolar protein sorting-associated protein, putative [Ricinus communis]	XP_002518393	0	63	1852.41	2366	1492	1	P:protein localization				0	0	0	0.05	0.03
contig_103	dna repair helicase	11250	gi|359494872|ref|XP_002263027.2|PREDICTED: uncharacterized protein LOC100265351 [Vitis vinifera]	XP_002263027	0	70	766.148	737	521	1	F:binding	-			0	0	0	0	0
contig_104	dna repair helicase	11234	gi|359494872|ref|XP_002263027.2|PREDICTED: uncharacterized protein LOC100265351 [Vitis vinifera]	XP_002263027	0	70	766.148	737	521	1	F:binding	-			0	0	0	0	0
contig_105	unnamed protein product	11228	gi|297745695|emb|CBI40980.3|unnamed protein product [Vitis vinifera]	CBI40980	0	73	741.11	681	498	1	P:protein localization				0.36	0.57	0.68	0.46	0.03	1	p2	(TC)9	18	11211	11228
contig_106	helicase-like transcription factor	11207	gi|359494872|ref|XP_002263027.2|PREDICTED: uncharacterized protein LOC100265351 [Vitis vinifera]	XP_002263027	0	73	1118.99	998	729	2	F:binding; F:nucleic acid binding	-			0	0	0	0	0
contig_107	vacuolar protein sorting-associated	11181	gi|255554711|ref|XP_002518393.1|vacuolar protein sorting-associated protein, putative [Ricinus communis] >gi|223542238|gb|EEF43780.1| vacuolar protein sorting-associated protein, putative [Ricinus communis]	XP_002518393	0	63	1867.82	2329	1490	1	P:protein localization				0.15	0	0.29	0.77	0.15
contig_108	vacuolar protein sorting-associated	11171	gi|255554711|ref|XP_002518393.1|vacuolar protein sorting-associated protein, putative [Ricinus communis] >gi|223542238|gb|EEF43780.1| vacuolar protein sorting-associated protein, putative [Ricinus communis]	XP_002518393	0	65	3211.01	3620	2377	1	P:protein localization				0.67	0	0	0.45	0.84
contig_109	vacuolar protein sorting-associated	11143	gi|255554711|ref|XP_002518393.1|vacuolar protein sorting-associated protein, putative [Ricinus communis] >gi|223542238|gb|EEF43780.1| vacuolar protein sorting-associated protein, putative [Ricinus communis]	XP_002518393	0	63	1867.82	2329	1490	1	P:protein localization				0	0	0.08	0.17	0.06
contig_110	vacuolar protein sorting-associated	11135	gi|255554711|ref|XP_002518393.1|vacuolar protein sorting-associated protein, putative [Ricinus communis] >gi|223542238|gb|EEF43780.1| vacuolar protein sorting-associated protein, putative [Ricinus communis]	XP_002518393	0	65	3214.09	3606	2376	1	P:protein localization				0	0.38	0.5	1.02	0.68
contig_111	vacuolar protein sorting-associated	11133	gi|255554711|ref|XP_002518393.1|vacuolar protein sorting-associated protein, putative [Ricinus communis] >gi|223542238|gb|EEF43780.1| vacuolar protein sorting-associated protein, putative [Ricinus communis]	XP_002518393	0	62	2236.45	2802	1762	1	P:protein localization				0	0	0	0.1	0.33
contig_112	unnamed protein product	11116	gi|297745695|emb|CBI40980.3|unnamed protein product [Vitis vinifera]	CBI40980	0	73	741.11	681	498	1	P:protein localization				0.5	0.05	0.12	0.06	0.13	1	p2	(TC)9	18	11099	11116
contig_113	vacuolar protein sorting-associated	11097	gi|255554711|ref|XP_002518393.1|vacuolar protein sorting-associated protein, putative [Ricinus communis] >gi|223542238|gb|EEF43780.1| vacuolar protein sorting-associated protein, putative [Ricinus communis]	XP_002518393	0	63	2248.78	2764	1760	1	P:protein localization				0	0.04	0.14	0.22	0.27
contig_114	vacuolar protein sorting-associated	11060	gi|255554711|ref|XP_002518393.1|vacuolar protein sorting-associated protein, putative [Ricinus communis] >gi|223542238|gb|EEF43780.1| vacuolar protein sorting-associated protein, putative [Ricinus communis]	XP_002518393	0	66	3228.73	3578	2376	1	P:protein localization				3.98	1.98	2.01	1.77	1.46
contig_115	PREDICTED: uncharacterized protein LOC100818143	11026	gi|356561277|ref|XP_003548909.1|PREDICTED: uncharacterized protein LOC100818143 [Glycine max]	XP_003548909	0	54	1080.09	2175	1175	1	P:protein localization				0.1	0.69	0.23	0.4	0.03	1	p2	(TC)9	18	11009	11026
contig_116	vacuolar protein sorting-associated	11022	gi|255554711|ref|XP_002518393.1|vacuolar protein sorting-associated protein, putative [Ricinus communis] >gi|223542238|gb|EEF43780.1| vacuolar protein sorting-associated protein, putative [Ricinus communis]	XP_002518393	0	63	2248.78	2764	1760	1	P:protein localization				0	0.22	0.57	0.38	0.58
contig_117	dna repair helicase	10998	gi|359494872|ref|XP_002263027.2|PREDICTED: uncharacterized protein LOC100265351 [Vitis vinifera]	XP_002263027	0	70	766.148	737	521	1	F:binding	-			0.07	0.52	0.42	0.43	0.51
contig_118	vacuolar protein sorting-associated	10975	gi|255554711|ref|XP_002518393.1|vacuolar protein sorting-associated protein, putative [Ricinus communis] >gi|223542238|gb|EEF43780.1| vacuolar protein sorting-associated protein, putative [Ricinus communis]	XP_002518393	0	64	2551.16	3028	1954	1	P:protein localization				0	0.13	0.11	0.31	0.61
contig_119	helicase-like transcription factor	10971	gi|359494872|ref|XP_002263027.2|PREDICTED: uncharacterized protein LOC100265351 [Vitis vinifera]	XP_002263027	0	73	1176.77	1035	759	2	F:binding; F:nucleic acid binding	-			0.04	0	0	0	0
contig_120	PREDICTED: uncharacterized protein LOC100818143	10959	gi|356561277|ref|XP_003548909.1|PREDICTED: uncharacterized protein LOC100818143 [Glycine max]	XP_003548909	0	54	1201.42	2293	1257	1	P:protein localization				0.91	1.56	1.77	1.21	0.07	1	p2	(TC)9	18	10942	10959
contig_121	helicase swr1	10953	gi|255551623|ref|XP_002516857.1|conserved hypothetical protein [Ricinus communis] >gi|223543945|gb|EEF45471.1| conserved hypothetical protein [Ricinus communis]	XP_002516857	0	80	1555.81	1275	1022	15	C:cytosol; P:organelle organization; P:response to external stimulus; P:response to stress; P:reproduction; P:multicellular organismal development; C:nucleus; C:protein complex; P:regulation of gene expression, epigenetic; F:DNA binding; F:nucleotide binding; F:hydrolase activity; P:anatomical structure morphogenesis; F:chromatin binding; C:chromosome	(3.6) Acting on acid anhydrides		Purine metabolism	6.6	3.15	6.66	11.68	9.72
contig_122	hypothetical protein VITISV_010143	10915	gi|147788164|emb|CAN71595.1|hypothetical protein VITISV_010143 [Vitis vinifera]	CAN71595	0	60	1013.06	1225	736	0	-				0.07	0.41	1.01	2.53	1.46
contig_123	PREDICTED: uncharacterized protein LOC100818143	10914	gi|356561277|ref|XP_003548909.1|PREDICTED: uncharacterized protein LOC100818143 [Glycine max]	XP_003548909	0	54	1080.09	2175	1175	1	P:protein localization				0.14	0.05	0.04	0.05	0.12	1	p2	(TC)9	18	10897	10914
contig_124	hepatoma-derived growth factor-like protein	10862	gi|359472736|ref|XP_002277110.2|PREDICTED: uncharacterized protein LOC100255898 [Vitis vinifera]	XP_002277110	0	59	824.313	1218	725	0	-				0	0	0.68	0.06	0	1	p2	(CT)9	18	1	18	2	p6	(GACCTC)3	18	5280	5297	3	p6	(CCATTG)4	24	10511	10534
contig_125	PREDICTED: uncharacterized protein LOC100818143	10847	gi|356561277|ref|XP_003548909.1|PREDICTED: uncharacterized protein LOC100818143 [Glycine max]	XP_003548909	0	54	1201.42	2293	1257	1	P:protein localization				1.27	0.12	0.3	0.15	0.27	1	p2	(TC)9	18	10830	10847
contig_126	atpase splayed	10827	gi|255551623|ref|XP_002516857.1|conserved hypothetical protein [Ricinus communis] >gi|223543945|gb|EEF45471.1| conserved hypothetical protein [Ricinus communis]	XP_002516857	0	80	1554.65	1275	1022	15	C:cytosol; P:organelle organization; P:response to external stimulus; P:response to stress; P:reproduction; P:multicellular organismal development; C:nucleus; C:protein complex; P:regulation of gene expression, epigenetic; F:DNA binding; F:nucleotide binding; F:hydrolase activity; P:anatomical structure morphogenesis; F:chromatin binding; C:chromosome	(3.6) Acting on acid anhydrides		Purine metabolism	11.73	12.47	10.46	9.85	11.36
contig_127	helicase-like transcription factor	10812	gi|359494872|ref|XP_002263027.2|PREDICTED: uncharacterized protein LOC100265351 [Vitis vinifera]	XP_002263027	0	73	1118.99	998	729	2	F:binding; F:nucleic acid binding	-			0	0	0	0	0
contig_128	dna repair helicase	10694	gi|359494872|ref|XP_002263027.2|PREDICTED: uncharacterized protein LOC100265351 [Vitis vinifera]	XP_002263027	0	70	766.148	737	521	1	F:binding	-			0	0	0	0	0
contig_129	dna repair helicase	10688	gi|359494872|ref|XP_002263027.2|PREDICTED: uncharacterized protein LOC100265351 [Vitis vinifera]	XP_002263027	0	70	766.148	737	521	1	F:binding	-			0	0	0	0	0
contig_130	helicase-like transcription factor	10667	gi|359494872|ref|XP_002263027.2|PREDICTED: uncharacterized protein LOC100265351 [Vitis vinifera]	XP_002263027	0	73	1176.77	1035	759	2	F:binding; F:nucleic acid binding	-			0	0	0	0	0
contig_131	helicase-like transcription factor	10651	gi|359494872|ref|XP_002263027.2|PREDICTED: uncharacterized protein LOC100265351 [Vitis vinifera]	XP_002263027	0	73	1118.99	998	729	2	F:binding; F:nucleic acid binding	-			0	0	0	0	0
contig_132	NA	10646	NA	NA	NA	NA	NA	NA	NA	0	-		SignalP-NN(euk) (SIGNALP), tmhmm (TMHMM)		2.36	1.38	3.14	2.59	1.97
contig_133	NA	10590	NA	NA	NA	NA	NA	NA	NA	0	-		SignalP-NN(euk) (SIGNALP), tmhmm (TMHMM)		0.56	1.05	0.51	0	1.97
contig_134	helicase-like transcription factor	10570	gi|359494872|ref|XP_002263027.2|PREDICTED: uncharacterized protein LOC100265351 [Vitis vinifera]	XP_002263027	0	73	1176.77	1035	759	2	F:binding; F:nucleic acid binding	-			0.48	0.58	1.17	1.14	1.01
contig_135	PREDICTED: uncharacterized protein LOC100247348	10561	gi|359480861|ref|XP_002275681.2|PREDICTED: uncharacterized protein LOC100247348 [Vitis vinifera]	XP_002275681	0	73	3669.4	3321	2451	2	P:biological_process; C:cellular_component				8.51	5.8	8.85	10.08	7.46	1	p4	(GTCG)5	20	10311	10330
contig_136	e3 ubiquitin-protein ligase upl1-like	10555	gi|224056471|ref|XP_002298873.1|predicted protein [Populus trichocarpa] >gi|222846131|gb|EEE83678.1| predicted protein [Populus trichocarpa]	XP_002298873	0	80	4138.18	3441	2765	9	P:cellular protein modification process; P:catabolic process; C:plasma membrane; F:catalytic activity; C:cell; C:cytosol; C:mitochondrion; C:intracellular; C:protein complex	(6.3) Forming carbon-nitrogen bonds			0	0	0.14	0	0	1	p6	(GAAAGA)3	18	10533	10550
contig_137	NA	10484	NA	NA	NA	NA	NA	NA	NA	0	-		SignalP-NN(euk) (SIGNALP), tmhmm (TMHMM)		0.4	0.17	0	0.03	0
contig_138	beta-galactosidase 8-like	10479	gi|255578884|ref|XP_002530296.1|beta-galactosidase, putative [Ricinus communis] >gi|223530194|gb|EEF32103.1| beta-galactosidase, putative [Ricinus communis]	XP_002530296	0	89	1409.82	821	734	7	F:carbohydrate binding; F:hydrolase activity; F:binding; P:carbohydrate metabolic process; P:catabolic process; P:lipid metabolic process; C:protein complex	(3.2) Glycosylases		Glycosaminoglycan degradation	8.87	9.63	6.42	5.63	5.67	1	p4	(GAAG)6	24	2451	2474
contig_139	unnamed protein product	10456	gi|297745695|emb|CBI40980.3|unnamed protein product [Vitis vinifera]	CBI40980	0	73	741.11	681	498	1	P:protein localization				0	0	0	0	0
contig_140	phosphatidylinositol-4-phosphate 5-	10455	gi|255585234|ref|XP_002533319.1|phosphatidylinositol-4-phosphate 5-kinase, putative [Ricinus communis] >gi|223526863|gb|EEF29076.1| phosphatidylinositol-4-phosphate 5-kinase, putative [Ricinus communis]	XP_002533319	0	67	1104.74	1189	808	3	F:kinase activity; P:metabolic process; P:primary metabolic process	-			0	0	0.07	0.11	0.03	1	p2	(TC)9	18	1	18
contig_141	beta-galactosidase 8-like	10449	gi|255578884|ref|XP_002530296.1|beta-galactosidase, putative [Ricinus communis] >gi|223530194|gb|EEF32103.1| beta-galactosidase, putative [Ricinus communis]	XP_002530296	0	89	1409.82	821	734	7	F:carbohydrate binding; F:hydrolase activity; F:binding; P:carbohydrate metabolic process; P:catabolic process; P:lipid metabolic process; C:protein complex	(3.2) Glycosylases		Glycosaminoglycan degradation	6.07	5.46	5.38	4.1	3.38	1	p4	(GAAG)6	24	2421	2444
contig_142	phosphatidylinositol-4-phosphate 5-	10444	gi|255585234|ref|XP_002533319.1|phosphatidylinositol-4-phosphate 5-kinase, putative [Ricinus communis] >gi|223526863|gb|EEF29076.1| phosphatidylinositol-4-phosphate 5-kinase, putative [Ricinus communis]	XP_002533319	0	67	1104.74	1189	808	3	F:kinase activity; P:metabolic process; P:primary metabolic process	-			0	0.02	0.03	0.03	0.02	1	p2	(TC)9	18	1	18
contig_143	phosphatidylinositol-4-phosphate 5-	10443	gi|255585234|ref|XP_002533319.1|phosphatidylinositol-4-phosphate 5-kinase, putative [Ricinus communis] >gi|223526863|gb|EEF29076.1| phosphatidylinositol-4-phosphate 5-kinase, putative [Ricinus communis]	XP_002533319	0	67	1104.74	1189	808	3	F:kinase activity; P:metabolic process; P:primary metabolic process	-			0	0	0.02	0.17	0.13	1	p2	(TC)9	18	1	18
contig_144	phosphatidylinositol-4-phosphate 5-	10432	gi|255585234|ref|XP_002533319.1|phosphatidylinositol-4-phosphate 5-kinase, putative [Ricinus communis] >gi|223526863|gb|EEF29076.1| phosphatidylinositol-4-phosphate 5-kinase, putative [Ricinus communis]	XP_002533319	0	67	1104.74	1189	808	3	F:kinase activity; P:metabolic process; P:primary metabolic process	-			0	0.03	0.01	0.04	0.07	1	p2	(TC)9	18	1	18
contig_145	NA	10428	NA	NA	NA	NA	NA	NA	NA	0	-		SignalP-NN(euk) (SIGNALP), tmhmm (TMHMM)		0.09	0.13	0	0	0
contig_146	helicase-like transcription factor	10415	gi|359494872|ref|XP_002263027.2|PREDICTED: uncharacterized protein LOC100265351 [Vitis vinifera]	XP_002263027	0	73	1176.77	1035	759	2	F:binding; F:nucleic acid binding	-			1.49	1.56	0.71	2.14	2.65
contig_147	atp binding	10404	gi|297734403|emb|CBI15650.3|unnamed protein product [Vitis vinifera]	CBI15650	0	86	1774.22	1218	1058	2	F:hydrolase activity; F:nucleotide binding	(3.6) Acting on acid anhydrides			2.65	0.79	0	6.05	3.66
contig_148	atp binding	10384	gi|297734403|emb|CBI15650.3|unnamed protein product [Vitis vinifera]	CBI15650	0	86	1774.22	1218	1058	2	F:hydrolase activity; F:nucleotide binding	(3.6) Acting on acid anhydrides			10.64	9.94	11.69	8.21	17.3
contig_149	hypothetical protein VITISV_010143	10381	gi|147788164|emb|CAN71595.1|hypothetical protein VITISV_010143 [Vitis vinifera]	CAN71595	0	60	1013.06	1225	736	0	-				2.63	5.47	4.07	2.96	1.7	1	p2	(TC)9	18	5	22
contig_150	unnamed protein product	10380	gi|297745695|emb|CBI40980.3|unnamed protein product [Vitis vinifera]	CBI40980	0	66	1614.74	1845	1221	1	P:protein localization				0.01	0.04	0.11	0.11	0
contig_151	PREDICTED: uncharacterized protein LOC100818143	10301	gi|356561277|ref|XP_003548909.1|PREDICTED: uncharacterized protein LOC100818143 [Glycine max]	XP_003548909	0	54	1201.42	2293	1257	1	P:protein localization				0.09	0.08	0.02	0.02	0
contig_152	unnamed protein product	10268	gi|297745695|emb|CBI40980.3|unnamed protein product [Vitis vinifera]	CBI40980	0	66	1614.36	1845	1221	1	P:protein localization				0.01	0	0.02	0.01	0.01
contig_153	unnamed protein product	10259	gi|297745695|emb|CBI40980.3|unnamed protein product [Vitis vinifera]	CBI40980	0	76	1186.02	982	748	1	P:protein localization				0.42	0.49	0.11	0.38	0.53	1	p2	(TC)9	18	10242	10259
contig_154	pentatricopeptide repeat-containing protein	10249	gi|225427607|ref|XP_002269121.1|PREDICTED: pentatricopeptide repeat-containing protein At4g19220, mitochondrial [Vitis vinifera]	XP_002269121	0	76	999.964	827	629	0	-				0	0	0	0	0
contig_155	hepatoma-derived growth factor-like protein	10241	gi|359472736|ref|XP_002277110.2|PREDICTED: uncharacterized protein LOC100255898 [Vitis vinifera]	XP_002277110	0	59	824.313	1218	725	0	-				0.81	1.07	0	0.76	0.83	1	p2	(CT)9	18	1	18	2	p6	(GACCTC)3	18	5280	5297	3	p6	(CCATTG)4	24	9890	9913
contig_156	unnamed protein product	10192	gi|297745695|emb|CBI40980.3|unnamed protein product [Vitis vinifera]	CBI40980	0	76	1186.02	982	748	1	P:protein localization				4.4	1.18	1.06	1.21	1.23	1	p2	(TC)9	18	10175	10192
contig_157	pentatricopeptide repeat-containing protein	10165	gi|225427607|ref|XP_002269121.1|PREDICTED: pentatricopeptide repeat-containing protein At4g19220, mitochondrial [Vitis vinifera]	XP_002269121	0	76	999.964	827	629	0	-				0	0	0	0	0
contig_158	unnamed protein product	10162	gi|297745695|emb|CBI40980.3|unnamed protein product [Vitis vinifera]	CBI40980	0	68	833.558	840	578	1	P:protein localization				0	0	0	0	0
contig_159	pentatricopeptide repeat-containing protein	10156	gi|225427607|ref|XP_002269121.1|PREDICTED: pentatricopeptide repeat-containing protein At4g19220, mitochondrial [Vitis vinifera]	XP_002269121	0	76	999.964	827	629	0	-				0	0	0	0	0
contig_160	small subunit processome component-like protein	10154	gi|298205222|emb|CBI17281.3|unnamed protein product [Vitis vinifera]	CBI17281	0	74	2817.72	2420	1804	0	-				0.02	0.25	0.32	0.44	0.29
contig_161	dna repair helicase	10151	gi|359494872|ref|XP_002263027.2|PREDICTED: uncharacterized protein LOC100265351 [Vitis vinifera]	XP_002263027	0	70	766.148	737	521	1	F:binding	-			0	0	0	0	0
contig_162	phosphatidylinositol-4-phosphate 5-	10148	gi|255585234|ref|XP_002533319.1|phosphatidylinositol-4-phosphate 5-kinase, putative [Ricinus communis] >gi|223526863|gb|EEF29076.1| phosphatidylinositol-4-phosphate 5-kinase, putative [Ricinus communis]	XP_002533319	0	67	1104.74	1189	808	3	F:kinase activity; P:metabolic process; P:primary metabolic process	-			0	0	0.17	0.11	0.07	1	p2	(TC)9	18	1	18
contig_163	serine threonine-protein kinase smg1	10147	gi|359475153|ref|XP_002281272.2|PREDICTED: serine/threonine-protein kinase SMG1 [Vitis vinifera]	XP_002281272	0	81	4289.18	3288	2674	6	P:signal transduction; F:protein kinase activity; F:signal transducer activity; F:nucleotide binding; C:cell; C:protein complex	-			0.14	0	0.1	0.23	0.33
contig_164	phosphatidylinositol-4-phosphate 5-	10137	gi|255585234|ref|XP_002533319.1|phosphatidylinositol-4-phosphate 5-kinase, putative [Ricinus communis] >gi|223526863|gb|EEF29076.1| phosphatidylinositol-4-phosphate 5-kinase, putative [Ricinus communis]	XP_002533319	0	67	1104.74	1189	808	3	F:kinase activity; P:metabolic process; P:primary metabolic process	-			0.03	0.09	0.07	0.03	0.03	1	p2	(TC)9	18	1	18
contig_165	phosphatidylinositol-4-phosphate 5-	10136	gi|255585234|ref|XP_002533319.1|phosphatidylinositol-4-phosphate 5-kinase, putative [Ricinus communis] >gi|223526863|gb|EEF29076.1| phosphatidylinositol-4-phosphate 5-kinase, putative [Ricinus communis]	XP_002533319	0	67	1104.74	1189	808	3	F:kinase activity; P:metabolic process; P:primary metabolic process	-			0	0	0.06	0.17	0.28	1	p2	(TC)9	18	1	18
contig_166	phosphatidylinositol-4-phosphate 5-	10125	gi|255585234|ref|XP_002533319.1|phosphatidylinositol-4-phosphate 5-kinase, putative [Ricinus communis] >gi|223526863|gb|EEF29076.1| phosphatidylinositol-4-phosphate 5-kinase, putative [Ricinus communis]	XP_002533319	0	67	1104.74	1189	808	3	F:kinase activity; P:metabolic process; P:primary metabolic process	-			0.03	0.13	0.03	0.04	0.13	1	p2	(TC)9	18	1	18
contig_167	helicase-like transcription factor	10111	gi|359494872|ref|XP_002263027.2|PREDICTED: uncharacterized protein LOC100265351 [Vitis vinifera]	XP_002263027	0	73	1176.77	1035	759	2	F:binding; F:nucleic acid binding	-			0	0	0	0	0
contig_168	unnamed protein product	10095	gi|297745695|emb|CBI40980.3|unnamed protein product [Vitis vinifera]	CBI40980	0	68	1076.62	1107	762	1	P:protein localization				0	0	0	0	0
contig_169	serine threonine-protein kinase smg1	10056	gi|359475153|ref|XP_002281272.2|PREDICTED: serine/threonine-protein kinase SMG1 [Vitis vinifera]	XP_002281272	0	81	4350.82	3325	2709	6	P:signal transduction; F:protein kinase activity; F:signal transducer activity; F:nucleotide binding; C:cell; C:protein complex	-			0	0.38	0	0	0.37
contig_170	unnamed protein product	10050	gi|297745695|emb|CBI40980.3|unnamed protein product [Vitis vinifera]	CBI40980	0	68	833.173	840	578	1	P:protein localization				0	0	0	0	0
contig_171	beach domain-containing protein lvsc- partial	10027	gi|359492504|ref|XP_002283760.2|PREDICTED: BEACH domain-containing protein lvsC-like, partial [Vitis vinifera]	XP_002283760	0	87	3617.01	2290	2003	0	-				3.16	2.22	2.63	4.84	5.49
contig_172	unnamed protein product	10016	gi|297745695|emb|CBI40980.3|unnamed protein product [Vitis vinifera]	CBI40980	0	70	728.013	704	498	1	P:protein localization				0	0	0	0	0
contig_173	unnamed protein product	9990	gi|297745695|emb|CBI40980.3|unnamed protein product [Vitis vinifera]	CBI40980	0	76	1186.02	982	748	1	P:protein localization				1.13	1.47	0.3	1.05	1.28	1	p2	(TC)9	18	9973	9990
contig_174	NA	9985	NA	NA	NA	NA	NA	NA	NA	0	-		SignalP-NN(euk) (SIGNALP), tmhmm (TMHMM)		0	0	0	0	0.38
contig_175	unnamed protein product	9983	gi|297745695|emb|CBI40980.3|unnamed protein product [Vitis vinifera]	CBI40980	0	68	1076.23	1107	762	1	P:protein localization				0	0	0	0	0
contig_176	PREDICTED: uncharacterized protein LOC100786119	9937	gi|356503159|ref|XP_003520379.1|PREDICTED: uncharacterized protein LOC100786119 [Glycine max]	XP_003520379	0	70	1902.49	1933	1372	0	-				0.07	0.22	0.26	0.5	0.15	1	p3	(TCT)7	21	9917	9937
contig_177	NA	9929	NA	NA	NA	NA	NA	NA	NA	0	-		SignalP-NN(euk) (SIGNALP), tmhmm (TMHMM)		0	0	0	0	0.39
contig_178	PREDICTED: uncharacterized protein LOC100818143	9923	gi|356561277|ref|XP_003548909.1|PREDICTED: uncharacterized protein LOC100818143 [Glycine max]	XP_003548909	0	54	1201.42	2293	1257	1	P:protein localization				12.3	3.6	2.99	3.41	3	1	p2	(TC)9	18	9906	9923
contig_179	small subunit processome component-like protein	9911	gi|298205222|emb|CBI17281.3|unnamed protein product [Vitis vinifera]	CBI17281	0	74	2817.72	2420	1804	0	-				0.02	0.14	0.3	0.72	0.24
contig_180	unnamed protein product	9904	gi|297745695|emb|CBI40980.3|unnamed protein product [Vitis vinifera]	CBI40980	0	70	727.628	704	498	1	P:protein localization				0	0	0.01	0	0
contig_181	NA	9901	NA	NA	NA	NA	NA	NA	NA	0	-		SignalP-NN(euk) (SIGNALP), tmhmm (TMHMM)		0	0	0	0	0
contig_182	PREDICTED: uncharacterized protein LOC100786119	9901	gi|356503159|ref|XP_003520379.1|PREDICTED: uncharacterized protein LOC100786119 [Glycine max]	XP_003520379	0	70	1902.49	1933	1372	0	-				0.04	0.17	0.18	0.49	0.16	1	p3	(TCT)7	21	9881	9901
contig_183	PREDICTED: uncharacterized protein LOC100818143	9893	gi|356561277|ref|XP_003548909.1|PREDICTED: uncharacterized protein LOC100818143 [Glycine max]	XP_003548909	0	54	1080.09	2175	1175	1	P:protein localization				0	0	0	0	0
contig_184	beta-galactosidase 8-like	9868	gi|255578884|ref|XP_002530296.1|beta-galactosidase, putative [Ricinus communis] >gi|223530194|gb|EEF32103.1| beta-galactosidase, putative [Ricinus communis]	XP_002530296	0	89	1409.82	821	734	7	F:carbohydrate binding; F:hydrolase activity; F:binding; P:carbohydrate metabolic process; P:catabolic process; P:lipid metabolic process; C:protein complex	(3.2) Glycosylases		Glycosaminoglycan degradation	23.49	11.57	14.7	13.84	7.78	1	p4	(GAAG)6	24	1840	1863
contig_185	PREDICTED: uncharacterized protein LOC100252352	9867	gi|359489093|ref|XP_002271177.2|PREDICTED: uncharacterized protein LOC100252352 [Vitis vinifera]	XP_002271177	0	71	1965.66	1965	1412	0	-				0.12	0.28	0.38	0.65	0.1	1	p3	(TCT)7	21	9847	9867
contig_186	unnamed protein product	9857	gi|297734043|emb|CBI15290.3|unnamed protein product [Vitis vinifera]	CBI15290	0	74	770	659	490	2	F:ubiquitin thiolesterase activity; P:ubiquitin-dependent protein catabolic process				0	0	0	0	0
contig_187	dna repair helicase	9856	gi|359494872|ref|XP_002263027.2|PREDICTED: uncharacterized protein LOC100265351 [Vitis vinifera]	XP_002263027	0	70	766.148	737	521	1	F:binding	-			0	0	0	0	0
contig_188	NA	9845	NA	NA	NA	NA	NA	NA	NA	0	-		SignalP-NN(euk) (SIGNALP), tmhmm (TMHMM)		0	0	0	0	0
contig_189	unnamed protein product	9834	gi|297734043|emb|CBI15290.3|unnamed protein product [Vitis vinifera]	CBI15290	0	74	770	659	490	2	F:ubiquitin thiolesterase activity; P:ubiquitin-dependent protein catabolic process				0	0	0	0	0
contig_190	PREDICTED: uncharacterized protein LOC100252352	9831	gi|359489093|ref|XP_002271177.2|PREDICTED: uncharacterized protein LOC100252352 [Vitis vinifera]	XP_002271177	0	71	1965.66	1965	1412	0	-				0.07	0.22	0.27	0.64	0.11	1	p3	(TCT)7	21	9811	9831
contig_191	NA	9823	NA	NA	NA	NA	NA	NA	NA	0	-		SignalP-NN(euk) (SIGNALP), tmhmm (TMHMM)		0	0	0	0	0
contig_192	PREDICTED: uncharacterized protein LOC100818143	9814	gi|356561277|ref|XP_003548909.1|PREDICTED: uncharacterized protein LOC100818143 [Glycine max]	XP_003548909	0	54	1080.09	2175	1175	1	P:protein localization				0	0	0	0	0
contig_193	PREDICTED: uncharacterized protein LOC100818143	9781	gi|356561277|ref|XP_003548909.1|PREDICTED: uncharacterized protein LOC100818143 [Glycine max]	XP_003548909	0	54	1080.09	2175	1175	1	P:protein localization				0	0	0	0	0
contig_194	NA	9767	NA	NA	NA	NA	NA	NA	NA	0	-		SignalP-NN(euk) (SIGNALP), tmhmm (TMHMM)		0	0	0	0	0
contig_195	beach domain-containing protein lvsc- partial	9749	gi|302142080|emb|CBI19283.3|unnamed protein product [Vitis vinifera]	CBI19283	0	86	3217.17	2061	1790	0	-				0.09	0.29	0.43	0.71	0.34
contig_196	zinc finger	9705	gi|296081949|emb|CBI20954.3|unnamed protein product [Vitis vinifera]	CBI20954	0	76	1782.3	1498	1148	0	-				0	0	0	0.07	0
contig_197	vacuolar protein sorting-associated	9704	gi|255554711|ref|XP_002518393.1|vacuolar protein sorting-associated protein, putative [Ricinus communis] >gi|223542238|gb|EEF43780.1| vacuolar protein sorting-associated protein, putative [Ricinus communis]	XP_002518393	0	63	1852.41	2366	1492	1	P:protein localization				0	0	0	0	0
contig_198	PREDICTED: uncharacterized protein LOC100818143	9702	gi|356561277|ref|XP_003548909.1|PREDICTED: uncharacterized protein LOC100818143 [Glycine max]	XP_003548909	0	54	1080.09	2175	1175	1	P:protein localization				0	0	0	0	0
contig_199	dna repair helicase	9695	gi|359494872|ref|XP_002263027.2|PREDICTED: uncharacterized protein LOC100265351 [Vitis vinifera]	XP_002263027	0	70	766.148	737	521	1	F:binding	-			0	0	0	0	0
contig_200	unnamed protein product	9680	gi|297745695|emb|CBI40980.3|unnamed protein product [Vitis vinifera]	CBI40980	0	71	1003.82	938	668	1	P:protein localization				0	0.01	0.01	0	0.02
contig_201	zinc finger	9677	gi|296081949|emb|CBI20954.3|unnamed protein product [Vitis vinifera]	CBI20954	0	90	1693.32	1039	944	0	-				0	0	0	0.01	0
contig_202	mads-box transcription factor 27-like	9673	gi|224084526|ref|XP_002307325.1|predicted protein [Populus trichocarpa] >gi|222856774|gb|EEE94321.1| predicted protein [Populus trichocarpa]	XP_002307325	2.56455E-28	57	78.5666	99	57	0	-				0	0.03	0.08	0.54	0.23
contig_203	vacuolar protein sorting-associated	9666	gi|255554711|ref|XP_002518393.1|vacuolar protein sorting-associated protein, putative [Ricinus communis] >gi|223542238|gb|EEF43780.1| vacuolar protein sorting-associated protein, putative [Ricinus communis]	XP_002518393	0	63	1852.41	2366	1492	1	P:protein localization				0	0	0	0	0
contig_204	zinc finger	9656	gi|296081949|emb|CBI20954.3|unnamed protein product [Vitis vinifera]	CBI20954	0	90	1676.76	1039	939	0	-				0	0	0	0	0
contig_205	zinc finger	9648	gi|359491354|ref|XP_002266572.2|PREDICTED: uncharacterized protein LOC100267228 [Vitis vinifera]	XP_002266572	0	63	953.355	1125	718	2	F:metal ion binding; F:zinc ion binding				0	0	0	0	0
contig_206	small subunit processome component-like protein	9644	gi|298205222|emb|CBI17281.3|unnamed protein product [Vitis vinifera]	CBI17281	0	74	2817.72	2420	1804	0	-				0.01	0.08	0.08	0.2	0.02
contig_207	PREDICTED: uncharacterized protein LOC100818143	9635	gi|356561277|ref|XP_003548909.1|PREDICTED: uncharacterized protein LOC100818143 [Glycine max]	XP_003548909	0	54	1201.42	2293	1257	1	P:protein localization				0	0	0.02	0	0
contig_208	phosphatidylinositol-4-phosphate 5-	9627	gi|224146449|ref|XP_002326011.1|predicted protein [Populus trichocarpa] >gi|222862886|gb|EEF00393.1| predicted protein [Populus trichocarpa]	XP_002326011	0	71	1502.65	1468	1043	3	F:kinase activity; P:metabolic process; P:primary metabolic process	-			0	0.2	0.61	0.74	0.27	1	p2	(TC)9	18	1	18
contig_209	zinc finger	9625	gi|359491354|ref|XP_002266572.2|PREDICTED: uncharacterized protein LOC100267228 [Vitis vinifera]	XP_002266572	0	63	953.355	1125	718	2	F:metal ion binding; F:zinc ion binding				0	0.01	0	0	0.04
contig_210	phosphatidylinositol-4-phosphate 5-	9615	gi|224146449|ref|XP_002326011.1|predicted protein [Populus trichocarpa] >gi|222862886|gb|EEF00393.1| predicted protein [Populus trichocarpa]	XP_002326011	0	71	1502.65	1468	1043	3	F:kinase activity; P:metabolic process; P:primary metabolic process	-			0	0.3	0.2	1.21	1.15	1	p2	(TC)9	18	1	18
contig_211	unnamed protein product	9613	gi|297745695|emb|CBI40980.3|unnamed protein product [Vitis vinifera]	CBI40980	0	70	1246.88	1205	852	1	P:protein localization				0.04	0.02	0.06	0.13	0.06
contig_212	unnamed protein product	9613	gi|297734043|emb|CBI15290.3|unnamed protein product [Vitis vinifera]	CBI15290	0	74	770	659	490	2	F:ubiquitin thiolesterase activity; P:ubiquitin-dependent protein catabolic process				0	0	0	0	0
contig_213	mads-box transcription factor 27-like	9596	gi|224084526|ref|XP_002307325.1|predicted protein [Populus trichocarpa] >gi|222856774|gb|EEE94321.1| predicted protein [Populus trichocarpa]	XP_002307325	2.54407E-28	57	78.5666	99	57	0	-				0.16	0	0	0.23	0.69
contig_214	dna repair helicase	9595	gi|359494872|ref|XP_002263027.2|PREDICTED: uncharacterized protein LOC100265351 [Vitis vinifera]	XP_002263027	0	70	766.148	737	521	1	F:binding	-			0.01	0.81	1	0.43	0.46
contig_215	vacuolar protein sorting-associated	9593	gi|255554711|ref|XP_002518393.1|vacuolar protein sorting-associated protein, putative [Ricinus communis] >gi|223542238|gb|EEF43780.1| vacuolar protein sorting-associated protein, putative [Ricinus communis]	XP_002518393	0	63	1867.82	2329	1490	1	P:protein localization				0	0	0	0.01	0
contig_216	unnamed protein product	9590	gi|297734043|emb|CBI15290.3|unnamed protein product [Vitis vinifera]	CBI15290	0	74	770	659	490	2	F:ubiquitin thiolesterase activity; P:ubiquitin-dependent protein catabolic process				0	0	0	0	0
contig_217	vacuolar protein sorting-associated	9583	gi|255554711|ref|XP_002518393.1|vacuolar protein sorting-associated protein, putative [Ricinus communis] >gi|223542238|gb|EEF43780.1| vacuolar protein sorting-associated protein, putative [Ricinus communis]	XP_002518393	0	63	2613.56	3184	2023	1	P:protein localization				0	0	0	0	0
contig_218	helicase-like transcription factor	9568	gi|359494872|ref|XP_002263027.2|PREDICTED: uncharacterized protein LOC100265351 [Vitis vinifera]	XP_002263027	0	73	1118.99	998	729	2	F:binding; F:nucleic acid binding	-			0	0	0	0	0
contig_219	zinc finger	9562	gi|296081949|emb|CBI20954.3|unnamed protein product [Vitis vinifera]	CBI20954	0	82	3470.25	2535	2097	0	-				4.66	2.23	4.53	5.88	4.48
contig_220	vacuolar protein sorting-associated	9555	gi|255554711|ref|XP_002518393.1|vacuolar protein sorting-associated protein, putative [Ricinus communis] >gi|223542238|gb|EEF43780.1| vacuolar protein sorting-associated protein, putative [Ricinus communis]	XP_002518393	0	63	1867.82	2329	1490	1	P:protein localization				0	0	0	0	0
contig_221	helicase-like transcription factor	9549	gi|359494872|ref|XP_002263027.2|PREDICTED: uncharacterized protein LOC100265351 [Vitis vinifera]	XP_002263027	0	73	1176.77	1035	759	2	F:binding; F:nucleic acid binding	-			0	0	0	0	0
contig_222	vacuolar protein sorting-associated	9547	gi|255554711|ref|XP_002518393.1|vacuolar protein sorting-associated protein, putative [Ricinus communis] >gi|223542238|gb|EEF43780.1| vacuolar protein sorting-associated protein, putative [Ricinus communis]	XP_002518393	0	63	2612.79	3171	2020	1	P:protein localization				0	0	0.01	0.01	0
contig_223	vacuolar protein sorting-associated	9545	gi|255554711|ref|XP_002518393.1|vacuolar protein sorting-associated protein, putative [Ricinus communis] >gi|223542238|gb|EEF43780.1| vacuolar protein sorting-associated protein, putative [Ricinus communis]	XP_002518393	0	62	2236.45	2802	1762	1	P:protein localization				0	0	0	0	0
contig_224	zinc finger	9541	gi|296081949|emb|CBI20954.3|unnamed protein product [Vitis vinifera]	CBI20954	0	82	3454.46	2535	2092	0	-				0	0	0	0	0
contig_225	zinc finger	9534	gi|296081949|emb|CBI20954.3|unnamed protein product [Vitis vinifera]	CBI20954	0	89	1952.56	1251	1119	0	-				0.48	0.84	0.54	0.93	1.01
contig_226	unnamed protein product	9534	gi|297745695|emb|CBI40980.3|unnamed protein product [Vitis vinifera]	CBI40980	0	73	897.116	802	588	1	P:protein localization				0.02	0.01	0.01	0.01	0.02
contig_227	serine threonine-protein kinase tor-like isoform 1	9533	gi|359475536|ref|XP_002275591.2|PREDICTED: serine/threonine-protein kinase TOR-like isoform 1 [Vitis vinifera]	XP_002275591	0	86	2637.06	1656	1429	0	-				0	0	0	0	0	1	p6	(AGGTGG)3	18	1	18
contig_228	ring finger and chy zinc finger domain-containing protein	9530	gi|359491354|ref|XP_002266572.2|PREDICTED: uncharacterized protein LOC100267228 [Vitis vinifera]	XP_002266572	0	66	786.563	779	520	2	F:metal ion binding; F:zinc ion binding				0	0	0	0	0.01
contig_229	potassium transporter 8-like	9523	gi|255552638|ref|XP_002517362.1|Potassium transporter, putative [Ricinus communis] >gi|223543373|gb|EEF44904.1| Potassium transporter, putative [Ricinus communis]	XP_002517362	0	92	749.969	444	412	2	F:transporter activity; C:cell	-			0.02	0	0	0.03	0
contig_230	zinc finger	9513	gi|296081949|emb|CBI20954.3|unnamed protein product [Vitis vinifera]	CBI20954	0	89	1937.15	1251	1114	0	-				0	0	0	0	0
contig_231	vacuolar protein sorting-associated	9509	gi|255554711|ref|XP_002518393.1|vacuolar protein sorting-associated protein, putative [Ricinus communis] >gi|223542238|gb|EEF43780.1| vacuolar protein sorting-associated protein, putative [Ricinus communis]	XP_002518393	0	63	2248.78	2764	1760	1	P:protein localization				0	0	0	0	0
contig_232	serine threonine-protein kinase tor-like isoform 1	9506	gi|359475536|ref|XP_002275591.2|PREDICTED: serine/threonine-protein kinase TOR-like isoform 1 [Vitis vinifera]	XP_002275591	0	88	3409	2125	1871	0	-				0	0	0	0	0	1	p6	(AGGTGG)3	18	1	18
contig_233	vacuolar protein sorting-associated	9504	gi|255554711|ref|XP_002518393.1|vacuolar protein sorting-associated protein, putative [Ricinus communis] >gi|223542238|gb|EEF43780.1| vacuolar protein sorting-associated protein, putative [Ricinus communis]	XP_002518393	0	63	2599.7	3209	2023	1	P:protein localization				0	0	0	0	0
contig_234	serine threonine-protein kinase tor-like isoform 1	9496	gi|297736398|emb|CBI25121.3|unnamed protein product [Vitis vinifera]	CBI25121	0	89	2002.64	1220	1087	0	-				0	0	0	0	0	1	p6	(AGGTGG)3	18	1	18
contig_235	zinc finger	9473	gi|296081949|emb|CBI20954.3|unnamed protein product [Vitis vinifera]	CBI20954	0	81	3113.17	2359	1924	0	-				0	0	0	0	0.08
contig_236	vacuolar protein sorting-associated	9472	gi|255554711|ref|XP_002518393.1|vacuolar protein sorting-associated protein, putative [Ricinus communis] >gi|223542238|gb|EEF43780.1| vacuolar protein sorting-associated protein, putative [Ricinus communis]	XP_002518393	0	64	2627.43	3146	2020	1	P:protein localization				0.02	0.03	0.04	0.02	0
contig_237	vacuolar protein sorting-associated	9465	gi|255554711|ref|XP_002518393.1|vacuolar protein sorting-associated protein, putative [Ricinus communis] >gi|223542238|gb|EEF43780.1| vacuolar protein sorting-associated protein, putative [Ricinus communis]	XP_002518393	0	63	1852.41	2366	1492	1	P:protein localization				0	0	0	0	0
contig_238	zinc finger	9452	gi|296081949|emb|CBI20954.3|unnamed protein product [Vitis vinifera]	CBI20954	0	81	3096.22	2359	1919	0	-				0	0	0	0	0
contig_239	potassium transporter 8-like	9450	gi|255552638|ref|XP_002517362.1|Potassium transporter, putative [Ricinus communis] >gi|223543373|gb|EEF44904.1| Potassium transporter, putative [Ricinus communis]	XP_002517362	0	93	1021.92	581	544	2	F:transporter activity; C:cell	-			0.12	0	0	0.09	0
contig_240	unnamed protein product	9446	gi|297745695|emb|CBI40980.3|unnamed protein product [Vitis vinifera]	CBI40980	0	67	819.305	860	577	1	P:protein localization				0	0	0	0	0
contig_241	zinc finger	9445	gi|255551092|ref|XP_002516594.1|zinc finger protein, putative [Ricinus communis] >gi|223544414|gb|EEF45935.1| zinc finger protein, putative [Ricinus communis]	XP_002516594	0	87	1607.81	1077	946	0	-				0	0	0	0	0.02
contig_242	serine threonine-protein kinase tor-like isoform 1	9440	gi|359475536|ref|XP_002275591.2|PREDICTED: serine/threonine-protein kinase TOR-like isoform 1 [Vitis vinifera]	XP_002275591	0	87	2653.24	1625	1429	0	-				0	0	0	0	0	1	p6	(AGGTGG)3	18	1	18
contig_243	serine threonine-protein kinase tor-like isoform 1	9438	gi|359475536|ref|XP_002275591.2|PREDICTED: serine/threonine-protein kinase TOR-like isoform 1 [Vitis vinifera]	XP_002275591	0	87	4062.69	2532	2216	0	-				0	0	0	0	0	1	p6	(AGGTGG)3	18	1	18
contig_244	vacuolar protein sorting-associated	9434	gi|255554711|ref|XP_002518393.1|vacuolar protein sorting-associated protein, putative [Ricinus communis] >gi|223542238|gb|EEF43780.1| vacuolar protein sorting-associated protein, putative [Ricinus communis]	XP_002518393	0	63	2248.78	2764	1760	1	P:protein localization				0	0	0.01	0	0
contig_245	serine threonine-protein kinase tor-like isoform 1	9428	gi|359475536|ref|XP_002275591.2|PREDICTED: serine/threonine-protein kinase TOR-like isoform 1 [Vitis vinifera]	XP_002275591	0	88	2651.31	1607	1422	0	-				0	0	0	0	0	1	p6	(AGGTGG)3	18	1	18
contig_246	vacuolar protein sorting-associated	9427	gi|255554711|ref|XP_002518393.1|vacuolar protein sorting-associated protein, putative [Ricinus communis] >gi|223542238|gb|EEF43780.1| vacuolar protein sorting-associated protein, putative [Ricinus communis]	XP_002518393	0	63	1852.41	2366	1492	1	P:protein localization				0	0	0	0	0
contig_247	zinc finger	9424	gi|255551092|ref|XP_002516594.1|zinc finger protein, putative [Ricinus communis] >gi|223544414|gb|EEF45935.1| zinc finger protein, putative [Ricinus communis]	XP_002516594	0	87	1585.47	1077	939	0	-				0	0	0	0	0
contig_248	histidine kinase- dna gyrase b- and hsp90-like atpase family protein	9417	gi|255554036|ref|XP_002518058.1|conserved hypothetical protein [Ricinus communis] >gi|223542654|gb|EEF44191.1| conserved hypothetical protein [Ricinus communis]	XP_002518058	0	72	2410.95	2254	1642	6	P:embryo development; P:cell differentiation; P:regulation of biological process; P:transport; P:multicellular organismal development; C:nucleus	-			0.03	0.26	0.49	0.88	0.1	1	p2	(TC)9	18	1	18
contig_249	PREDICTED: uncharacterized protein LOC100818143	9411	gi|356561277|ref|XP_003548909.1|PREDICTED: uncharacterized protein LOC100818143 [Glycine max]	XP_003548909	0	54	1080.09	2175	1175	1	P:protein localization				0.01	0.03	0.02	0	0.06
contig_250	hepatoma-derived growth factor-like protein	9410	gi|359472736|ref|XP_002277110.2|PREDICTED: uncharacterized protein LOC100255898 [Vitis vinifera]	XP_002277110	0	59	824.313	1218	725	0	-				0	0	0.54	0.02	0	1	p2	(CT)9	18	1	18	2	p6	(GACCTC)3	18	5280	5297	3	p6	(CCATTG)4	24	9059	9082
contig_251	zinc finger	9404	gi|359491354|ref|XP_002266572.2|PREDICTED: uncharacterized protein LOC100267228 [Vitis vinifera]	XP_002266572	0	63	953.355	1125	718	2	F:metal ion binding; F:zinc ion binding				0.03	0.01	0	0	0
contig_252	serine threonine-protein kinase tor-like isoform 1	9401	gi|359475536|ref|XP_002275591.2|PREDICTED: serine/threonine-protein kinase TOR-like isoform 1 [Vitis vinifera]	XP_002275591	0	89	3428.65	2096	1874	0	-				0	0	0	0	0	1	p6	(AGGTGG)3	18	1	18
contig_253	pentatricopeptide repeat-containing protein mitochondrial	9390	gi|225427607|ref|XP_002269121.1|PREDICTED: pentatricopeptide repeat-containing protein At4g19220, mitochondrial [Vitis vinifera]	XP_002269121	0	76	999.964	827	629	0	-				0	0	0	0	0
contig_254	vacuolar protein sorting-associated	9387	gi|255554711|ref|XP_002518393.1|vacuolar protein sorting-associated protein, putative [Ricinus communis] >gi|223542238|gb|EEF43780.1| vacuolar protein sorting-associated protein, putative [Ricinus communis]	XP_002518393	0	64	2551.16	3028	1954	1	P:protein localization				0	0	0	0	0
contig_255	abc transporter e family member 2	9386	gi|296085461|emb|CBI29193.3|unnamed protein product [Vitis vinifera]	CBI29193	0	98	1006.13	511	502	0	-				0	0	0	0	0
contig_256	zinc finger	9381	gi|359491354|ref|XP_002266572.2|PREDICTED: uncharacterized protein LOC100267228 [Vitis vinifera]	XP_002266572	0	63	953.355	1125	718	2	F:metal ion binding; F:zinc ion binding				0.02	0.02	0.28	0.09	0.23
contig_257	vacuolar protein sorting-associated	9380	gi|255554711|ref|XP_002518393.1|vacuolar protein sorting-associated protein, putative [Ricinus communis] >gi|223542238|gb|EEF43780.1| vacuolar protein sorting-associated protein, putative [Ricinus communis]	XP_002518393	0	63	1852.41	2366	1492	1	P:protein localization				0	0	0	0	0
contig_258	unnamed protein product	9379	gi|297745695|emb|CBI40980.3|unnamed protein product [Vitis vinifera]	CBI40980	0	67	1062.75	1127	761	1	P:protein localization				0	0	0	0	0
contig_259	pentatricopeptide repeat-containing protein mitochondrial	9371	gi|225427607|ref|XP_002269121.1|PREDICTED: pentatricopeptide repeat-containing protein At4g19220, mitochondrial [Vitis vinifera]	XP_002269121	0	76	999.964	827	629	0	-				0	0	0	0	0
contig_260	vacuolar protein sorting-associated	9354	gi|255554711|ref|XP_002518393.1|vacuolar protein sorting-associated protein, putative [Ricinus communis] >gi|223542238|gb|EEF43780.1| vacuolar protein sorting-associated protein, putative [Ricinus communis]	XP_002518393	0	63	1867.82	2329	1490	1	P:protein localization				0	0	0	0	0
contig_261	serine threonine-protein kinase tor-like isoform 1	9345	gi|359475536|ref|XP_002275591.2|PREDICTED: serine/threonine-protein kinase TOR-like isoform 1 [Vitis vinifera]	XP_002275591	0	88	4076.55	2495	2213	0	-				0	0	0	0	0	1	p6	(AGGTGG)3	18	1	18
contig_262	unnamed protein product	9344	gi|297745695|emb|CBI40980.3|unnamed protein product [Vitis vinifera]	CBI40980	0	67	1787.7	1943	1311	1	P:protein localization				0.13	0.07	0.19	0.39	0.16
contig_263	vacuolar protein sorting-associated	9344	gi|255554711|ref|XP_002518393.1|vacuolar protein sorting-associated protein, putative [Ricinus communis] >gi|223542238|gb|EEF43780.1| vacuolar protein sorting-associated protein, putative [Ricinus communis]	XP_002518393	0	63	2538.84	3066	1956	1	P:protein localization				0	0	0	0	0
contig_264	vacuolar protein sorting-associated	9342	gi|255554711|ref|XP_002518393.1|vacuolar protein sorting-associated protein, putative [Ricinus communis] >gi|223542238|gb|EEF43780.1| vacuolar protein sorting-associated protein, putative [Ricinus communis]	XP_002518393	0	63	1852.41	2366	1492	1	P:protein localization				0	0	0	0	0
contig_265	magnesium chelatase h subunit	9341	gi|225441836|ref|XP_002284078.1|PREDICTED: magnesium-chelatase subunit H [Vitis vinifera]	XP_002284078	0	95	2643.61	1380	1324	6	F:catalytic activity; P:biosynthetic process; C:mitochondrion; F:nucleotide binding; C:protein complex; C:plastid	(6.6) Forming nitrogen-metal bonds		Porphyrin and chlorophyll metabolism	161.21	160.68	113.84	47.97	31.58	1	p6	(TCGCAC)3	18	8519	8536
contig_266	serine threonine-protein kinase tor-like isoform 1	9335	gi|297736398|emb|CBI25121.3|unnamed protein product [Vitis vinifera]	CBI25121	0	90	2663.26	1576	1422	0	-				0	0	0	0	0.25	1	p6	(AGGTGG)3	18	1	18
contig_267	serine threonine-protein kinase tor-like isoform 1	9333	gi|359475536|ref|XP_002275591.2|PREDICTED: serine/threonine-protein kinase TOR-like isoform 1 [Vitis vinifera]	XP_002275591	0	88	4080.4	2497	2216	0	-				0	0	0	0	0	1	p6	(AGGTGG)3	18	1	18
contig_268	PREDICTED: uncharacterized protein LOC100818143	9332	gi|356561277|ref|XP_003548909.1|PREDICTED: uncharacterized protein LOC100818143 [Glycine max]	XP_003548909	0	54	1080.09	2175	1175	1	P:protein localization				0	0.01	0	0.01	0.02
contig_269	zinc finger	9321	gi|359491354|ref|XP_002266572.2|PREDICTED: uncharacterized protein LOC100267228 [Vitis vinifera]	XP_002266572	0	65	1115.14	1202	791	2	F:metal ion binding; F:zinc ion binding				0.1	0.02	0.2	0.17	0.33
contig_270	phosphatidylinositol-4-phosphate 5-	9320	gi|224146449|ref|XP_002326011.1|predicted protein [Populus trichocarpa] >gi|222862886|gb|EEF00393.1| predicted protein [Populus trichocarpa]	XP_002326011	0	71	1502.65	1468	1043	3	F:kinase activity; P:metabolic process; P:primary metabolic process	-			2.3	0.91	1.64	0.74	0.56	1	p2	(TC)9	18	1	18
contig_271	vacuolar protein sorting-associated	9316	gi|255554711|ref|XP_002518393.1|vacuolar protein sorting-associated protein, putative [Ricinus communis] >gi|223542238|gb|EEF43780.1| vacuolar protein sorting-associated protein, putative [Ricinus communis]	XP_002518393	0	63	1867.82	2329	1490	1	P:protein localization				0	0	0	0	0
contig_272	vacuolar protein sorting-associated	9316	gi|255554711|ref|XP_002518393.1|vacuolar protein sorting-associated protein, putative [Ricinus communis] >gi|223542238|gb|EEF43780.1| vacuolar protein sorting-associated protein, putative [Ricinus communis]	XP_002518393	0	64	2403.25	2866	1844	1	P:protein localization				0	0.03	0	0.06	0
contig_273	vacuolar protein sorting-associated	9314	gi|255554711|ref|XP_002518393.1|vacuolar protein sorting-associated protein, putative [Ricinus communis] >gi|223542238|gb|EEF43780.1| vacuolar protein sorting-associated protein, putative [Ricinus communis]	XP_002518393	0	63	2539.61	3055	1954	1	P:protein localization				0	0	0	0	0
contig_274	phosphatidylinositol-4-phosphate 5-	9308	gi|224146449|ref|XP_002326011.1|predicted protein [Populus trichocarpa] >gi|222862886|gb|EEF00393.1| predicted protein [Populus trichocarpa]	XP_002326011	0	71	1502.65	1468	1043	3	F:kinase activity; P:metabolic process; P:primary metabolic process	-			2.65	1.37	0.52	1.25	2.5	1	p2	(TC)9	18	1	18
contig_275	vacuolar protein sorting-associated	9306	gi|255554711|ref|XP_002518393.1|vacuolar protein sorting-associated protein, putative [Ricinus communis] >gi|223542238|gb|EEF43780.1| vacuolar protein sorting-associated protein, putative [Ricinus communis]	XP_002518393	0	62	2236.45	2802	1762	1	P:protein localization				0	0	0	0	0
contig_276	pentatricopeptide repeat-containing protein mitochondrial	9305	gi|225427607|ref|XP_002269121.1|PREDICTED: pentatricopeptide repeat-containing protein At4g19220, mitochondrial [Vitis vinifera]	XP_002269121	0	76	999.964	827	629	0	-				0	0	0	0	0
contig_277	unnamed protein product	9298	gi|297745695|emb|CBI40980.3|unnamed protein product [Vitis vinifera]	CBI40980	0	70	726.857	701	497	1	P:protein localization				0	0	0	0	0
contig_278	pentatricopeptide repeat-containing protein mitochondrial	9297	gi|225427607|ref|XP_002269121.1|PREDICTED: pentatricopeptide repeat-containing protein At4g19220, mitochondrial [Vitis vinifera]	XP_002269121	0	76	999.964	827	629	0	-				0	0	0	0	0
contig_279	abc transporter e family member 2	9293	gi|296085461|emb|CBI29193.3|unnamed protein product [Vitis vinifera]	CBI29193	0	98	1006.13	511	502	0	-				0	0	0	0	0
contig_280	zinc finger	9286	gi|359491354|ref|XP_002266572.2|PREDICTED: uncharacterized protein LOC100267228 [Vitis vinifera]	XP_002266572	0	66	786.563	779	520	4	F:metal ion binding; F:zinc ion binding; P:biological_process; C:cellular_component				0.06	0.01	0.07	0.02	0.04
contig_281	pentatricopeptide repeat-containing protein mitochondrial	9278	gi|225427607|ref|XP_002269121.1|PREDICTED: pentatricopeptide repeat-containing protein At4g19220, mitochondrial [Vitis vinifera]	XP_002269121	0	76	999.964	827	629	0	-				0	0	0	0	0
contig_282	vacuolar protein sorting-associated	9278	gi|255554711|ref|XP_002518393.1|vacuolar protein sorting-associated protein, putative [Ricinus communis] >gi|223542238|gb|EEF43780.1| vacuolar protein sorting-associated protein, putative [Ricinus communis]	XP_002518393	0	63	2248.78	2764	1760	1	P:protein localization				0	0	0	0.01	0
contig_283	helicase-like transcription factor	9273	gi|359494872|ref|XP_002263027.2|PREDICTED: uncharacterized protein LOC100265351 [Vitis vinifera]	XP_002263027	0	73	1176.77	1035	759	2	F:binding; F:nucleic acid binding	-			0	0	0	0	0
contig_284	myosin XI, putative	9270	gi|255546055|ref|XP_002514087.1|myosin XI, putative [Ricinus communis] >gi|223546543|gb|EEF48041.1| myosin XI, putative [Ricinus communis]	XP_002514087	0	95	2428.67	1338	1274	5	F:actin binding; C:cytoskeleton; C:protein complex; F:nucleotide binding; F:motor activity	-			0	0	0.2	0.33	0.24	1	p3	(GCC)6	18	9003	9020
contig_285	vacuolar protein sorting-associated	9269	gi|255554711|ref|XP_002518393.1|vacuolar protein sorting-associated protein, putative [Ricinus communis] >gi|223542238|gb|EEF43780.1| vacuolar protein sorting-associated protein, putative [Ricinus communis]	XP_002518393	0	63	1867.82	2329	1490	1	P:protein localization				0	0	0	0	0
contig_286	PREDICTED: uncharacterized protein LOC100818143	9265	gi|356561277|ref|XP_003548909.1|PREDICTED: uncharacterized protein LOC100818143 [Glycine max]	XP_003548909	0	54	1201.42	2293	1257	1	P:protein localization				0.07	0.04	0.04	0.03	0.06
contig_287	potassium transporter 8-like	9257	gi|255552638|ref|XP_002517362.1|Potassium transporter, putative [Ricinus communis] >gi|223543373|gb|EEF44904.1| Potassium transporter, putative [Ricinus communis]	XP_002517362	0	92	749.969	444	412	2	F:transporter activity; C:cell	-			0.01	0	0	0.03	0.01
contig_288	pentatricopeptide repeat-containing protein	9249	gi|147789959|emb|CAN73858.1|hypothetical protein VITISV_024322 [Vitis vinifera]	CAN73858	0	85	1384.39	913	785	1	P:nucleobase-containing compound metabolic process	-			0	0	0	0.81	0
contig_289	NA	9240	NA	NA	NA	NA	NA	NA	NA	0	-		SignalP-NN(euk) (SIGNALP), tmhmm (TMHMM)		0	0	0	0	0
contig_290	serine threonine-protein kinase tor-like isoform 1	9240	gi|359475536|ref|XP_002275591.2|PREDICTED: serine/threonine-protein kinase TOR-like isoform 1 [Vitis vinifera]	XP_002275591	0	89	4090.42	2466	2216	0	-				14.17	12.2	10.22	15.07	13.75	1	p6	(AGGTGG)3	18	1	18
contig_291	vacuolar protein sorting-associated	9231	gi|255554711|ref|XP_002518393.1|vacuolar protein sorting-associated protein, putative [Ricinus communis] >gi|223542238|gb|EEF43780.1| vacuolar protein sorting-associated protein, putative [Ricinus communis]	XP_002518393	0	63	1867.82	2329	1490	1	P:protein localization				0	0	0	0	0
contig_292	vacuolar protein sorting-associated	9231	gi|255554711|ref|XP_002518393.1|vacuolar protein sorting-associated protein, putative [Ricinus communis] >gi|223542238|gb|EEF43780.1| vacuolar protein sorting-associated protein, putative [Ricinus communis]	XP_002518393	0	64	2403.25	2866	1844	1	P:protein localization				0	0	0	0	0
contig_293	vacuolar protein sorting-associated	9229	gi|255554711|ref|XP_002518393.1|vacuolar protein sorting-associated protein, putative [Ricinus communis] >gi|223542238|gb|EEF43780.1| vacuolar protein sorting-associated protein, putative [Ricinus communis]	XP_002518393	0	63	2555.01	3106	1973	1	P:protein localization				0	0	0	0	0
contig_294	vacuolar protein sorting-associated	9221	gi|255554711|ref|XP_002518393.1|vacuolar protein sorting-associated protein, putative [Ricinus communis] >gi|223542238|gb|EEF43780.1| vacuolar protein sorting-associated protein, putative [Ricinus communis]	XP_002518393	0	62	2236.45	2802	1762	1	P:protein localization				0	0	0	0	0
contig_295	histidine kinase- dna gyrase b- and hsp90-like atpase family protein	9209	gi|255554036|ref|XP_002518058.1|conserved hypothetical protein [Ricinus communis] >gi|223542654|gb|EEF44191.1| conserved hypothetical protein [Ricinus communis]	XP_002518058	0	72	2410.95	2254	1642	6	P:embryo development; P:cell differentiation; P:regulation of biological process; P:transport; P:multicellular organismal development; C:nucleus	-			0	0.2	0.31	0.2	0	1	p2	(TC)9	18	1	18
contig_296	vacuolar protein sorting-associated	9195	gi|255554711|ref|XP_002518393.1|vacuolar protein sorting-associated protein, putative [Ricinus communis] >gi|223542238|gb|EEF43780.1| vacuolar protein sorting-associated protein, putative [Ricinus communis]	XP_002518393	0	63	2248.78	2764	1760	1	P:protein localization				0	0	0	0	0
contig_297	myosin XI, putative	9194	gi|255546055|ref|XP_002514087.1|myosin XI, putative [Ricinus communis] >gi|223546543|gb|EEF48041.1| myosin XI, putative [Ricinus communis]	XP_002514087	0	95	2428.67	1338	1274	5	F:actin binding; C:cytoskeleton; C:protein complex; F:nucleotide binding; F:motor activity	-			0	0.05	0	0.13	0.15	1	p3	(GCC)6	18	8927	8944
contig_298	vacuolar protein sorting-associated	9193	gi|255554711|ref|XP_002518393.1|vacuolar protein sorting-associated protein, putative [Ricinus communis] >gi|223542238|gb|EEF43780.1| vacuolar protein sorting-associated protein, putative [Ricinus communis]	XP_002518393	0	63	2248.78	2764	1760	1	P:protein localization				0	0	0	0	0
contig_299	chlororespiratory reduction 4	9186	gi|225453947|ref|XP_002274056.1|PREDICTED: pentatricopeptide repeat-containing protein At2g45350, chloroplastic-like [Vitis vinifera]	XP_002274056	0	78	753.821	633	494	0	-				0	0.01	0	0	0	1	p3	(GCG)7	21	1	21
contig_300	potassium transporter 8-like	9184	gi|255552638|ref|XP_002517362.1|Potassium transporter, putative [Ricinus communis] >gi|223543373|gb|EEF44904.1| Potassium transporter, putative [Ricinus communis]	XP_002517362	0	93	1024.62	585	546	2	F:transporter activity; C:cell	-			0.05	0	0	0.1	0.05
contig_301	alpha-galactosidase-like isoform 1	9182	gi|224144974|ref|XP_002325481.1|predicted protein [Populus trichocarpa] >gi|222862356|gb|EEE99862.1| predicted protein [Populus trichocarpa]	XP_002325481	4.03543E-163	96	306.22	159	153	6	C:cell wall; C:vacuole; F:hydrolase activity; P:catabolic process; P:lipid metabolic process; P:carbohydrate metabolic process	(3.2) Glycosylases		Galactose metabolism	0.13	0	0.07	0.19	0	1	p3	(TCT)6	18	1	18
contig_302	PREDICTED: uncharacterized protein LOC100818143	9177	gi|356561277|ref|XP_003548909.1|PREDICTED: uncharacterized protein LOC100818143 [Glycine max]	XP_003548909	0	54	1080.09	2175	1175	1	P:protein localization				0	0	0	0	0
contig_303	pentatricopeptide repeat-containing protein mitochondrial	9173	gi|225427607|ref|XP_002269121.1|PREDICTED: pentatricopeptide repeat-containing protein At4g19220, mitochondrial [Vitis vinifera]	XP_002269121	0	76	999.964	827	629	0	-				0	0	0	0	0
contig_304	pentatricopeptide repeat-containing protein	9171	gi|147789959|emb|CAN73858.1|hypothetical protein VITISV_024322 [Vitis vinifera]	CAN73858	0	85	1384.39	913	785	1	P:nucleobase-containing compound metabolic process	-			0	0	0	0.29	0
contig_305	alpha-galactosidase alpha-n-	9163	gi|224144974|ref|XP_002325481.1|predicted protein [Populus trichocarpa] >gi|222862356|gb|EEE99862.1| predicted protein [Populus trichocarpa]	XP_002325481	1.29833E-151	91	300.056	170	155	2	P:carbohydrate metabolic process; F:binding	(3.2) Glycosylases		Galactose metabolism	0	0	0	0	0	1	p3	(TCT)6	18	1	18
contig_306	potassium transporter 8-like	9163	gi|255552638|ref|XP_002517362.1|Potassium transporter, putative [Ricinus communis] >gi|223543373|gb|EEF44904.1| Potassium transporter, putative [Ricinus communis]	XP_002517362	0	92	749.969	444	412	2	F:transporter activity; C:cell	-			0.1	0	0	0.07	0
contig_307	vacuolar protein sorting-associated	9156	gi|255554711|ref|XP_002518393.1|vacuolar protein sorting-associated protein, putative [Ricinus communis] >gi|223542238|gb|EEF43780.1| vacuolar protein sorting-associated protein, putative [Ricinus communis]	XP_002518393	0	64	2403.25	2866	1844	1	P:protein localization				0.05	0	0	0	0
contig_308	transducin wd40 domain-containing protein	9154	gi|296085801|emb|CBI31125.3|unnamed protein product [Vitis vinifera]	CBI31125	0	94	1964.89	1185	1120	2	C:cytosol; C:plasma membrane	-			3.44	5.98	7.19	9.29	6.59
contig_309	vacuolar protein sorting-associated	9154	gi|255554711|ref|XP_002518393.1|vacuolar protein sorting-associated protein, putative [Ricinus communis] >gi|223542238|gb|EEF43780.1| vacuolar protein sorting-associated protein, putative [Ricinus communis]	XP_002518393	0	64	2568.88	3081	1973	1	P:protein localization				0	0	0	0	0
contig_310	myosin XI, putative	9140	gi|255546055|ref|XP_002514087.1|myosin XI, putative [Ricinus communis] >gi|223546543|gb|EEF48041.1| myosin XI, putative [Ricinus communis]	XP_002514087	0	95	2814.25	1529	1458	5	F:actin binding; C:cytoskeleton; C:protein complex; F:nucleotide binding; F:motor activity	-			0	0	1.3	1.74	1.85	1	p3	(GCC)6	18	8873	8890
contig_311	vacuolar protein sorting-associated	9118	gi|255554711|ref|XP_002518393.1|vacuolar protein sorting-associated protein, putative [Ricinus communis] >gi|223542238|gb|EEF43780.1| vacuolar protein sorting-associated protein, putative [Ricinus communis]	XP_002518393	0	63	2248.78	2764	1760	1	P:protein localization				0	0	0	0	0
contig_312	helicase-like transcription factor	9112	gi|359494872|ref|XP_002263027.2|PREDICTED: uncharacterized protein LOC100265351 [Vitis vinifera]	XP_002263027	0	73	1176.77	1035	759	2	F:binding; F:nucleic acid binding	-			0	0	0	0	0
contig_313	hypothetical protein ARALYDRAFT_485391	9110	gi|297819722|ref|XP_002877744.1|hypothetical protein ARALYDRAFT_485391 [Arabidopsis lyrata subsp. lyrata] >gi|297323582|gb|EFH54003.1| hypothetical protein ARALYDRAFT_485391 [Arabidopsis lyrata subsp. lyrata]	XP_002877744	0	53	1595.48	3001	1616	1	P:protein localization				0	0	0	0	0
contig_314	photosystem ii cp47 chlorophyll apoprotein	9105	gi|108802667|ref|YP_636325.1|photosystem II 47 kDa protein [Eucalyptus globulus subsp. globulus] >gi|309322472|ref|YP_003933986.1| photosystem II CP47 chlorophyll apoprotein [Eucalyptus grandis] >gi|122219169|sp|Q49KX2.1|PSBB_EUCGG RecName: Full=Photosystem II CP47 chlorophyll apoprotein; AltName: Full=PSII 47 kDa protein; AltName: Full=Protein CP-47 >gi|60460833|gb|AAX21053.1| photosystem II CP4…	YP_636325	0	100	965.681	508	508	8	C:thylakoid; C:protein complex; P:transport; P:generation of precursor metabolites and energy; P:cellular protein modification process; F:binding; C:cell; C:plastid	-			0	0	0.35	0.04	0.01
contig_315	alpha-galactosidase alpha-n-	9095	gi|224144974|ref|XP_002325481.1|predicted protein [Populus trichocarpa] >gi|222862356|gb|EEE99862.1| predicted protein [Populus trichocarpa]	XP_002325481	5.9077E-163	96	305.834	160	154	2	P:carbohydrate metabolic process; F:binding	(3.2) Glycosylases		Galactose metabolism	0	0	0	0.73	0	1	p3	(TCT)6	18	1	18
contig_316	myosin-like protein	9094	gi|359476456|ref|XP_002272127.2|PREDICTED: uncharacterized protein LOC100260617 [Vitis vinifera]	XP_002272127	0	66	1968.74	2615	1748	1	C:plasma membrane	-			0	2.15	3.77	2.65	0.92
contig_317	potassium transporter 8-like	9090	gi|255552638|ref|XP_002517362.1|Potassium transporter, putative [Ricinus communis] >gi|223543373|gb|EEF44904.1| Potassium transporter, putative [Ricinus communis]	XP_002517362	0	93	1021.92	581	544	2	F:transporter activity; C:cell	-			0.73	0	0	0.19	0
contig_318	myosin-like protein	9083	gi|359476456|ref|XP_002272127.2|PREDICTED: uncharacterized protein LOC100260617 [Vitis vinifera]	XP_002272127	0	64	2018.05	2881	1866	0	-				9.35	6.16	6.18	8.54	11.46
contig_319	alpha-galactosidase alpha-n-	9080	gi|224144974|ref|XP_002325481.1|predicted protein [Populus trichocarpa] >gi|222862356|gb|EEE99862.1| predicted protein [Populus trichocarpa]	XP_002325481	6.62623E-163	96	305.449	160	154	2	P:carbohydrate metabolic process; F:binding	(3.2) Glycosylases		Galactose metabolism	0	0.2	0	0	0	1	p3	(TCT)6	18	1	18
contig_320	alpha-galactosidase alpha-n-	9076	gi|224144974|ref|XP_002325481.1|predicted protein [Populus trichocarpa] >gi|222862356|gb|EEE99862.1| predicted protein [Populus trichocarpa]	XP_002325481	5.0555E-151	91	300.056	170	155	2	P:carbohydrate metabolic process; F:binding	(3.2) Glycosylases		Galactose metabolism	0	0	0	0	0	1	p3	(TCT)6	18	1	18
contig_321	protein phosphatase	9076	gi|296084483|emb|CBI25042.3|unnamed protein product [Vitis vinifera]	CBI25042	0	75	1318.52	1082	815	2	F:protein kinase activity; F:hydrolase activity	-			0	0	0	0	0
contig_322	pentatricopeptide repeat-containing protein chloroplastic-like	9068	gi|225453947|ref|XP_002274056.1|PREDICTED: pentatricopeptide repeat-containing protein At2g45350, chloroplastic-like [Vitis vinifera]	XP_002274056	0	78	753.821	633	494	0	-				0.03	0.02	0	0	0	1	p3	(GCG)7	21	1	21
contig_323	myosin XI, putative	9064	gi|255546055|ref|XP_002514087.1|myosin XI, putative [Ricinus communis] >gi|223546543|gb|EEF48041.1| myosin XI, putative [Ricinus communis]	XP_002514087	0	95	2814.25	1529	1458	5	F:actin binding; C:cytoskeleton; C:protein complex; F:nucleotide binding; F:motor activity	-			0.21	0.5	0	0.69	1.16	1	p3	(GCC)6	18	8797	8814
contig_324	alpha-galactosidase alpha-n-	9061	gi|224144974|ref|XP_002325481.1|predicted protein [Populus trichocarpa] >gi|222862356|gb|EEE99862.1| predicted protein [Populus trichocarpa]	XP_002325481	5.04672E-151	91	300.056	170	155	2	P:carbohydrate metabolic process; F:binding	(3.2) Glycosylases		Galactose metabolism	0	0	0	0	0	1	p3	(TCT)6	18	1	18
contig_325	photosystem ii cp47 chlorophyll apoprotein	9039	gi|108802667|ref|YP_636325.1|photosystem II 47 kDa protein [Eucalyptus globulus subsp. globulus] >gi|309322472|ref|YP_003933986.1| photosystem II CP47 chlorophyll apoprotein [Eucalyptus grandis] >gi|122219169|sp|Q49KX2.1|PSBB_EUCGG RecName: Full=Photosystem II CP47 chlorophyll apoprotein; AltName: Full=PSII 47 kDa protein; AltName: Full=Protein CP-47 >gi|60460833|gb|AAX21053.1| photosystem II CP4…	YP_636325	0	100	965.681	508	508	8	C:thylakoid; C:protein complex; P:transport; P:generation of precursor metabolites and energy; P:cellular protein modification process; F:binding; C:cell; C:plastid	-			0	0	0.32	0.02	0.04
contig_326	alpha-galactosidase alpha-n-	9036	gi|224144974|ref|XP_002325481.1|predicted protein [Populus trichocarpa] >gi|222862356|gb|EEE99862.1| predicted protein [Populus trichocarpa]	XP_002325481	5.03267E-151	91	300.056	170	155	2	P:carbohydrate metabolic process; F:binding	(3.2) Glycosylases		Galactose metabolism	0	0	0	0	0	1	p3	(TCT)6	18	1	18
contig_327	small subunit processome component-like protein	9029	gi|298205222|emb|CBI17281.3|unnamed protein product [Vitis vinifera]	CBI17281	0	75	3177.11	2713	2039	0	-				1.35	1.23	1.16	1.44	4.84
contig_328	pentatricopeptide repeat-containing protein chloroplastic-like	9023	gi|225457182|ref|XP_002280557.1|PREDICTED: pentatricopeptide repeat-containing protein At1g74850, chloroplastic [Vitis vinifera]	XP_002280557	0	89	1380.54	814	727	0	-				0	0.01	0.03	0.21	0.04	1	p4	(CGCT)5	20	244	263	2	p2	(CT)9	18	4186	4203
contig_329	vacuolar protein sorting-associated	9014	gi|255554711|ref|XP_002518393.1|vacuolar protein sorting-associated protein, putative [Ricinus communis] >gi|223542238|gb|EEF43780.1| vacuolar protein sorting-associated protein, putative [Ricinus communis]	XP_002518393	0	63	1852.41	2366	1492	1	P:protein localization				0	0	0	0	0
contig_330	helicase-like transcription factor	9012	gi|359494872|ref|XP_002263027.2|PREDICTED: uncharacterized protein LOC100265351 [Vitis vinifera]	XP_002263027	0	73	1118.99	998	729	2	F:binding; F:nucleic acid binding	-			0.2	2.72	2.11	2.96	3.21
contig_331	phospholipase d epsilon	9008	gi|224134539|ref|XP_002327429.1|predicted protein [Populus trichocarpa] >gi|222835983|gb|EEE74404.1| predicted protein [Populus trichocarpa]	XP_002327429	0	79	858.21	589	469	6	F:hydrolase activity; F:calcium ion binding; C:cell; ; P:lipid metabolic process; P:catabolic process	(3.1) Acting on ester bonds		Glycerophospholipid metabolism	0.28	0	1.26	0	0
contig_332	translational activator	9008	gi|296085156|emb|CBI28651.3|unnamed protein product [Vitis vinifera]	CBI28651	0	88	3972.93	2647	2332	0	-				0.77	0.28	2.38	4.86	3.07
contig_333	potassium transporter 8-like	9003	gi|255552638|ref|XP_002517362.1|Potassium transporter, putative [Ricinus communis] >gi|223543373|gb|EEF44904.1| Potassium transporter, putative [Ricinus communis]	XP_002517362	0	92	749.969	444	412	2	F:transporter activity; C:cell	-			0.05	0.27	0.33	0.57	0.34
contig_334	pentatricopeptide repeat-containing protein	9001	gi|302141664|emb|CBI18867.3|unnamed protein product [Vitis vinifera]	CBI18867	1.23938E-115	79	400.208	315	250	2	F:molecular_function; P:biological_process				0.01	0.04	0.06	0.05	0.13
contig_335	vacuolar protein sorting-associated	8998	gi|255554711|ref|XP_002518393.1|vacuolar protein sorting-associated protein, putative [Ricinus communis] >gi|223542238|gb|EEF43780.1| vacuolar protein sorting-associated protein, putative [Ricinus communis]	XP_002518393	0	63	1852.41	2366	1492	1	P:protein localization				0	0	0	0	0
contig_336	photosystem ii cp47 chlorophyll apoprotein	8990	gi|108802667|ref|YP_636325.1|photosystem II 47 kDa protein [Eucalyptus globulus subsp. globulus] >gi|309322472|ref|YP_003933986.1| photosystem II CP47 chlorophyll apoprotein [Eucalyptus grandis] >gi|122219169|sp|Q49KX2.1|PSBB_EUCGG RecName: Full=Photosystem II CP47 chlorophyll apoprotein; AltName: Full=PSII 47 kDa protein; AltName: Full=Protein CP-47 >gi|60460833|gb|AAX21053.1| photosystem II CP4…	YP_636325	0	100	965.681	508	508	8	C:thylakoid; C:protein complex; P:transport; P:generation of precursor metabolites and energy; P:cellular protein modification process; F:binding; C:cell; C:plastid	-			0	0	0.29	0.1	0.06
contig_337	phospholipase d epsilon	8987	gi|224134539|ref|XP_002327429.1|predicted protein [Populus trichocarpa] >gi|222835983|gb|EEE74404.1| predicted protein [Populus trichocarpa]	XP_002327429	0	79	858.21	589	469	6	F:hydrolase activity; F:calcium ion binding; C:cell; ; P:lipid metabolic process; P:catabolic process	(3.1) Acting on ester bonds		Glycerophospholipid metabolism	0.24	0.63	0.85	0	0
contig_338	protein phosphatase	8986	gi|296084483|emb|CBI25042.3|unnamed protein product [Vitis vinifera]	CBI25042	0	75	1318.52	1082	815	2	F:protein kinase activity; F:hydrolase activity	-			0	0	0	0	0
contig_339	phospholipase d epsilon	8980	gi|224134539|ref|XP_002327429.1|predicted protein [Populus trichocarpa] >gi|222835983|gb|EEE74404.1| predicted protein [Populus trichocarpa]	XP_002327429	0	79	858.21	589	469	6	F:hydrolase activity; F:calcium ion binding; C:cell; ; P:lipid metabolic process; P:catabolic process	(3.1) Acting on ester bonds		Glycerophospholipid metabolism	0	0	0	0.29	0.8
contig_340	vacuolar protein sorting-associated	8976	gi|255554711|ref|XP_002518393.1|vacuolar protein sorting-associated protein, putative [Ricinus communis] >gi|223542238|gb|EEF43780.1| vacuolar protein sorting-associated protein, putative [Ricinus communis]	XP_002518393	0	63	1852.41	2366	1492	1	P:protein localization				0	0	0	0	0
contig_341	photosystem ii cp47 chlorophyll apoprotein	8975	gi|108802667|ref|YP_636325.1|photosystem II 47 kDa protein [Eucalyptus globulus subsp. globulus] >gi|309322472|ref|YP_003933986.1| photosystem II CP47 chlorophyll apoprotein [Eucalyptus grandis] >gi|122219169|sp|Q49KX2.1|PSBB_EUCGG RecName: Full=Photosystem II CP47 chlorophyll apoprotein; AltName: Full=PSII 47 kDa protein; AltName: Full=Protein CP-47 >gi|60460833|gb|AAX21053.1| photosystem II CP4…	YP_636325	0	100	965.681	508	508	8	C:thylakoid; C:protein complex; P:transport; P:generation of precursor metabolites and energy; P:cellular protein modification process; F:binding; C:cell; C:plastid	-			0	0.37	0.17	0	0.32
contig_342	vacuolar protein sorting-associated	8960	gi|255554711|ref|XP_002518393.1|vacuolar protein sorting-associated protein, putative [Ricinus communis] >gi|223542238|gb|EEF43780.1| vacuolar protein sorting-associated protein, putative [Ricinus communis]	XP_002518393	0	63	1852.41	2366	1492	1	P:protein localization				0	0	0	0	0
contig_343	phospholipase d epsilon	8959	gi|224134539|ref|XP_002327429.1|predicted protein [Populus trichocarpa] >gi|222835983|gb|EEE74404.1| predicted protein [Populus trichocarpa]	XP_002327429	0	79	858.21	589	469	6	F:hydrolase activity; F:calcium ion binding; C:cell; ; P:lipid metabolic process; P:catabolic process	(3.1) Acting on ester bonds		Glycerophospholipid metabolism	0	0.95	0	1.09	0.71
contig_344	vacuolar protein sorting-associated	8958	gi|255554711|ref|XP_002518393.1|vacuolar protein sorting-associated protein, putative [Ricinus communis] >gi|223542238|gb|EEF43780.1| vacuolar protein sorting-associated protein, putative [Ricinus communis]	XP_002518393	0	63	2382.45	2930	1846	1	P:protein localization				0	0	0	0.02	0.05
contig_345	photosystem ii cp47 chlorophyll apoprotein	8957	gi|108802667|ref|YP_636325.1|photosystem II 47 kDa protein [Eucalyptus globulus subsp. globulus] >gi|309322472|ref|YP_003933986.1| photosystem II CP47 chlorophyll apoprotein [Eucalyptus grandis] >gi|122219169|sp|Q49KX2.1|PSBB_EUCGG RecName: Full=Photosystem II CP47 chlorophyll apoprotein; AltName: Full=PSII 47 kDa protein; AltName: Full=Protein CP-47 >gi|60460833|gb|AAX21053.1| photosystem II CP4…	YP_636325	0	100	965.681	508	508	8	C:thylakoid; C:protein complex; P:transport; P:generation of precursor metabolites and energy; P:cellular protein modification process; F:binding; C:cell; C:plastid	-			0	0	0	0.07	0
contig_346	serine threonine-protein kinase atr-like	8957	gi|224078422|ref|XP_002305538.1|predicted protein [Populus trichocarpa] >gi|222848502|gb|EEE86049.1| predicted protein [Populus trichocarpa]	XP_002305538	0	89	3044.6	1865	1669	4	F:nucleotide binding; F:protein kinase activity; P:metabolic process;	(2.7) Transferring phosphorous-containing groups			0	0.07	0	0	0
contig_347	photosystem ii cp47 chlorophyll apoprotein	8944	gi|108802667|ref|YP_636325.1|photosystem II 47 kDa protein [Eucalyptus globulus subsp. globulus] >gi|309322472|ref|YP_003933986.1| photosystem II CP47 chlorophyll apoprotein [Eucalyptus grandis] >gi|122219169|sp|Q49KX2.1|PSBB_EUCGG RecName: Full=Photosystem II CP47 chlorophyll apoprotein; AltName: Full=PSII 47 kDa protein; AltName: Full=Protein CP-47 >gi|60460833|gb|AAX21053.1| photosystem II CP4…	YP_636325	0	100	965.681	508	508	8	C:thylakoid; C:protein complex; P:transport; P:generation of precursor metabolites and energy; P:cellular protein modification process; F:binding; C:cell; C:plastid	-			0	0	0.84	0.08	0.07
contig_348	serine threonine-protein kinase atr-like	8940	gi|224078422|ref|XP_002305538.1|predicted protein [Populus trichocarpa] >gi|222848502|gb|EEE86049.1| predicted protein [Populus trichocarpa]	XP_002305538	0	89	3044.6	1865	1669	4	F:nucleotide binding; F:protein kinase activity; P:metabolic process;	(2.7) Transferring phosphorous-containing groups			0.05	0.09	0.06	0	0.15
contig_349	lysine-specific histone	8940	gi|359492715|ref|XP_002280631.2|PREDICTED: uncharacterized protein LOC100255769 [Vitis vinifera]	XP_002280631	0	72	1666.36	1468	1069	2	F:catalytic activity; P:metabolic process	-			0.09	0.53	0.74	0.07	0.3
contig_350	serine threonine protein	8938	gi|359478499|ref|XP_003632122.1|PREDICTED: pentatricopeptide repeat-containing protein At1g08070-like [Vitis vinifera]	XP_003632122	0	86	937.562	577	500	9	P:cellular protein modification process; P:signal transduction; P:regulation of biological process; ; F:nucleotide binding; F:protein kinase activity; F:signal transducer activity; ; C:protein complex	(2.7) Transferring phosphorous-containing groups		Phosphatidylinositol sigling system	0	0	0	5.12	0
contig_351	pentatricopeptide repeat-containing protein chloroplastic-like	8934	gi|225457182|ref|XP_002280557.1|PREDICTED: pentatricopeptide repeat-containing protein At1g74850, chloroplastic [Vitis vinifera]	XP_002280557	0	89	1380.54	814	727	0	-				0.01	0.04	0.12	0.51	0.13	1	p4	(CGCT)5	20	244	263	2	p2	(CT)9	18	4186	4203
contig_352	translational activator	8933	gi|296085156|emb|CBI28651.3|unnamed protein product [Vitis vinifera]	CBI28651	0	88	3987.57	2622	2332	0	-				12.4	8.72	8.96	12.09	13.91
contig_353	potassium transporter 8-like	8930	gi|255552638|ref|XP_002517362.1|Potassium transporter, putative [Ricinus communis] >gi|223543373|gb|EEF44904.1| Potassium transporter, putative [Ricinus communis]	XP_002517362	0	93	1024.62	585	546	2	F:transporter activity; C:cell	-			0.38	1.22	1.05	1.61	1.31
contig_354	photosystem ii cp47 chlorophyll apoprotein	8926	gi|108802667|ref|YP_636325.1|photosystem II 47 kDa protein [Eucalyptus globulus subsp. globulus] >gi|309322472|ref|YP_003933986.1| photosystem II CP47 chlorophyll apoprotein [Eucalyptus grandis] >gi|122219169|sp|Q49KX2.1|PSBB_EUCGG RecName: Full=Photosystem II CP47 chlorophyll apoprotein; AltName: Full=PSII 47 kDa protein; AltName: Full=Protein CP-47 >gi|60460833|gb|AAX21053.1| photosystem II CP4…	YP_636325	0	100	965.681	508	508	8	C:thylakoid; C:protein complex; P:transport; P:generation of precursor metabolites and energy; P:cellular protein modification process; F:binding; C:cell; C:plastid	-			0.8	0.94	0.16	0	0.54
contig_355	phospholipase d epsilon	8926	gi|224134539|ref|XP_002327429.1|predicted protein [Populus trichocarpa] >gi|222835983|gb|EEE74404.1| predicted protein [Populus trichocarpa]	XP_002327429	0	79	858.21	589	469	6	F:hydrolase activity; F:calcium ion binding; C:cell; ; P:lipid metabolic process; P:catabolic process	(3.1) Acting on ester bonds		Glycerophospholipid metabolism	0	0	0.21	0.25	0.1
contig_356	pentatricopeptide repeat-containing protein	8916	gi|302141664|emb|CBI18867.3|unnamed protein product [Vitis vinifera]	CBI18867	1.20594E-115	79	400.208	315	250	2	F:molecular_function; P:biological_process				0.02	0.04	0.1	0.1	0.27
contig_357	predicted protein	8916	gi|224100939|ref|XP_002312077.1|predicted protein [Populus trichocarpa] >gi|222851897|gb|EEE89444.1| predicted protein [Populus trichocarpa]	XP_002312077	4.72341E-172	68	556.984	595	405	0	-				0	0	0	0	0	1	p6	(CGACGG)3	18	50	67
contig_358	probable nitrite transporter at1g68570-like	8915	gi|356495939|ref|XP_003516828.1|PREDICTED: probable nitrite transporter At1g68570-like [Glycine max]	XP_003516828	1.59082E-138	81	458.373	312	255	0	-				1.04	2.68	3.15	2.69	2.35	1	p3	(GGA)6	18	4472	4489
contig_359	translational activator	8913	gi|296085156|emb|CBI28651.3|unnamed protein product [Vitis vinifera]	CBI28651	0	87	3281.5	2138	1878	0	-				0	0.02	0.09	0.5	0.17
contig_360	photosystem ii cp47 chlorophyll apoprotein	8908	gi|108802667|ref|YP_636325.1|photosystem II 47 kDa protein [Eucalyptus globulus subsp. globulus] >gi|309322472|ref|YP_003933986.1| photosystem II CP47 chlorophyll apoprotein [Eucalyptus grandis] >gi|122219169|sp|Q49KX2.1|PSBB_EUCGG RecName: Full=Photosystem II CP47 chlorophyll apoprotein; AltName: Full=PSII 47 kDa protein; AltName: Full=Protein CP-47 >gi|60460833|gb|AAX21053.1| photosystem II CP4…	YP_636325	0	100	965.681	508	508	8	C:thylakoid; C:protein complex; P:transport; P:generation of precursor metabolites and energy; P:cellular protein modification process; F:binding; C:cell; C:plastid	-			0	0	0	0.29	0
contig_361	phospholipase d epsilon	8905	gi|224134539|ref|XP_002327429.1|predicted protein [Populus trichocarpa] >gi|222835983|gb|EEE74404.1| predicted protein [Populus trichocarpa]	XP_002327429	0	79	858.21	589	469	6	F:hydrolase activity; F:calcium ion binding; C:cell; ; P:lipid metabolic process; P:catabolic process	(3.1) Acting on ester bonds		Glycerophospholipid metabolism	0	0.94	0.14	0.95	0.09
contig_362	vacuolar protein sorting-associated	8903	gi|255554711|ref|XP_002518393.1|vacuolar protein sorting-associated protein, putative [Ricinus communis] >gi|223542238|gb|EEF43780.1| vacuolar protein sorting-associated protein, putative [Ricinus communis]	XP_002518393	0	63	1867.82	2329	1490	1	P:protein localization				0	0	0	0	0
contig_363	hypothetical protein RCOM_0912170	8902	gi|255552191|ref|XP_002517140.1|hypothetical protein RCOM_0912170 [Ricinus communis] >gi|223543775|gb|EEF45303.1| hypothetical protein RCOM_0912170 [Ricinus communis]	XP_002517140	0	67	911.368	1033	698	2	F:metal ion binding; F:zinc ion binding				0.15	0.55	0.66	2.61	1.55	1	p6	(ATGGAA)3	18	3622	3639
contig_364	potassium transporter 8-like	8897	gi|255552638|ref|XP_002517362.1|Potassium transporter, putative [Ricinus communis] >gi|223543373|gb|EEF44904.1| Potassium transporter, putative [Ricinus communis]	XP_002517362	0	92	749.969	444	412	2	F:transporter activity; C:cell	-			0.04	0	0	0.07	0.08
contig_365	histidine kinase- dna gyrase b- and hsp90-like atpase family protein	8896	gi|255554036|ref|XP_002518058.1|conserved hypothetical protein [Ricinus communis] >gi|223542654|gb|EEF44191.1| conserved hypothetical protein [Ricinus communis]	XP_002518058	0	72	2784.59	2631	1898	6	P:embryo development; P:cell differentiation; P:regulation of biological process; P:transport; P:multicellular organismal development; C:nucleus	-			0.89	0.77	1.28	1.56	0.38	1	p2	(TC)9	18	1	18
contig_366	photosystem ii cp47 chlorophyll apoprotein	8895	gi|108802667|ref|YP_636325.1|photosystem II 47 kDa protein [Eucalyptus globulus subsp. globulus] >gi|309322472|ref|YP_003933986.1| photosystem II CP47 chlorophyll apoprotein [Eucalyptus grandis] >gi|122219169|sp|Q49KX2.1|PSBB_EUCGG RecName: Full=Photosystem II CP47 chlorophyll apoprotein; AltName: Full=PSII 47 kDa protein; AltName: Full=Protein CP-47 >gi|60460833|gb|AAX21053.1| photosystem II CP4…	YP_636325	0	100	965.681	508	508	8	C:thylakoid; C:protein complex; P:transport; P:generation of precursor metabolites and energy; P:cellular protein modification process; F:binding; C:cell; C:plastid	-			0	0	0.77	0.34	0.13
contig_367	dna repair helicase	8894	gi|359494872|ref|XP_002263027.2|PREDICTED: uncharacterized protein LOC100265351 [Vitis vinifera]	XP_002263027	0	70	766.148	737	521	1	F:binding	-			0	0	0	0	0
contig_368	vacuolar protein sorting-associated	8893	gi|255554711|ref|XP_002518393.1|vacuolar protein sorting-associated protein, putative [Ricinus communis] >gi|223542238|gb|EEF43780.1| vacuolar protein sorting-associated protein, putative [Ricinus communis]	XP_002518393	0	63	2430.6	2957	1879	1	P:protein localization				0	0	0	0	0
contig_369	pentatricopeptide repeat-containing protein chloroplastic-like	8890	gi|225457182|ref|XP_002280557.1|PREDICTED: pentatricopeptide repeat-containing protein At1g74850, chloroplastic [Vitis vinifera]	XP_002280557	0	89	1380.54	814	727	0	-				0	0	0.01	0.05	0.05	1	p4	(CGCT)5	20	244	263	2	p2	(CT)9	18	4186	4203
contig_370	vacuolar protein sorting-associated	8887	gi|255554711|ref|XP_002518393.1|vacuolar protein sorting-associated protein, putative [Ricinus communis] >gi|223542238|gb|EEF43780.1| vacuolar protein sorting-associated protein, putative [Ricinus communis]	XP_002518393	0	63	1867.82	2329	1490	1	P:protein localization				0	0	0	0	0
contig_371	mads-box transcription factor 27-like	8883	gi|224084526|ref|XP_002307325.1|predicted protein [Populus trichocarpa] >gi|222856774|gb|EEE94321.1| predicted protein [Populus trichocarpa]	XP_002307325	2.34883E-28	57	78.5666	99	57	0	-				0	0.15	0	0	0
contig_372	vacuolar protein sorting-associated	8877	gi|255554711|ref|XP_002518393.1|vacuolar protein sorting-associated protein, putative [Ricinus communis] >gi|223542238|gb|EEF43780.1| vacuolar protein sorting-associated protein, putative [Ricinus communis]	XP_002518393	0	63	2392.85	2903	1846	1	P:protein localization				0	0	0	0	0
contig_373	pentatricopeptide repeat-containing protein chloroplastic-like	8876	gi|225457182|ref|XP_002280557.1|PREDICTED: pentatricopeptide repeat-containing protein At1g74850, chloroplastic [Vitis vinifera]	XP_002280557	0	89	1380.54	814	727	0	-				0	0.03	0.08	0.34	0.11	1	p4	(CGCT)5	20	244	263	2	p2	(CT)9	18	4186	4203
contig_374	vacuolar protein sorting-associated	8875	gi|255554711|ref|XP_002518393.1|vacuolar protein sorting-associated protein, putative [Ricinus communis] >gi|223542238|gb|EEF43780.1| vacuolar protein sorting-associated protein, putative [Ricinus communis]	XP_002518393	0	62	2420.19	2984	1879	1	P:protein localization				0	0	0	0	0
contig_375	histidine kinase- dna gyrase b- and hsp90-like atpase family protein	8870	gi|255554036|ref|XP_002518058.1|conserved hypothetical protein [Ricinus communis] >gi|223542654|gb|EEF44191.1| conserved hypothetical protein [Ricinus communis]	XP_002518058	0	72	2410.95	2254	1642	6	P:embryo development; P:cell differentiation; P:regulation of biological process; P:transport; P:multicellular organismal development; C:nucleus	-			0.11	0.47	0.31	1.15	1.34	1	p2	(TC)9	18	1	18
contig_376	mads-box transcription factor 27-like	8868	gi|224084526|ref|XP_002307325.1|predicted protein [Populus trichocarpa] >gi|222856774|gb|EEE94321.1| predicted protein [Populus trichocarpa]	XP_002307325	2.34473E-28	57	78.5666	99	57	0	-				0	0.01	0.39	0	0.07
contig_377	vacuolar protein sorting-associated	8865	gi|255554711|ref|XP_002518393.1|vacuolar protein sorting-associated protein, putative [Ricinus communis] >gi|223542238|gb|EEF43780.1| vacuolar protein sorting-associated protein, putative [Ricinus communis]	XP_002518393	0	63	1867.82	2329	1490	1	P:protein localization				0	0	0	0	0
contig_378	vacuolar protein sorting-associated	8865	gi|255554711|ref|XP_002518393.1|vacuolar protein sorting-associated protein, putative [Ricinus communis] >gi|223542238|gb|EEF43780.1| vacuolar protein sorting-associated protein, putative [Ricinus communis]	XP_002518393	0	64	2403.25	2866	1844	1	P:protein localization				0	0	0.05	0.01	0.02
contig_379	vacuolar protein sorting-associated	8863	gi|255554711|ref|XP_002518393.1|vacuolar protein sorting-associated protein, putative [Ricinus communis] >gi|223542238|gb|EEF43780.1| vacuolar protein sorting-associated protein, putative [Ricinus communis]	XP_002518393	0	63	2431.75	2946	1877	1	P:protein localization				0	0	0	0.08	0
contig_380	vacuolar protein sorting-associated	8855	gi|255554711|ref|XP_002518393.1|vacuolar protein sorting-associated protein, putative [Ricinus communis] >gi|223542238|gb|EEF43780.1| vacuolar protein sorting-associated protein, putative [Ricinus communis]	XP_002518393	0	62	2236.45	2802	1762	1	P:protein localization				0	0	0	0	0
contig_381	vacuolar protein sorting-associated	8849	gi|255554711|ref|XP_002518393.1|vacuolar protein sorting-associated protein, putative [Ricinus communis] >gi|223542238|gb|EEF43780.1| vacuolar protein sorting-associated protein, putative [Ricinus communis]	XP_002518393	0	63	1867.82	2329	1490	1	P:protein localization				0	0	0	0	0
contig_382	vacuolar protein sorting-associated	8847	gi|255554711|ref|XP_002518393.1|vacuolar protein sorting-associated protein, putative [Ricinus communis] >gi|223542238|gb|EEF43780.1| vacuolar protein sorting-associated protein, putative [Ricinus communis]	XP_002518393	0	63	2393.62	2893	1847	1	P:protein localization				0	0	0.08	0.13	0.11
contig_383	lysine-specific histone	8845	gi|359492715|ref|XP_002280631.2|PREDICTED: uncharacterized protein LOC100255769 [Vitis vinifera]	XP_002280631	0	73	1709.5	1493	1091	2	F:catalytic activity; P:metabolic process	-			1.23	0.53	0.06	0.11	0.61
contig_384	vacuolar protein sorting-associated	8840	gi|255554711|ref|XP_002518393.1|vacuolar protein sorting-associated protein, putative [Ricinus communis] >gi|223542238|gb|EEF43780.1| vacuolar protein sorting-associated protein, putative [Ricinus communis]	XP_002518393	0	63	1852.41	2366	1492	1	P:protein localization				0	0	0	0	0
contig_385	vacuolar protein sorting-associated	8839	gi|255554711|ref|XP_002518393.1|vacuolar protein sorting-associated protein, putative [Ricinus communis] >gi|223542238|gb|EEF43780.1| vacuolar protein sorting-associated protein, putative [Ricinus communis]	XP_002518393	0	62	2236.45	2802	1762	1	P:protein localization				0	0	0	0	0
contig_386	translational activator	8838	gi|296085156|emb|CBI28651.3|unnamed protein product [Vitis vinifera]	CBI28651	0	88	3298.84	2113	1878	0	-				0	0.57	0.37	1.25	0.79
contig_387	PREDICTED: nicalin-1	8838	gi|225464882|ref|XP_002273260.1|PREDICTED: nicalin-1 [Vitis vinifera] >gi|296084876|emb|CBI28285.3| unnamed protein product [Vitis vinifera]	XP_002273260	0	83	564.688	391	326	2	P:protein metabolic process; C:cell	-			0.11	0.32	0.54	0.68	0.16	1	p4	(GAGC)6	24	2286	2309
contig_388	gras family transcription factor	8832	gi|224087429|ref|XP_002308163.1|GRAS family transcription factor [Populus trichocarpa] >gi|222854139|gb|EEE91686.1| GRAS family transcription factor [Populus trichocarpa]	XP_002308163	0	76	895.19	754	575	1		-			0	0	0	0.54	0.26
contig_389	predicted protein	8830	gi|224100939|ref|XP_002312077.1|predicted protein [Populus trichocarpa] >gi|222851897|gb|EEE89444.1| predicted protein [Populus trichocarpa]	XP_002312077	4.33194E-172	68	556.984	595	405	0	-				0	0	0	0	0	1	p6	(CGACGG)3	18	50	67
contig_390	vacuolar protein sorting-associated	8827	gi|255554711|ref|XP_002518393.1|vacuolar protein sorting-associated protein, putative [Ricinus communis] >gi|223542238|gb|EEF43780.1| vacuolar protein sorting-associated protein, putative [Ricinus communis]	XP_002518393	0	63	2248.78	2764	1760	1	P:protein localization				0	0	0.01	0	0
contig_391	potassium transporter 8-like	8824	gi|255552638|ref|XP_002517362.1|Potassium transporter, putative [Ricinus communis] >gi|223543373|gb|EEF44904.1| Potassium transporter, putative [Ricinus communis]	XP_002517362	0	93	1024.62	585	546	2	F:transporter activity; C:cell	-			0.32	0	0	0.2	0.31
contig_392	predicted protein	8817	gi|224100939|ref|XP_002312077.1|predicted protein [Populus trichocarpa] >gi|222851897|gb|EEE89444.1| predicted protein [Populus trichocarpa]	XP_002312077	4.27791E-172	68	556.984	595	405	0	-				0	0	0	0	0	1	p6	(CGACGG)3	18	50	67
contig_393	vacuolar protein sorting-associated	8809	gi|255554711|ref|XP_002518393.1|vacuolar protein sorting-associated protein, putative [Ricinus communis] >gi|223542238|gb|EEF43780.1| vacuolar protein sorting-associated protein, putative [Ricinus communis]	XP_002518393	0	63	2238.38	2791	1763	1	P:protein localization				0	0	0.01	0.02	0.03
contig_394	mads-box transcription factor 27-like	8806	gi|224084526|ref|XP_002307325.1|predicted protein [Populus trichocarpa] >gi|222856774|gb|EEE94321.1| predicted protein [Populus trichocarpa]	XP_002307325	2.32831E-28	57	78.5666	99	57	0	-				0	0	0	0	0
contig_395	vacuolar protein sorting-associated	8802	gi|255554711|ref|XP_002518393.1|vacuolar protein sorting-associated protein, putative [Ricinus communis] >gi|223542238|gb|EEF43780.1| vacuolar protein sorting-associated protein, putative [Ricinus communis]	XP_002518393	0	63	1852.41	2366	1492	1	P:protein localization				0	0	0	0	0
contig_396	pentatricopeptide repeat-containing protein chloroplastic-like	8801	gi|225457182|ref|XP_002280557.1|PREDICTED: pentatricopeptide repeat-containing protein At1g74850, chloroplastic [Vitis vinifera]	XP_002280557	0	89	1380.54	814	727	0	-				0.04	0.03	0.02	0.13	0.18	1	p4	(CGCT)5	20	244	263	2	p2	(CT)9	18	4186	4203
contig_397	alpha-galactosidase-like isoform 1	8799	gi|224144974|ref|XP_002325481.1|predicted protein [Populus trichocarpa] >gi|222862356|gb|EEE99862.1| predicted protein [Populus trichocarpa]	XP_002325481	6.39063E-175	86	345.51	215	186	6	C:cell wall; C:vacuole; F:hydrolase activity; P:catabolic process; P:lipid metabolic process; P:carbohydrate metabolic process	(3.2) Glycosylases		Galactose metabolism	0.88	0.67	0.57	0	0.55	1	p3	(TCT)6	18	1	18
contig_398	transducin wd40 domain-containing protein	8797	gi|296085801|emb|CBI31125.3|unnamed protein product [Vitis vinifera]	CBI31125	0	94	1964.89	1185	1120	2	C:cytosol; C:plasma membrane	-			17.67	12.1	10.95	11.01	13.65
contig_399	protein phosphatase	8794	gi|296084483|emb|CBI25042.3|unnamed protein product [Vitis vinifera]	CBI25042	0	75	1318.52	1082	815	2	F:protein kinase activity; F:hydrolase activity	-			0	0	0	0	0
contig_400	mads-box transcription factor 27-like	8791	gi|224084526|ref|XP_002307325.1|predicted protein [Populus trichocarpa] >gi|222856774|gb|EEE94321.1| predicted protein [Populus trichocarpa]	XP_002307325	2.3242E-28	57	78.5666	99	57	0	-				0	0	0	0	0.23
contig_401	leucine-rich repeat receptor-like serine threonine-protein kinase at1g17230	8789	gi|224127374|ref|XP_002320058.1|predicted protein [Populus trichocarpa] >gi|222860831|gb|EEE98373.1| predicted protein [Populus trichocarpa]	XP_002320058	0	80	640.958	441	357	0	-				0	0.21	0.08	0.89	0.41	1	p3	(GCG)7	21	1	21
contig_402	hepatoma-derived growth factor-like protein	8789	gi|359472736|ref|XP_002277110.2|PREDICTED: uncharacterized protein LOC100255898 [Vitis vinifera]	XP_002277110	0	59	824.313	1218	725	0	-				1.01	1.23	0	0.39	0.58	1	p2	(CT)9	18	1	18	2	p6	(GACCTC)3	18	5280	5297	3	p6	(CCATTG)4	24	8438	8461
contig_403	pentatricopeptide repeat-containing protein chloroplastic-like	8787	gi|225457182|ref|XP_002280557.1|PREDICTED: pentatricopeptide repeat-containing protein At1g74850, chloroplastic [Vitis vinifera]	XP_002280557	0	89	1380.54	814	727	0	-				0.16	0.24	0.31	0.84	0.39	1	p4	(CGCT)5	20	244	263	2	p2	(CT)9	18	4186	4203
contig_404	small subunit processome component-like protein	8786	gi|298205222|emb|CBI17281.3|unnamed protein product [Vitis vinifera]	CBI17281	0	75	3177.11	2713	2039	0	-				1.67	0.7	1.15	2.49	4.19
contig_405	vacuolar protein sorting-associated	8782	gi|255554711|ref|XP_002518393.1|vacuolar protein sorting-associated protein, putative [Ricinus communis] >gi|223542238|gb|EEF43780.1| vacuolar protein sorting-associated protein, putative [Ricinus communis]	XP_002518393	0	64	2441.38	2919	1877	1	P:protein localization				0	0	0	0	0
contig_406	chlororespiratory reduction 4	8781	gi|225453947|ref|XP_002274056.1|PREDICTED: pentatricopeptide repeat-containing protein At2g45350, chloroplastic-like [Vitis vinifera]	XP_002274056	0	78	753.821	633	494	0	-				0	0.02	0	0	0	1	p3	(GCG)7	21	1	21
contig_407	alpha-galactosidase-like isoform 1	8780	gi|224144974|ref|XP_002325481.1|predicted protein [Populus trichocarpa] >gi|222862356|gb|EEE99862.1| predicted protein [Populus trichocarpa]	XP_002325481	3.93376E-164	91	300.056	170	155	6	C:cell wall; C:vacuole; F:hydrolase activity; P:catabolic process; P:lipid metabolic process; P:carbohydrate metabolic process	(3.2) Glycosylases		Galactose metabolism	0	0	0	0	0	1	p3	(TCT)6	18	1	18
contig_408	alpha-galactosidase-like isoform 1	8774	gi|224144974|ref|XP_002325481.1|predicted protein [Populus trichocarpa] >gi|222862356|gb|EEE99862.1| predicted protein [Populus trichocarpa]	XP_002325481	6.37222E-175	86	345.51	215	186	6	C:cell wall; C:vacuole; F:hydrolase activity; P:catabolic process; P:lipid metabolic process; P:carbohydrate metabolic process	(3.2) Glycosylases		Galactose metabolism	0	0	0.54	0.16	0	1	p3	(TCT)6	18	1	18
contig_409	mads-box transcription factor 27-like	8772	gi|224084526|ref|XP_002307325.1|predicted protein [Populus trichocarpa] >gi|222856774|gb|EEE94321.1| predicted protein [Populus trichocarpa]	XP_002307325	2.31845E-28	57	78.5666	99	57	0	-				0	0.13	0	1.52	0.27
contig_410	serine threonine-protein kinase atr-like	8772	gi|224078422|ref|XP_002305538.1|predicted protein [Populus trichocarpa] >gi|222848502|gb|EEE86049.1| predicted protein [Populus trichocarpa]	XP_002305538	0	89	3044.6	1865	1669	4	F:nucleotide binding; F:protein kinase activity; P:metabolic process;	(2.7) Transferring phosphorous-containing groups			0.15	0	0	0	0.1
contig_411	phosphatidylinositol-4-phosphate 5-	8771	gi|255585234|ref|XP_002533319.1|phosphatidylinositol-4-phosphate 5-kinase, putative [Ricinus communis] >gi|223526863|gb|EEF29076.1| phosphatidylinositol-4-phosphate 5-kinase, putative [Ricinus communis]	XP_002533319	0	67	1104.74	1189	808	3	F:kinase activity; P:metabolic process; P:primary metabolic process	-			0	0	0.67	0.63	0.66	1	p2	(TC)9	18	1	18
contig_412	PREDICTED: nicalin-1	8769	gi|225464882|ref|XP_002273260.1|PREDICTED: nicalin-1 [Vitis vinifera] >gi|296084876|emb|CBI28285.3| unnamed protein product [Vitis vinifera]	XP_002273260	0	88	578.17	368	326	2	P:protein metabolic process; C:cell	-			0.63	0.8	0.76	0.84	0.52	1	p4	(GAGC)6	24	2217	2240
contig_413	protein phosphatase	8767	gi|296084483|emb|CBI25042.3|unnamed protein product [Vitis vinifera]	CBI25042	0	75	1318.52	1082	815	2	F:protein kinase activity; F:hydrolase activity	-			0	0	0	0	0	1	p2	(TC)10	20	1	20
contig_414	phosphatidylinositol-4-phosphate 5-	8760	gi|255585234|ref|XP_002533319.1|phosphatidylinositol-4-phosphate 5-kinase, putative [Ricinus communis] >gi|223526863|gb|EEF29076.1| phosphatidylinositol-4-phosphate 5-kinase, putative [Ricinus communis]	XP_002533319	0	67	1104.74	1189	808	3	F:kinase activity; P:metabolic process; P:primary metabolic process	-			0.09	0.57	0.22	0.12	0.25	1	p2	(TC)9	18	1	18
contig_415	hypothetical protein RCOM_0912170	8760	gi|255552191|ref|XP_002517140.1|hypothetical protein RCOM_0912170 [Ricinus communis] >gi|223543775|gb|EEF45303.1| hypothetical protein RCOM_0912170 [Ricinus communis]	XP_002517140	0	65	1019.61	1210	798	2	F:metal ion binding; F:zinc ion binding				13.04	11.69	13.1	15.71	16.46	1	p6	(ATGGAA)3	18	3480	3497
contig_416	mads-box transcription factor 27-like	8759	gi|224084526|ref|XP_002307325.1|predicted protein [Populus trichocarpa] >gi|222856774|gb|EEE94321.1| predicted protein [Populus trichocarpa]	XP_002307325	2.31517E-28	57	78.5666	99	57	0	-				0	0	0.34	0	0.2
contig_417	alpha-galactosidase-like isoform 1	8755	gi|224144974|ref|XP_002325481.1|predicted protein [Populus trichocarpa] >gi|222862356|gb|EEE99862.1| predicted protein [Populus trichocarpa]	XP_002325481	3.92244E-164	91	300.056	170	155	6	C:cell wall; C:vacuole; F:hydrolase activity; P:catabolic process; P:lipid metabolic process; P:carbohydrate metabolic process	(3.2) Glycosylases		Galactose metabolism	0	0	0	0	0	1	p3	(TCT)6	18	1	18
contig_418	serine threonine-protein kinase atr-like	8755	gi|224078422|ref|XP_002305538.1|predicted protein [Populus trichocarpa] >gi|222848502|gb|EEE86049.1| predicted protein [Populus trichocarpa]	XP_002305538	0	89	3044.6	1865	1669	4	F:nucleotide binding; F:protein kinase activity; P:metabolic process;	(2.7) Transferring phosphorous-containing groups			0.32	0.13	0.14	0	0.17
contig_419	chromatin remodeling complex subunit	8749	gi|297746282|emb|CBI16338.3|unnamed protein product [Vitis vinifera]	CBI16338	0	60	1046.96	1463	892	1	F:binding	-			0.1	0.28	0.41	3.5	1.61	1	p2	(CT)10	20	1	20
contig_420	vacuolar protein sorting-associated	8744	gi|255554711|ref|XP_002518393.1|vacuolar protein sorting-associated protein, putative [Ricinus communis] >gi|223542238|gb|EEF43780.1| vacuolar protein sorting-associated protein, putative [Ricinus communis]	XP_002518393	0	63	2248.78	2764	1760	1	P:protein localization				0	0	0	0	0
contig_421	gras family transcription factor	8739	gi|224087429|ref|XP_002308163.1|GRAS family transcription factor [Populus trichocarpa] >gi|222854139|gb|EEE91686.1| GRAS family transcription factor [Populus trichocarpa]	XP_002308163	0	76	895.19	754	575	1		-			0	0	0	0.17	0.05
contig_422	chromatin remodeling complex subunit	8734	gi|297746282|emb|CBI16338.3|unnamed protein product [Vitis vinifera]	CBI16338	0	60	1046.96	1463	892	1	F:binding	-			0.01	0.03	0.05	0.35	0.07	1	p2	(CT)10	20	1	20
contig_423	predicted protein	8731	gi|224100939|ref|XP_002312077.1|predicted protein [Populus trichocarpa] >gi|222851897|gb|EEE89444.1| predicted protein [Populus trichocarpa]	XP_002312077	3.88687E-172	68	556.984	595	405	0	-				0	0	0	0	0	1	p6	(CGACGG)3	18	50	67
contig_424	vacuolar protein sorting-associated	8729	gi|255554711|ref|XP_002518393.1|vacuolar protein sorting-associated protein, putative [Ricinus communis] >gi|223542238|gb|EEF43780.1| vacuolar protein sorting-associated protein, putative [Ricinus communis]	XP_002518393	0	63	1867.82	2329	1490	1	P:protein localization				0	0	0	0	0
contig_425	vacuolar protein sorting-associated	8726	gi|255554711|ref|XP_002518393.1|vacuolar protein sorting-associated protein, putative [Ricinus communis] >gi|223542238|gb|EEF43780.1| vacuolar protein sorting-associated protein, putative [Ricinus communis]	XP_002518393	0	63	2238.38	2791	1763	1	P:protein localization				0	0	0	0	0
contig_426	serine threonine protein	8725	gi|359478499|ref|XP_003632122.1|PREDICTED: pentatricopeptide repeat-containing protein At1g08070-like [Vitis vinifera]	XP_003632122	0	86	937.562	577	500	9	P:cellular protein modification process; P:signal transduction; P:regulation of biological process; ; F:nucleotide binding; F:protein kinase activity; F:signal transducer activity; ; C:protein complex	(2.7) Transferring phosphorous-containing groups		Phosphatidylinositol sigling system	0	0	0	0	0
contig_427	predicted protein	8725	gi|224100939|ref|XP_002312077.1|predicted protein [Populus trichocarpa] >gi|222851897|gb|EEE89444.1| predicted protein [Populus trichocarpa]	XP_002312077	3.85999E-172	68	556.984	595	405	0	-				0.01	0.04	0.12	0.2	0.11	1	p6	(CGACGG)3	18	50	67
contig_428	helicase-like transcription factor	8717	gi|359494872|ref|XP_002263027.2|PREDICTED: uncharacterized protein LOC100265351 [Vitis vinifera]	XP_002263027	0	73	1176.77	1035	759	2	F:binding; F:nucleic acid binding	-			0	0	0	0	0.09
contig_429	serine threonine protein	8713	gi|359478499|ref|XP_003632122.1|PREDICTED: pentatricopeptide repeat-containing protein At1g08070-like [Vitis vinifera]	XP_003632122	0	86	937.562	577	500	9	P:cellular protein modification process; P:signal transduction; P:regulation of biological process; ; F:nucleotide binding; F:protein kinase activity; F:signal transducer activity; ; C:protein complex	(2.7) Transferring phosphorous-containing groups		Phosphatidylinositol sigling system	0	0	0	0	0
contig_430	serine threonine protein	8699	gi|359478499|ref|XP_003632122.1|PREDICTED: pentatricopeptide repeat-containing protein At1g08070-like [Vitis vinifera]	XP_003632122	0	86	937.562	577	500	9	P:cellular protein modification process; P:signal transduction; P:regulation of biological process; ; F:nucleotide binding; F:protein kinase activity; F:signal transducer activity; ; C:protein complex	(2.7) Transferring phosphorous-containing groups		Phosphatidylinositol sigling system	0	0	0	0	0
contig_431	mads-box transcription factor 27-like	8695	gi|224084526|ref|XP_002307325.1|predicted protein [Populus trichocarpa] >gi|222856774|gb|EEE94321.1| predicted protein [Populus trichocarpa]	XP_002307325	2.29792E-28	57	78.5666	99	57	0	-				0.24	0	0	0.61	0.97
contig_432	lysine-specific histone	8693	gi|359492715|ref|XP_002280631.2|PREDICTED: uncharacterized protein LOC100255769 [Vitis vinifera]	XP_002280631	0	72	1666.36	1468	1069	2	F:catalytic activity; P:metabolic process	-			0.25	0.97	0.47	0.22	0.39
contig_433	vacuolar protein sorting-associated	8691	gi|255554711|ref|XP_002518393.1|vacuolar protein sorting-associated protein, putative [Ricinus communis] >gi|223542238|gb|EEF43780.1| vacuolar protein sorting-associated protein, putative [Ricinus communis]	XP_002518393	0	63	1867.82	2329	1490	1	P:protein localization				0	0	0	0	0
contig_434	myosin XI, putative	8690	gi|255546055|ref|XP_002514087.1|myosin XI, putative [Ricinus communis] >gi|223546543|gb|EEF48041.1| myosin XI, putative [Ricinus communis]	XP_002514087	0	95	2428.67	1338	1274	5	F:actin binding; C:cytoskeleton; C:protein complex; F:nucleotide binding; F:motor activity	-			0	0	0	0	0.08	1	p3	(GCC)6	18	8423	8440
contig_435	histidine kinase- dna gyrase b- and hsp90-like atpase family protein	8688	gi|255554036|ref|XP_002518058.1|conserved hypothetical protein [Ricinus communis] >gi|223542654|gb|EEF44191.1| conserved hypothetical protein [Ricinus communis]	XP_002518058	0	72	2784.59	2631	1898	6	P:embryo development; P:cell differentiation; P:regulation of biological process; P:transport; P:multicellular organismal development; C:nucleus	-			0	0.59	0.83	0.33	0	1	p2	(TC)9	18	1	18
contig_436	mads-box transcription factor 27-like	8682	gi|224084526|ref|XP_002307325.1|predicted protein [Populus trichocarpa] >gi|222856774|gb|EEE94321.1| predicted protein [Populus trichocarpa]	XP_002307325	2.29463E-28	57	78.5666	99	57	0	-				0	0	0	0	0.72
contig_437	vacuolar protein sorting-associated	8681	gi|255554711|ref|XP_002518393.1|vacuolar protein sorting-associated protein, putative [Ricinus communis] >gi|223542238|gb|EEF43780.1| vacuolar protein sorting-associated protein, putative [Ricinus communis]	XP_002518393	0	62	2226.05	2829	1762	1	P:protein localization				0	0	0	0	0
contig_438	protein phosphatase	8677	gi|296084483|emb|CBI25042.3|unnamed protein product [Vitis vinifera]	CBI25042	0	75	1318.52	1082	815	2	F:protein kinase activity; F:hydrolase activity	-			0	0	0	0	0	1	p2	(TC)10	20	1	20
contig_439	probable lrr receptor-like serine threonine-protein kinase at4g08850	8671	gi|224127374|ref|XP_002320058.1|predicted protein [Populus trichocarpa] >gi|222860831|gb|EEE98373.1| predicted protein [Populus trichocarpa]	XP_002320058	0	82	947.192	641	530	0	-				0.64	0.39	0.18	0.65	6.07	1	p3	(GCG)7	21	1	21
contig_440	pentatricopeptide repeat-containing protein	8670	gi|359482590|ref|XP_002284545.2|PREDICTED: pentatricopeptide repeat-containing protein At2g27610-like [Vitis vinifera]	XP_002284545	0	82	907.901	627	519	0	-				0	1.01	0.49	0.51	0	1	p2	(AG)9	18	8521	8538
contig_441	pentatricopeptide repeat-containing protein chloroplastic-like	8663	gi|225453947|ref|XP_002274056.1|PREDICTED: pentatricopeptide repeat-containing protein At2g45350, chloroplastic-like [Vitis vinifera]	XP_002274056	0	78	753.821	633	494	0	-				0.01	0.03	0	0	0	1	p3	(GCG)7	21	1	21
contig_442	unnamed protein product	8663	gi|296086711|emb|CBI32346.3|unnamed protein product [Vitis vinifera]	CBI32346	0	82	680.248	500	412	0	-				0	0.1	0	0.83	0.09
contig_443	gras family transcription factor	8652	gi|224087429|ref|XP_002308163.1|GRAS family transcription factor [Populus trichocarpa] >gi|222854139|gb|EEE91686.1| GRAS family transcription factor [Populus trichocarpa]	XP_002308163	0	76	895.19	754	575	1		-			0.12	0.24	0.51	0.35	0.29
contig_444	gras family transcription factor	8651	gi|224087429|ref|XP_002308163.1|GRAS family transcription factor [Populus trichocarpa] >gi|222854139|gb|EEE91686.1| GRAS family transcription factor [Populus trichocarpa]	XP_002308163	0	76	895.19	754	575	1		-			0	0	0	0	0
contig_445	nucleotide binding	8649	gi|359489586|ref|XP_002264136.2|PREDICTED: uncharacterized protein LOC100255258 [Vitis vinifera]	XP_002264136	0	68	1565.05	1496	1029	0	-				0	0	0.15	0.18	0.24
contig_446	chlororespiratory reduction 4	8646	gi|225453947|ref|XP_002274056.1|PREDICTED: pentatricopeptide repeat-containing protein At2g45350, chloroplastic-like [Vitis vinifera]	XP_002274056	0	78	753.821	633	494	0	-				0	0	0	0	0	1	p3	(GCG)7	21	1	21
contig_447	pentatricopeptide repeat-containing protein	8641	gi|359482590|ref|XP_002284545.2|PREDICTED: pentatricopeptide repeat-containing protein At2g27610-like [Vitis vinifera]	XP_002284545	0	82	907.901	627	519	0	-				0.34	0.06	0.18	0	0.24	1	p2	(AG)9	18	8492	8509
contig_448	gras family transcription factor	8639	gi|224087429|ref|XP_002308163.1|GRAS family transcription factor [Populus trichocarpa] >gi|222854139|gb|EEE91686.1| GRAS family transcription factor [Populus trichocarpa]	XP_002308163	0	76	895.19	754	575	1		-			0.01	0.15	0.01	0	0
contig_449	predicted protein	8639	gi|224100939|ref|XP_002312077.1|predicted protein [Populus trichocarpa] >gi|222851897|gb|EEE89444.1| predicted protein [Populus trichocarpa]	XP_002312077	3.47303E-172	68	556.984	595	405	0	-				0.02	0.11	0.21	0.59	0.39	1	p6	(CGACGG)3	18	50	67
contig_450	gras family transcription factor	8638	gi|224087429|ref|XP_002308163.1|GRAS family transcription factor [Populus trichocarpa] >gi|222854139|gb|EEE91686.1| GRAS family transcription factor [Populus trichocarpa]	XP_002308163	0	76	895.19	754	575	1		-			0	0	0	0	0
contig_451	ccr4-not transcription	8637	gi|224063675|ref|XP_002301259.1|predicted protein [Populus trichocarpa] >gi|222842985|gb|EEE80532.1| predicted protein [Populus trichocarpa]	XP_002301259	0	77	2583.13	2065	1605	0	-				0.84	2.05	3.93	6.08	1.85	1	p3	(TCC)6	18	67	84
contig_452	pentatricopeptide repeat-containing protein	8637	gi|302141664|emb|CBI18867.3|unnamed protein product [Vitis vinifera]	CBI18867	2.52628E-173	71	566.614	544	391	2	F:molecular_function; P:biological_process				0.07	0.1	0.21	0.3	0.09
contig_453	pentatricopeptide repeat-containing protein chloroplastic-like	8633	gi|225457182|ref|XP_002280557.1|PREDICTED: pentatricopeptide repeat-containing protein At1g74850, chloroplastic [Vitis vinifera]	XP_002280557	0	89	1380.54	814	727	0	-				0	0.06	0.19	0.6	0.17	1	p4	(CGCT)5	20	244	263	2	p2	(CT)9	18	4186	4203
contig_454	serine threonine protein	8630	gi|359478499|ref|XP_003632122.1|PREDICTED: pentatricopeptide repeat-containing protein At1g08070-like [Vitis vinifera]	XP_003632122	0	86	937.562	577	500	9	P:cellular protein modification process; P:signal transduction; P:regulation of biological process; ; F:nucleotide binding; F:protein kinase activity; F:signal transducer activity; ; C:protein complex	(2.7) Transferring phosphorous-containing groups		Phosphatidylinositol sigling system	0	0	0	0	0
contig_455	nucleotide binding	8629	gi|359489586|ref|XP_002264136.2|PREDICTED: uncharacterized protein LOC100255258 [Vitis vinifera]	XP_002264136	0	69	1446.41	1369	948	0	-				0	0.22	0.27	0.68	0.23
contig_456	chromatin remodeling complex subunit	8629	gi|297746282|emb|CBI16338.3|unnamed protein product [Vitis vinifera]	CBI16338	0	60	1046.96	1463	892	1	F:binding	-			0	0.01	0.06	0.69	0.34	1	p2	(CT)10	20	1	20
contig_457	molybdopterin cofactor	8627	gi|255562713|ref|XP_002522362.1|molybdopterin cofactor sulfurase, putative [Ricinus communis] >gi|223538440|gb|EEF40046.1| molybdopterin cofactor sulfurase, putative [Ricinus communis]	XP_002522362	0	79	1165.6	942	749	3	P:metabolic process; F:binding; F:catalytic activity	-			0.09	0.24	0.37	0.55	0.31	1	c	(AAAGC)5aaaccccctttggaaactggaatccaagaaacgcccaagattcaacacccccaagaagagtcgctcttt(TCC)7	115	8511	8625
contig_458	pentatricopeptide repeat-containing protein chloroplastic-like	8615	gi|225453947|ref|XP_002274056.1|PREDICTED: pentatricopeptide repeat-containing protein At2g45350, chloroplastic-like [Vitis vinifera]	XP_002274056	0	78	753.821	633	494	0	-				0	0	0	0	0	1	p3	(GCG)7	21	1	21
contig_459	myosin XI, putative	8614	gi|255546055|ref|XP_002514087.1|myosin XI, putative [Ricinus communis] >gi|223546543|gb|EEF48041.1| myosin XI, putative [Ricinus communis]	XP_002514087	0	95	2428.67	1338	1274	5	F:actin binding; C:cytoskeleton; C:protein complex; F:nucleotide binding; F:motor activity	-			0.01	0.04	0.01	0.06	0.16	1	p3	(GCC)6	18	8347	8364
contig_460	molybdopterin cofactor	8608	gi|255562713|ref|XP_002522362.1|molybdopterin cofactor sulfurase, putative [Ricinus communis] >gi|223538440|gb|EEF40046.1| molybdopterin cofactor sulfurase, putative [Ricinus communis]	XP_002522362	0	79	1165.6	942	749	3	P:metabolic process; F:binding; F:catalytic activity	-			0.05	0.1	0.15	0.6	0.61	1	c	(AAAGC)5aaaccccctttggaaactggaatccaagaaacgcccaagattcaacacccccaagaagagtcgctcttt(TCC)7	115	8492	8606
contig_461	serine threonine protein	8604	gi|359478499|ref|XP_003632122.1|PREDICTED: pentatricopeptide repeat-containing protein At1g08070-like [Vitis vinifera]	XP_003632122	0	86	937.562	577	500	9	P:cellular protein modification process; P:signal transduction; P:regulation of biological process; ; F:nucleotide binding; F:protein kinase activity; F:signal transducer activity; ; C:protein complex	(2.7) Transferring phosphorous-containing groups		Phosphatidylinositol sigling system	0	0	0	0	0
contig_462	PREDICTED: uncharacterized protein LOC100251030	8599	gi|225450448|ref|XP_002276424.1|PREDICTED: uncharacterized protein LOC100251030 [Vitis vinifera]	XP_002276424	0	89	993.03	653	583	0	-				0	0	0	0	0
contig_463	lysine-specific histone	8598	gi|359492715|ref|XP_002280631.2|PREDICTED: uncharacterized protein LOC100255769 [Vitis vinifera]	XP_002280631	0	73	1738.39	1509	1105	2	F:catalytic activity; P:metabolic process	-			7.14	5.85	6.63	8.46	6.44
contig_464	chromatin remodeling complex subunit	8580	gi|297746282|emb|CBI16338.3|unnamed protein product [Vitis vinifera]	CBI16338	0	60	1046.96	1463	892	1	F:binding	-			11.32	9.04	9.4	10.27	11.24	1	p2	(CT)10	20	1	20
contig_465	pentatricopeptide repeat-containing protein	8578	gi|359482590|ref|XP_002284545.2|PREDICTED: pentatricopeptide repeat-containing protein At2g27610-like [Vitis vinifera]	XP_002284545	0	82	907.901	627	519	0	-				0	0	0	0	0	1	p2	(AG)9	18	8429	8446
contig_466	chromatin remodeling complex subunit	8565	gi|297746282|emb|CBI16338.3|unnamed protein product [Vitis vinifera]	CBI16338	0	60	1046.96	1463	892	1	F:binding	-			1.12	0.97	1.15	1.03	0.5	1	p2	(CT)10	20	1	20
contig_467	nucleotide binding	8564	gi|359489586|ref|XP_002264136.2|PREDICTED: uncharacterized protein LOC100255258 [Vitis vinifera]	XP_002264136	0	68	1565.05	1496	1029	0	-				0	0	0.01	0.03	0.04
contig_468	ccr4-not transcription	8563	gi|224063675|ref|XP_002301259.1|predicted protein [Populus trichocarpa] >gi|222842985|gb|EEE80532.1| predicted protein [Populus trichocarpa]	XP_002301259	0	77	2583.13	2065	1605	0	-				0	0.64	1.37	1.53	1.12	1	p3	(TCC)6	18	67	84
contig_469	dna binding	8560	gi|359491606|ref|XP_003634295.1|PREDICTED: uncharacterized protein LOC100248456 [Vitis vinifera]	XP_003634295	0	69	1585.85	1659	1150	3	P:transcription, DNA-dependent; C:nucleus; F:DNA binding				2.18	8.68	8.26	18.17	23.29
contig_470	myosin XI, putative	8560	gi|255546055|ref|XP_002514087.1|myosin XI, putative [Ricinus communis] >gi|223546543|gb|EEF48041.1| myosin XI, putative [Ricinus communis]	XP_002514087	0	95	2814.25	1529	1458	5	F:actin binding; C:cytoskeleton; C:protein complex; F:nucleotide binding; F:motor activity	-			0	0	0	0	0.65	1	p3	(GCC)6	18	8293	8310
contig_471	gras family transcription factor	8559	gi|224087429|ref|XP_002308163.1|GRAS family transcription factor [Populus trichocarpa] >gi|222854139|gb|EEE91686.1| GRAS family transcription factor [Populus trichocarpa]	XP_002308163	0	76	895.19	754	575	1		-			0	0	0	0	0
contig_472	helicase-like transcription factor	8556	gi|359494872|ref|XP_002263027.2|PREDICTED: uncharacterized protein LOC100265351 [Vitis vinifera]	XP_002263027	0	73	1176.77	1035	759	2	F:binding; F:nucleic acid binding	-			1.77	0.92	1.76	0.95	2.3
contig_473	ccr4-not transcription	8554	gi|224063675|ref|XP_002301259.1|predicted protein [Populus trichocarpa] >gi|222842985|gb|EEE80532.1| predicted protein [Populus trichocarpa]	XP_002301259	0	77	2583.13	2065	1605	0	-				0	0.7	0.38	1.41	0	1	p3	(TCC)6	18	67	84
contig_474	beta-galactosidase 8-like	8554	gi|255578884|ref|XP_002530296.1|beta-galactosidase, putative [Ricinus communis] >gi|223530194|gb|EEF32103.1| beta-galactosidase, putative [Ricinus communis]	XP_002530296	0	89	1409.82	821	734	7	F:carbohydrate binding; F:hydrolase activity; F:binding; P:carbohydrate metabolic process; P:catabolic process; P:lipid metabolic process; C:protein complex	(3.2) Glycosylases		Glycosaminoglycan degradation	1.1	0.85	1.06	1.71	1.14	1	p4	(GAAG)6	24	526	549
contig_475	pentatricopeptide repeat-containing protein	8552	gi|302141664|emb|CBI18867.3|unnamed protein product [Vitis vinifera]	CBI18867	2.22808E-173	71	566.614	544	391	2	F:molecular_function; P:biological_process				0.12	0.1	0.38	0.55	0.19
contig_476	gras family transcription factor	8547	gi|224087429|ref|XP_002308163.1|GRAS family transcription factor [Populus trichocarpa] >gi|222854139|gb|EEE91686.1| GRAS family transcription factor [Populus trichocarpa]	XP_002308163	0	76	895.19	754	575	1		-			0	0	0	0	0
contig_477	gras family transcription factor	8546	gi|224087429|ref|XP_002308163.1|GRAS family transcription factor [Populus trichocarpa] >gi|222854139|gb|EEE91686.1| GRAS family transcription factor [Populus trichocarpa]	XP_002308163	0	76	895.19	754	575	1		-			0	0	0	0	0
contig_478	nucleotide binding	8544	gi|359489586|ref|XP_002264136.2|PREDICTED: uncharacterized protein LOC100255258 [Vitis vinifera]	XP_002264136	0	69	1446.41	1369	948	0	-				0	0.08	0.01	0.12	0.03
contig_479	pentatricopeptide repeat-containing protein chloroplastic-like	8544	gi|225457182|ref|XP_002280557.1|PREDICTED: pentatricopeptide repeat-containing protein At1g74850, chloroplastic [Vitis vinifera]	XP_002280557	0	89	1380.54	814	727	0	-				0.15	0.44	0.79	1.52	0.62	1	p4	(CGCT)5	20	244	263	2	p2	(CT)9	18	4186	4203
contig_480	predicted protein	8540	gi|224100939|ref|XP_002312077.1|predicted protein [Populus trichocarpa] >gi|222851897|gb|EEE89444.1| predicted protein [Populus trichocarpa]	XP_002312077	3.04345E-172	68	556.984	595	405	0	-				0.05	0.19	0.65	0.26	0.29	1	p6	(CGACGG)3	18	50	67
contig_481	serine threonine-protein kinase atr-like	8539	gi|224078422|ref|XP_002305538.1|predicted protein [Populus trichocarpa] >gi|222848502|gb|EEE86049.1| predicted protein [Populus trichocarpa]	XP_002305538	0	89	3044.6	1865	1669	4	F:nucleotide binding; F:protein kinase activity; P:metabolic process;	(2.7) Transferring phosphorous-containing groups			0	0.15	0	0.15	0
contig_482	chlororespiratory reduction 4	8528	gi|225453947|ref|XP_002274056.1|PREDICTED: pentatricopeptide repeat-containing protein At2g45350, chloroplastic-like [Vitis vinifera]	XP_002274056	0	78	753.821	633	494	0	-				0	0	0	0	0	1	p3	(GCG)7	21	1	21
contig_483	kinase family protein	8523	gi|255568924|ref|XP_002525432.1|casein kinase, putative [Ricinus communis] >gi|223535245|gb|EEF36922.1| casein kinase, putative [Ricinus communis]	XP_002525432	0	93	1245.72	709	661	4	P:cellular protein modification process; F:nucleotide binding; F:protein kinase activity;	(2.7) Transferring phosphorous-containing groups			0.04	0	0.06	0.21	0.25
contig_484	serine threonine-protein kinase atr-like	8522	gi|224078422|ref|XP_002305538.1|predicted protein [Populus trichocarpa] >gi|222848502|gb|EEE86049.1| predicted protein [Populus trichocarpa]	XP_002305538	0	89	3044.6	1865	1669	4	F:nucleotide binding; F:protein kinase activity; P:metabolic process;	(2.7) Transferring phosphorous-containing groups			0.07	0.2	0.18	0.14	0.15
contig_485	molybdopterin cofactor	8520	gi|255562713|ref|XP_002522362.1|molybdopterin cofactor sulfurase, putative [Ricinus communis] >gi|223538440|gb|EEF40046.1| molybdopterin cofactor sulfurase, putative [Ricinus communis]	XP_002522362	0	79	1165.6	942	749	3	P:metabolic process; F:binding; F:catalytic activity	-			2.16	2.25	2.65	1.6	0.92	1	c	(AAAGC)5aaaccccctttggaaactggaatccaagaaacgcccaagattcaacacccccaagaagagtcgctcttt(TCC)7	115	8404	8518
contig_486	small subunit processome component-like protein	8519	gi|298205222|emb|CBI17281.3|unnamed protein product [Vitis vinifera]	CBI17281	0	74	3065.02	2629	1964	0	-				0.61	0.37	0.28	0.64	0.35
contig_487	PREDICTED: uncharacterized protein LOC100251030	8517	gi|225450448|ref|XP_002276424.1|PREDICTED: uncharacterized protein LOC100251030 [Vitis vinifera]	XP_002276424	0	89	1181.78	768	687	0	-				0.67	2.01	2.27	2.58	4.01
contig_488	PREDICTED: uncharacterized protein LOC100250601	8514	gi|225446457|ref|XP_002275272.1|PREDICTED: uncharacterized protein LOC100250601 [Vitis vinifera]	XP_002275272	0	76	1135.17	955	733	1	F:DNA binding	-			0.02	0.31	0.21	0.24	0.3	1	p2	(CT)9	18	194	211	2	p3	(CGC)6	18	5973	5990
contig_489	phytochrome b	8511	gi|225431962|ref|XP_002278263.1|PREDICTED: phytochrome B-like [Vitis vinifera]	XP_002278263	0	94	1258.82	670	635	0	-				0.02	0.1	0.16	0.06	0.02	1	p6	(GGCGGG)3	18	1	18
contig_490	gras family transcription factor	8510	gi|224087429|ref|XP_002308163.1|GRAS family transcription factor [Populus trichocarpa] >gi|222854139|gb|EEE91686.1| GRAS family transcription factor [Populus trichocarpa]	XP_002308163	0	76	895.19	754	575	1		-			0.3	0.6	1.72	1.36	1.11
contig_491	lrr receptor-like serine threonine-protein kinase rpk2-like	8507	gi|225437806|ref|XP_002274211.1|PREDICTED: LRR receptor-like serine/threonine-protein kinase RPK2-like [Vitis vinifera]	XP_002274211	0	78	1436.4	1122	883	9	F:receptor activity; P:cellular protein modification process; F:nucleotide binding; F:catalytic activity; C:cell; F:protein kinase activity; P:metabolic process; P:signal transduction;	(1.3) Acting on the CH-CH group of donors; (2.7) Transferring phosphorous-containing groups			104.8	85.26	105.03	118.94	117.57	1	p2	(GA)11	22	8486	8507
contig_492	PREDICTED: exportin-7-like	8501	gi|359494939|ref|XP_003634876.1|PREDICTED: exportin-7-like [Vitis vinifera] >gi|298205126|emb|CBI40647.3| unnamed protein product [Vitis vinifera]	XP_003634876	0	96	1715.66	914	885	3	C:intracellular; P:protein transport; F:transporter activity	-			0	0.01	0	0	0.1	1	p4	(GACG)5	20	8453	8472
contig_493	molybdopterin cofactor	8501	gi|255562713|ref|XP_002522362.1|molybdopterin cofactor sulfurase, putative [Ricinus communis] >gi|223538440|gb|EEF40046.1| molybdopterin cofactor sulfurase, putative [Ricinus communis]	XP_002522362	0	79	1165.6	942	749	3	P:metabolic process; F:binding; F:catalytic activity	-			1.17	0.96	1.1	1.76	1.84	1	c	(AAAGC)5aaaccccctttggaaactggaatccaagaaacgcccaagattcaacacccccaagaagagtcgctcttt(TCC)7	115	8385	8499
contig_494	pentatricopeptide repeat-containing protein chloroplastic-like	8500	gi|225457182|ref|XP_002280557.1|PREDICTED: pentatricopeptide repeat-containing protein At1g74850, chloroplastic [Vitis vinifera]	XP_002280557	0	89	1380.54	814	727	0	-				0.01	0.03	0.03	0.14	0.24	1	p4	(CGCT)5	20	244	263	2	p2	(CT)9	18	4186	4203
contig_495	gras family transcription factor	8497	gi|224087429|ref|XP_002308163.1|GRAS family transcription factor [Populus trichocarpa] >gi|222854139|gb|EEE91686.1| GRAS family transcription factor [Populus trichocarpa]	XP_002308163	0	76	895.19	754	575	1		-			0.03	0.37	0.04	0	0
contig_496	pentatricopeptide repeat-containing protein chloroplastic-like	8486	gi|225457182|ref|XP_002280557.1|PREDICTED: pentatricopeptide repeat-containing protein At1g74850, chloroplastic [Vitis vinifera]	XP_002280557	0	89	1380.54	814	727	0	-				0.05	0.32	0.48	1.03	0.53	1	p4	(CGCT)5	20	244	263	2	p2	(CT)9	18	4186	4203
contig_497	myosin XI, putative	8484	gi|255546055|ref|XP_002514087.1|myosin XI, putative [Ricinus communis] >gi|223546543|gb|EEF48041.1| myosin XI, putative [Ricinus communis]	XP_002514087	0	95	2814.25	1529	1458	5	F:actin binding; C:cytoskeleton; C:protein complex; F:nucleotide binding; F:motor activity	-			0.47	0.45	0.05	0.31	1.28	1	p3	(GCC)6	18	8217	8234
contig_498	ccr4-not transcription	8480	gi|224063675|ref|XP_002301259.1|predicted protein [Populus trichocarpa] >gi|222842985|gb|EEE80532.1| predicted protein [Populus trichocarpa]	XP_002301259	0	77	2583.13	2065	1605	0	-				0	0.21	0.13	0.34	0	1	p3	(TCC)6	18	67	84
contig_499	PREDICTED: exportin-7-like	8480	gi|359494939|ref|XP_003634876.1|PREDICTED: exportin-7-like [Vitis vinifera] >gi|298205126|emb|CBI40647.3| unnamed protein product [Vitis vinifera]	XP_003634876	0	96	1715.66	914	885	3	C:intracellular; P:protein transport; F:transporter activity	-			0	0	0	0	0	1	p4	(GACG)5	20	8432	8451
contig_500	nucleotide binding	8474	gi|359489586|ref|XP_002264136.2|PREDICTED: uncharacterized protein LOC100255258 [Vitis vinifera]	XP_002264136	0	68	2540.76	2566	1755	2	F:nucleotide binding; C:Cul4-RING ubiquitin ligase complex				1.09	0	0.79	0.42	1.18
contig_501	p-loop containing nucleoside triphosphate hydrolase-like protein	8473	gi|297737698|emb|CBI26899.3|unnamed protein product [Vitis vinifera]	CBI26899	0	84	860.136	615	520	5	F:kinase activity; F:hydrolase activity; F:nucleotide binding; F:transferase activity; P:biosynthetic process	(3.6) Acting on acid anhydrides; (2.7) Transferring phosphorous-containing groups		Thiamine metabolism	0.03	0.28	0.55	0.6	0.35	1	p2	(GA)9	18	2838	2855	2	p3	(GAG)7	21	8313	8333
contig_502	kinase family protein	8468	gi|255568924|ref|XP_002525432.1|casein kinase, putative [Ricinus communis] >gi|223535245|gb|EEF36922.1| casein kinase, putative [Ricinus communis]	XP_002525432	0	93	1245.72	709	661	4	P:cellular protein modification process; F:nucleotide binding; F:protein kinase activity;	(2.7) Transferring phosphorous-containing groups			0.18	0.74	0.89	1.69	0.63
contig_503	dna binding	8461	gi|359491606|ref|XP_003634295.1|PREDICTED: uncharacterized protein LOC100248456 [Vitis vinifera]	XP_003634295	0	69	1585.85	1659	1150	3	P:transcription, DNA-dependent; C:nucleus; F:DNA binding				1.49	1.62	3.33	2.79	6.14
contig_504	chromatin remodeling complex subunit	8460	gi|297746282|emb|CBI16338.3|unnamed protein product [Vitis vinifera]	CBI16338	0	60	1046.96	1463	892	1	F:binding	-			0.57	0.36	1.43	2.09	2.47	1	p2	(CT)10	20	1	20
contig_505	gras family transcription factor	8458	gi|224087429|ref|XP_002308163.1|GRAS family transcription factor [Populus trichocarpa] >gi|222854139|gb|EEE91686.1| GRAS family transcription factor [Populus trichocarpa]	XP_002308163	0	76	895.19	754	575	1		-			0	0	0	0	0
contig_506	p-loop containing nucleoside triphosphate hydrolase-like protein	8458	gi|297737698|emb|CBI26899.3|unnamed protein product [Vitis vinifera]	CBI26899	0	84	860.136	615	520	5	F:kinase activity; F:hydrolase activity; F:nucleotide binding; F:transferase activity; P:biosynthetic process	(3.6) Acting on acid anhydrides; (2.7) Transferring phosphorous-containing groups		Thiamine metabolism	0	0.01	0	0	0.16	1	p2	(GA)9	18	2838	2855	2	p3	(GAG)7	21	8298	8318
contig_507	p-loop containing nucleoside triphosphate hydrolase-like protein	8457	gi|297737698|emb|CBI26899.3|unnamed protein product [Vitis vinifera]	CBI26899	0	91	722.62	427	390	5	F:kinase activity; F:hydrolase activity; F:nucleotide binding; F:transferase activity; P:biosynthetic process	(3.6) Acting on acid anhydrides; (2.7) Transferring phosphorous-containing groups		Thiamine metabolism	0.07	0.21	1.11	0.51	0.31	1	p2	(GA)9	18	2838	2855	2	p3	(GAG)7	21	8297	8317
contig_508	pentatricopeptide repeat-containing protein chloroplastic-like	8455	gi|225457182|ref|XP_002280557.1|PREDICTED: pentatricopeptide repeat-containing protein At1g74850, chloroplastic [Vitis vinifera]	XP_002280557	0	89	1380.54	814	727	0	-				0	0.02	0.11	0.42	0.09	1	p4	(CGCT)5	20	244	263	2	p2	(CT)9	18	4186	4203
contig_509	nucleotide binding	8454	gi|359489586|ref|XP_002264136.2|PREDICTED: uncharacterized protein LOC100255258 [Vitis vinifera]	XP_002264136	0	68	2422.12	2439	1674	2	F:nucleotide binding; C:Cul4-RING ubiquitin ligase complex				2.14	1.17	1.45	1.61	1.14
contig_510	hypothetical protein VITISV_005081	8447	gi|147820621|emb|CAN67650.1|hypothetical protein VITISV_005081 [Vitis vinifera]	CAN67650	0	68	1071.23	1186	809	1	F:nucleotidyltransferase activity				5.8	5.21	5.92	8.91	12.73
contig_511	gras family transcription factor	8445	gi|224087429|ref|XP_002308163.1|GRAS family transcription factor [Populus trichocarpa] >gi|222854139|gb|EEE91686.1| GRAS family transcription factor [Populus trichocarpa]	XP_002308163	0	76	895.19	754	575	1		-			0	0	0	0	0
contig_512	p-loop containing nucleoside triphosphate hydrolase-like protein	8442	gi|297737698|emb|CBI26899.3|unnamed protein product [Vitis vinifera]	CBI26899	0	91	722.62	427	390	5	F:kinase activity; F:hydrolase activity; F:nucleotide binding; F:transferase activity; P:biosynthetic process	(3.6) Acting on acid anhydrides; (2.7) Transferring phosphorous-containing groups		Thiamine metabolism	0	0	0	0	0.14	1	p2	(GA)9	18	2838	2855	2	p3	(GAG)7	21	8282	8302
contig_513	transcription elongation factor spt6-like	8422	gi|297741709|emb|CBI32841.3|unnamed protein product [Vitis vinifera]	CBI32841	0	88	2219.12	1485	1318	4	P:regulation of biological process; ; F:hydrolase activity; F:RNA binding	-			1.54	6.48	5.47	6.21	4.31	1	p2	(TC)9	18	8404	8421
contig_514	gras family transcription factor	8420	gi|224087429|ref|XP_002308163.1|GRAS family transcription factor [Populus trichocarpa] >gi|222854139|gb|EEE91686.1| GRAS family transcription factor [Populus trichocarpa]	XP_002308163	0	76	895.19	754	575	1		-			0	0	0	0	0
contig_515	PREDICTED: uncharacterized protein LOC100250601	8419	gi|225446457|ref|XP_002275272.1|PREDICTED: uncharacterized protein LOC100250601 [Vitis vinifera]	XP_002275272	0	76	1135.17	955	733	1	F:DNA binding	-			0.02	0.09	0.17	0.52	0.11	1	p2	(CT)9	18	194	211	2	p3	(CGC)6	18	5973	5990
contig_516	gras family transcription factor	8417	gi|224087429|ref|XP_002308163.1|GRAS family transcription factor [Populus trichocarpa] >gi|222854139|gb|EEE91686.1| GRAS family transcription factor [Populus trichocarpa]	XP_002308163	0	76	895.19	754	575	1		-			0	0	0	0.44	0.22
contig_517	kinase family protein	8415	gi|255568924|ref|XP_002525432.1|casein kinase, putative [Ricinus communis] >gi|223535245|gb|EEF36922.1| casein kinase, putative [Ricinus communis]	XP_002525432	0	93	1245.72	709	661	4	P:cellular protein modification process; F:nucleotide binding; F:protein kinase activity;	(2.7) Transferring phosphorous-containing groups			0.01	0.11	0.11	0.32	0.11
contig_518	unnamed protein product	8412	gi|296086711|emb|CBI32346.3|unnamed protein product [Vitis vinifera]	CBI32346	0	82	680.248	500	412	0	-				0.02	0.16	0.45	0	0.26
contig_519	pentatricopeptide repeat-containing protein chloroplastic-like	8411	gi|225457182|ref|XP_002280557.1|PREDICTED: pentatricopeptide repeat-containing protein At1g74850, chloroplastic [Vitis vinifera]	XP_002280557	0	89	1380.54	814	727	0	-				0.74	0.26	0.14	0.36	0.88	1	p4	(CGCT)5	20	244	263	2	p2	(CT)9	18	4186	4203
contig_520	gras family transcription factor	8408	gi|224087429|ref|XP_002308163.1|GRAS family transcription factor [Populus trichocarpa] >gi|222854139|gb|EEE91686.1| GRAS family transcription factor [Populus trichocarpa]	XP_002308163	0	76	895.19	754	575	1		-			0.11	1.68	1.7	1.18	1.16
contig_521	gras family transcription factor	8404	gi|224087429|ref|XP_002308163.1|GRAS family transcription factor [Populus trichocarpa] >gi|222854139|gb|EEE91686.1| GRAS family transcription factor [Populus trichocarpa]	XP_002308163	0	76	895.19	754	575	1		-			0	0	0	0	0
contig_522	pentatricopeptide repeat-containing protein chloroplastic-like	8397	gi|225457182|ref|XP_002280557.1|PREDICTED: pentatricopeptide repeat-containing protein At1g74850, chloroplastic [Vitis vinifera]	XP_002280557	0	89	1380.54	814	727	0	-				3.53	2.55	2.06	2.64	1.94	1	p4	(CGCT)5	20	244	263	2	p2	(CT)9	18	4186	4203
contig_523	gras family transcription factor	8390	gi|224087429|ref|XP_002308163.1|GRAS family transcription factor [Populus trichocarpa] >gi|222854139|gb|EEE91686.1| GRAS family transcription factor [Populus trichocarpa]	XP_002308163	0	76	895.19	754	575	1		-			0.11	0.42	0.11	0.07	0.38
contig_524	nbs lrr resistance protein	8390	gi|358344919|ref|XP_003636533.1|NBS/LRR resistance protein-like protein [Medicago truncatula] >gi|355502468|gb|AES83671.1| NBS/LRR resistance protein-like protein [Medicago truncatula]	XP_003636533	0	51	742.651	1888	963	5	P:defense response; F:ATP binding; F:ADP binding; F:nucleotide binding; F:nucleoside-triphosphatase activity				5.28	5.29	5.78	7.4	8.72	1	p6	(AGAAGG)3	18	2001	2018
contig_525	nucleotide binding	8389	gi|359489586|ref|XP_002264136.2|PREDICTED: uncharacterized protein LOC100255258 [Vitis vinifera]	XP_002264136	0	65	2071.97	2268	1487	2	F:nucleotide binding; C:Cul4-RING ubiquitin ligase complex				0.16	0	0.04	0.07	0.18
contig_526	leucine-rich repeat receptor-like serine threonine-protein kinase at1g17230	8384	gi|224127374|ref|XP_002320058.1|predicted protein [Populus trichocarpa] >gi|222860831|gb|EEE98373.1| predicted protein [Populus trichocarpa]	XP_002320058	0	81	626.706	429	348	0	-				0	0.4	0.15	0.79	0	1	p3	(GCG)7	21	1	21
contig_527	nucleotide binding	8369	gi|359489586|ref|XP_002264136.2|PREDICTED: uncharacterized protein LOC100255258 [Vitis vinifera]	XP_002264136	0	65	1950.25	2142	1406	2	F:nucleotide binding; C:Cul4-RING ubiquitin ligase complex				0.32	0.44	0.06	0.28	0.17
contig_528	pentatricopeptide repeat-containing protein chloroplastic-like	8366	gi|225457182|ref|XP_002280557.1|PREDICTED: pentatricopeptide repeat-containing protein At1g74850, chloroplastic [Vitis vinifera]	XP_002280557	0	89	1380.54	814	727	0	-				0.03	0.16	0.47	1.08	0.33	1	p4	(CGCT)5	20	244	263	2	p2	(CT)9	18	4186	4203
contig_529	unnamed protein product	8366	gi|296086711|emb|CBI32346.3|unnamed protein product [Vitis vinifera]	CBI32346	0	83	798.119	571	474	0	-				0	0.7	0	2.18	0.33
contig_530	kinase family protein	8360	gi|255568924|ref|XP_002525432.1|casein kinase, putative [Ricinus communis] >gi|223535245|gb|EEF36922.1| casein kinase, putative [Ricinus communis]	XP_002525432	0	93	1245.72	709	661	4	P:cellular protein modification process; F:nucleotide binding; F:protein kinase activity;	(2.7) Transferring phosphorous-containing groups			0.24	0.64	0.71	1.43	0.59
contig_531	serine threonine-protein kinase atr-like	8354	gi|224078422|ref|XP_002305538.1|predicted protein [Populus trichocarpa] >gi|222848502|gb|EEE86049.1| predicted protein [Populus trichocarpa]	XP_002305538	0	89	3044.6	1865	1669	4	F:nucleotide binding; F:protein kinase activity; P:metabolic process;	(2.7) Transferring phosphorous-containing groups			0.24	0	0	0	0.1
contig_532	hypothetical protein VITISV_005081	8349	gi|147820621|emb|CAN67650.1|hypothetical protein VITISV_005081 [Vitis vinifera]	CAN67650	0	68	1071.23	1186	809	1	F:nucleotidyltransferase activity				2.11	1.93	1.15	0.89	0
contig_533	histidine kinase- dna gyrase b- and hsp90-like atpase family protein	8349	gi|255554036|ref|XP_002518058.1|conserved hypothetical protein [Ricinus communis] >gi|223542654|gb|EEF44191.1| conserved hypothetical protein [Ricinus communis]	XP_002518058	0	72	2784.59	2631	1898	6	P:embryo development; P:cell differentiation; P:regulation of biological process; P:transport; P:multicellular organismal development; C:nucleus	-			3.78	1.57	0.86	2.23	6.1	1	p2	(TC)9	18	1	18
contig_534	pentatricopeptide repeat-containing protein	8346	gi|359482590|ref|XP_002284545.2|PREDICTED: pentatricopeptide repeat-containing protein At2g27610-like [Vitis vinifera]	XP_002284545	0	82	907.901	627	519	0	-				0	0	0	0	0
contig_535	pentatricopeptide repeat-containing protein	8345	gi|359482590|ref|XP_002284545.2|PREDICTED: pentatricopeptide repeat-containing protein At2g27610-like [Vitis vinifera]	XP_002284545	0	82	907.901	627	519	0	-				0.2	0.17	0.68	0.41	0.22	1	p2	(AG)9	18	8196	8213
contig_536	phytochrome b	8345	gi|225431962|ref|XP_002278263.1|PREDICTED: phytochrome B-like [Vitis vinifera]	XP_002278263	0	94	1258.82	670	635	0	-				0	0.1	0	0	0.01	1	p6	(GGCGGG)3	18	1	18
contig_537	serine threonine-protein kinase atr-like	8337	gi|224078422|ref|XP_002305538.1|predicted protein [Populus trichocarpa] >gi|222848502|gb|EEE86049.1| predicted protein [Populus trichocarpa]	XP_002305538	0	89	3044.6	1865	1669	4	F:nucleotide binding; F:protein kinase activity; P:metabolic process;	(2.7) Transferring phosphorous-containing groups			0.52	0.3	0.43	1.06	0.16
contig_538	leucine-rich repeat receptor-like serine threonine-protein kinase at1g17230	8336	gi|224127374|ref|XP_002320058.1|predicted protein [Populus trichocarpa] >gi|222860831|gb|EEE98373.1| predicted protein [Populus trichocarpa]	XP_002320058	0	80	640.958	441	357	0	-				0	0	0	0	0	1	p3	(GCG)7	21	1	21
contig_539	photosystem ii cp47 chlorophyll apoprotein	8335	gi|108802667|ref|YP_636325.1|photosystem II 47 kDa protein [Eucalyptus globulus subsp. globulus] >gi|309322472|ref|YP_003933986.1| photosystem II CP47 chlorophyll apoprotein [Eucalyptus grandis] >gi|122219169|sp|Q49KX2.1|PSBB_EUCGG RecName: Full=Photosystem II CP47 chlorophyll apoprotein; AltName: Full=PSII 47 kDa protein; AltName: Full=Protein CP-47 >gi|60460833|gb|AAX21053.1| photosystem II CP4…	YP_636325	0	100	965.681	508	508	8	C:thylakoid; C:protein complex; P:transport; P:generation of precursor metabolites and energy; P:cellular protein modification process; F:binding; C:cell; C:plastid	-			0	0	0.44	0.05	0.02
contig_540	gras family transcription factor	8334	gi|224087429|ref|XP_002308163.1|GRAS family transcription factor [Populus trichocarpa] >gi|222854139|gb|EEE91686.1| GRAS family transcription factor [Populus trichocarpa]	XP_002308163	0	76	895.19	754	575	1		-			0	0	0	0	0
contig_541	gras family transcription factor	8333	gi|224087429|ref|XP_002308163.1|GRAS family transcription factor [Populus trichocarpa] >gi|222854139|gb|EEE91686.1| GRAS family transcription factor [Populus trichocarpa]	XP_002308163	0	76	895.19	754	575	1		-			0.31	0.31	0.46	0.26	0
contig_542	PREDICTED: uncharacterized protein LOC100251030	8332	gi|225450448|ref|XP_002276424.1|PREDICTED: uncharacterized protein LOC100251030 [Vitis vinifera]	XP_002276424	0	89	993.03	653	583	0	-				0	0	0	0	0
contig_543	PREDICTED: uncharacterized protein LOC100258836	8327	gi|359490820|ref|XP_002271655.2|PREDICTED: uncharacterized protein LOC100258836 [Vitis vinifera]	XP_002271655	0	74	2600.08	2365	1763	0	-				7.23	6.79	7.77	6.28	7.2
contig_544	glutamyl-trna amidotransferase subunit a-like	8322	gi|224081068|ref|XP_002306283.1|predicted protein [Populus trichocarpa] >gi|222855732|gb|EEE93279.1| predicted protein [Populus trichocarpa]	XP_002306283	0	84	624.78	432	366	2	F:catalytic activity; F:transferase activity	(6.3) Forming carbon-nitrogen bonds			0.61	0.87	0.52	0.16	0.09
contig_545	pentatricopeptide repeat-containing protein chloroplastic-like	8322	gi|225457182|ref|XP_002280557.1|PREDICTED: pentatricopeptide repeat-containing protein At1g74850, chloroplastic [Vitis vinifera]	XP_002280557	0	89	1380.54	814	727	0	-				0	0.01	0.02	0.1	0.12	1	p4	(CGCT)5	20	244	263	2	p2	(CT)9	18	4186	4203
contig_546	gras family transcription factor	8320	gi|224087429|ref|XP_002308163.1|GRAS family transcription factor [Populus trichocarpa] >gi|222854139|gb|EEE91686.1| GRAS family transcription factor [Populus trichocarpa]	XP_002308163	0	76	895.19	754	575	1		-			0.03	0.19	0.01	0	0
contig_547	gras family transcription factor	8319	gi|224087429|ref|XP_002308163.1|GRAS family transcription factor [Populus trichocarpa] >gi|222854139|gb|EEE91686.1| GRAS family transcription factor [Populus trichocarpa]	XP_002308163	0	76	895.19	754	575	1		-			0	0	0	0	0
contig_548	gras family transcription factor	8317	gi|224087429|ref|XP_002308163.1|GRAS family transcription factor [Populus trichocarpa] >gi|222854139|gb|EEE91686.1| GRAS family transcription factor [Populus trichocarpa]	XP_002308163	0	76	895.19	754	575	1		-			2.66	1.21	1.54	0.8	1.08
contig_549	histone acetyltransferase	8317	gi|147766845|emb|CAN76416.1|hypothetical protein VITISV_029037 [Vitis vinifera]	CAN76416	0	80	1951.79	1418	1137	15	F:transcription regulator activity; F:protein binding; F:binding; P:biological_process; P:regulation of biological process; ; P:reproduction; P:response to abiotic stimulus; P:multicellular organismal development; P:organelle organization; P:cellular protein modification process; F:transferase activity; C:nucleoplasm; C:protein complex; P:biosynthetic process	(2.3) Acyltransferases			19.23	15.57	16.79	20.77	19.33	1	p2	(CT)10	20	1	20	2	p3	(TCT)6	18	2771	2788	3	p3	(GAG)7	21	4028	4048
contig_550	gras family transcription factor	8316	gi|224087429|ref|XP_002308163.1|GRAS family transcription factor [Populus trichocarpa] >gi|222854139|gb|EEE91686.1| GRAS family transcription factor [Populus trichocarpa]	XP_002308163	0	76	895.19	754	575	1		-			0	0	0	0	0
contig_551	gras family transcription factor	8315	gi|224087429|ref|XP_002308163.1|GRAS family transcription factor [Populus trichocarpa] >gi|222854139|gb|EEE91686.1| GRAS family transcription factor [Populus trichocarpa]	XP_002308163	0	76	895.19	754	575	1		-			0	0	0	0	0
contig_552	pentatricopeptide repeat-containing protein	8314	gi|302141664|emb|CBI18867.3|unnamed protein product [Vitis vinifera]	CBI18867	1.82522E-115	78	399.438	325	254	2	F:molecular_function; P:biological_process				0.03	0.06	0.16	0.19	0.21
contig_553	ribosomal protein l2	8312	gi|357471553|ref|XP_003606061.1|50S ribosomal protein L2-B [Medicago truncatula] >gi|355507116|gb|AES88258.1| 50S ribosomal protein L2-B [Medicago truncatula]	XP_003606061	0	77	583.563	415	320	7	F:structural molecule activity; C:ribosome; F:transferase activity; C:plastid; P:translation; F:RNA binding; P:biological_process	-			0.23	0.51	0.06	0.08	0.65
contig_554	pentatricopeptide repeat-containing protein chloroplastic-like	8308	gi|225457182|ref|XP_002280557.1|PREDICTED: pentatricopeptide repeat-containing protein At1g74850, chloroplastic [Vitis vinifera]	XP_002280557	0	89	1380.54	814	727	0	-				0.01	0.12	0.28	0.72	0.28	1	p4	(CGCT)5	20	244	263	2	p2	(CT)9	18	4186	4203
contig_555	gras family transcription factor	8304	gi|224087429|ref|XP_002308163.1|GRAS family transcription factor [Populus trichocarpa] >gi|222854139|gb|EEE91686.1| GRAS family transcription factor [Populus trichocarpa]	XP_002308163	0	76	895.19	754	575	1		-			0.24	0.73	0.03	0	0
contig_556	gras family transcription factor	8303	gi|224087429|ref|XP_002308163.1|GRAS family transcription factor [Populus trichocarpa] >gi|222854139|gb|EEE91686.1| GRAS family transcription factor [Populus trichocarpa]	XP_002308163	0	76	895.19	754	575	1		-			0	0	0	0	0
contig_557	beach domain-containing protein lvsc- partial	8297	gi|302142080|emb|CBI19283.3|unnamed protein product [Vitis vinifera]	CBI19283	0	86	3217.17	2061	1790	0	-				0.02	0.24	0.53	1.07	0.45
contig_558	ribosomal protein l2	8297	gi|357471553|ref|XP_003606061.1|50S ribosomal protein L2-B [Medicago truncatula] >gi|355507116|gb|AES88258.1| 50S ribosomal protein L2-B [Medicago truncatula]	XP_003606061	0	77	583.563	415	320	7	F:structural molecule activity; C:ribosome; F:transferase activity; C:plastid; P:translation; F:RNA binding; P:biological_process	-			0.78	0.27	0.29	0.23	0.69
contig_559	PREDICTED: uncharacterized protein LOC100254031 isoform 1	8292	gi|225459056|ref|XP_002285638.1|PREDICTED: uncharacterized protein LOC100254031 isoform 1 [Vitis vinifera]	XP_002285638	0	85	3791.12	2659	2263	0	-				9.45	7.5	9.5	10.69	10.65
contig_560	ribosomal protein l2	8290	gi|357471553|ref|XP_003606061.1|50S ribosomal protein L2-B [Medicago truncatula] >gi|355507116|gb|AES88258.1| 50S ribosomal protein L2-B [Medicago truncatula]	XP_003606061	0	77	583.563	415	320	7	F:structural molecule activity; C:ribosome; F:transferase activity; C:plastid; P:translation; F:RNA binding; P:biological_process	-			0.3	0.49	0.15	0.22	0
contig_561	pentatricopeptide repeat-containing protein	8288	gi|147789959|emb|CAN73858.1|hypothetical protein VITISV_024322 [Vitis vinifera]	CAN73858	0	85	1384.39	913	785	1	P:nucleobase-containing compound metabolic process	-			0.44	0.54	0.29	0	0.39
contig_562	pentatricopeptide repeat-containing protein mitochondrial	8287	gi|225427607|ref|XP_002269121.1|PREDICTED: pentatricopeptide repeat-containing protein At4g19220, mitochondrial [Vitis vinifera]	XP_002269121	0	76	999.964	827	629	0	-				0.15	1.32	1.9	1.62	0.88
contig_563	ribosomal protein l2	8283	gi|225447338|ref|XP_002274324.1|PREDICTED: histone-lysine N-methyltransferase ATXR2-like [Vitis vinifera]	XP_002274324	0	91	345.125	205	188	8	F:structural molecule activity; F:RNA binding; C:ribosome; F:transferase activity; C:plastid; F:binding; P:translation; P:biological_process	-			1.14	2.65	1.1	0.95	3.13
contig_564	pentatricopeptide repeat-containing protein	8282	gi|359482590|ref|XP_002284545.2|PREDICTED: pentatricopeptide repeat-containing protein At2g27610-like [Vitis vinifera]	XP_002284545	0	82	907.901	627	519	0	-				0.03	0	0	0	0	1	p2	(AG)9	18	8133	8150
contig_565	PREDICTED: exportin-7-like	8278	gi|359494939|ref|XP_003634876.1|PREDICTED: exportin-7-like [Vitis vinifera] >gi|298205126|emb|CBI40647.3| unnamed protein product [Vitis vinifera]	XP_003634876	0	96	1979.53	1052	1018	3	C:intracellular; P:protein transport; F:transporter activity	-			0	0.01	0	0.01	0.1	1	p4	(GACG)5	20	8230	8249
contig_566	atp synthase subunit iv	8276	gi|108802631|ref|YP_636287.1|ATP synthase CF0 A subunit [Eucalyptus globulus subsp. globulus] >gi|309322439|ref|YP_003933952.1| ATP synthase CF0 subunit IV [Eucalyptus grandis] >gi|122227189|sp|Q49L10.1|ATPI_EUCGG RecName: Full=ATP synthase subunit a, chloroplastic; AltName: Full=ATP synthase F0 sector subunit a; AltName: Full=F-ATPase subunit IV >gi|60460797|gb|AAX21017.1| ATP synthase CF0 subun…	YP_636287	2.77354E-143	100	457.603	247	247	11	P:generation of precursor metabolites and energy; P:nucleobase-containing compound metabolic process; P:ion transport; P:biosynthetic process; F:transporter activity; C:cell; C:intracellular; C:protein complex; C:thylakoid; C:plastid; C:plasma membrane	-			245.88	156.76	116.96	93.3	147.7	1	p2	(AG)11	22	1	22
contig_567	PREDICTED: uncharacterized protein LOC100264016	8275	gi|359494131|ref|XP_003634725.1|PREDICTED: uncharacterized protein LOC100264016 [Vitis vinifera]	XP_003634725	0	66	2119.74	2599	1738	0	-				2.33	1.77	1.67	2.44	4.01
contig_568	PREDICTED: exportin-7-like	8272	gi|359494939|ref|XP_003634876.1|PREDICTED: exportin-7-like [Vitis vinifera] >gi|298205126|emb|CBI40647.3| unnamed protein product [Vitis vinifera]	XP_003634876	0	96	1979.53	1052	1018	3	C:intracellular; P:protein transport; F:transporter activity	-			0.02	0.01	0.41	0.21	0.48	1	p4	(GACG)5	20	8224	8243
contig_569	photosystem ii cp47 chlorophyll apoprotein	8269	gi|108802667|ref|YP_636325.1|photosystem II 47 kDa protein [Eucalyptus globulus subsp. globulus] >gi|309322472|ref|YP_003933986.1| photosystem II CP47 chlorophyll apoprotein [Eucalyptus grandis] >gi|122219169|sp|Q49KX2.1|PSBB_EUCGG RecName: Full=Photosystem II CP47 chlorophyll apoprotein; AltName: Full=PSII 47 kDa protein; AltName: Full=Protein CP-47 >gi|60460833|gb|AAX21053.1| photosystem II CP4…	YP_636325	0	100	965.681	508	508	8	C:thylakoid; C:protein complex; P:transport; P:generation of precursor metabolites and energy; P:cellular protein modification process; F:binding; C:cell; C:plastid	-			0	0	0.38	0.03	0.04
contig_570	ribosomal protein l2	8268	gi|225447338|ref|XP_002274324.1|PREDICTED: histone-lysine N-methyltransferase ATXR2-like [Vitis vinifera]	XP_002274324	0	91	345.125	205	188	8	F:structural molecule activity; F:RNA binding; C:ribosome; F:transferase activity; C:plastid; F:binding; P:translation; P:biological_process	-			3.93	1.43	5.35	2.75	3.32
contig_571	p-loop containing nucleoside triphosphate hydrolase-like protein	8267	gi|297737698|emb|CBI26899.3|unnamed protein product [Vitis vinifera]	CBI26899	0	85	852.047	604	515	5	F:kinase activity; F:hydrolase activity; F:nucleotide binding; F:transferase activity; P:biosynthetic process	(3.6) Acting on acid anhydrides; (2.7) Transferring phosphorous-containing groups		Thiamine metabolism	0	0	0	0	0.7	1	p2	(GA)9	18	2838	2855	2	p3	(GAG)7	21	8107	8127
contig_572	probable lrr receptor-like serine threonine-protein kinase at4g08850	8266	gi|224127374|ref|XP_002320058.1|predicted protein [Populus trichocarpa] >gi|222860831|gb|EEE98373.1| predicted protein [Populus trichocarpa]	XP_002320058	0	82	933.71	629	521	0	-				0.29	0.78	0.33	0.57	0	1	p3	(GCG)7	21	1	21
contig_573	pentatricopeptide repeat-containing protein	8265	gi|359482590|ref|XP_002284545.2|PREDICTED: pentatricopeptide repeat-containing protein At2g27610-like [Vitis vinifera]	XP_002284545	0	82	907.901	627	519	0	-				0	0.41	0.31	0.89	0	1	p2	(AG)9	18	8116	8133
contig_574	chloroplast phosphate	8264	gi|255574027|ref|XP_002527931.1|chloroplast phosphate transporter, putative [Ricinus communis] >gi|223532706|gb|EEF34488.1| chloroplast phosphate transporter, putative [Ricinus communis]	XP_002527931	2.13393E-161	79	519.235	402	318	4	F:transporter activity; C:plastid; P:ion transport; C:cell	-			0	0	0	0.34	0.02
contig_575	f-box kelch-repeat protein	8261	gi|297735315|emb|CBI17677.3|unnamed protein product [Vitis vinifera]	CBI17677	1.5768E-62	54	237.654	396	217	0	-				0	0	0	0	0.11
contig_576	ribosomal protein l2	8261	gi|225447338|ref|XP_002274324.1|PREDICTED: histone-lysine N-methyltransferase ATXR2-like [Vitis vinifera]	XP_002274324	0	91	345.125	205	188	8	F:structural molecule activity; F:RNA binding; C:ribosome; F:transferase activity; C:plastid; F:binding; P:translation; P:biological_process	-			1.54	2.56	2.74	2.71	0
contig_577	PREDICTED: exportin-7-like	8257	gi|359494939|ref|XP_003634876.1|PREDICTED: exportin-7-like [Vitis vinifera] >gi|298205126|emb|CBI40647.3| unnamed protein product [Vitis vinifera]	XP_003634876	0	96	1979.53	1052	1018	3	C:intracellular; P:protein transport; F:transporter activity	-			0	0	0	0	0.01	1	p4	(GACG)5	20	8209	8228
contig_578	p-loop containing nucleoside triphosphate hydrolase-like protein	8252	gi|297737698|emb|CBI26899.3|unnamed protein product [Vitis vinifera]	CBI26899	0	85	852.047	604	515	5	F:kinase activity; F:hydrolase activity; F:nucleotide binding; F:transferase activity; P:biosynthetic process	(3.6) Acting on acid anhydrides; (2.7) Transferring phosphorous-containing groups		Thiamine metabolism	0	0	0	0	0.31	1	p2	(GA)9	18	2838	2855	2	p3	(GAG)7	21	8092	8112
contig_579	PREDICTED: uncharacterized protein LOC100244340	8251	gi|225432324|ref|XP_002276252.1|PREDICTED: uncharacterized protein LOC100244340 [Vitis vinifera]	XP_002276252	3.38397E-156	50	541.191	1533	772	0	-				0.17	0.42	0.37	0.42	0.2
contig_580	PREDICTED: exportin-7-like	8251	gi|359494939|ref|XP_003634876.1|PREDICTED: exportin-7-like [Vitis vinifera] >gi|298205126|emb|CBI40647.3| unnamed protein product [Vitis vinifera]	XP_003634876	0	96	1979.53	1052	1018	3	C:intracellular; P:protein transport; F:transporter activity	-			0.01	0	0	0.08	0.03	1	p4	(GACG)5	20	8203	8222
contig_581	p-loop containing nucleoside triphosphate hydrolase-like protein	8251	gi|297737698|emb|CBI26899.3|unnamed protein product [Vitis vinifera]	CBI26899	0	91	722.62	427	390	5	F:kinase activity; F:hydrolase activity; F:nucleotide binding; F:transferase activity; P:biosynthetic process	(3.6) Acting on acid anhydrides; (2.7) Transferring phosphorous-containing groups		Thiamine metabolism	0	0	0	0	0.61	1	p2	(GA)9	18	2838	2855	2	p3	(GAG)7	21	8091	8111
contig_582	PREDICTED: uncharacterized protein LOC100251030	8250	gi|225450448|ref|XP_002276424.1|PREDICTED: uncharacterized protein LOC100251030 [Vitis vinifera]	XP_002276424	0	89	1181.78	768	687	0	-				0	0	0	0	0
contig_583	pentatricopeptide repeat-containing protein chloroplastic-like	8249	gi|224127374|ref|XP_002320058.1|predicted protein [Populus trichocarpa] >gi|222860831|gb|EEE98373.1| predicted protein [Populus trichocarpa]	XP_002320058	0	80	640.958	441	357	0	-				0	0	0	0	0	1	p3	(GCG)7	21	1	21
contig_584	phd finger	8244	gi|255545554|ref|XP_002513837.1|phd finger protein, putative [Ricinus communis] >gi|223546923|gb|EEF48420.1| phd finger protein, putative [Ricinus communis]	XP_002513837	0	63	1060.06	1316	835	2	F:metal ion binding; F:zinc ion binding				0	0.46	0.23	0.32	0	1	p2	(AG)10	20	8225	8244
contig_585	gras family transcription factor	8240	gi|224087429|ref|XP_002308163.1|GRAS family transcription factor [Populus trichocarpa] >gi|222854139|gb|EEE91686.1| GRAS family transcription factor [Populus trichocarpa]	XP_002308163	0	76	895.19	754	575	1		-			0	0	0	0	0
contig_586	ein2 -like nramp transporter	8239	gi|225440009|ref|XP_002276399.1|PREDICTED: ethylene-insensitive protein 2-like [Vitis vinifera]	XP_002276399	0	71	1171.38	1193	851	3	C:membrane; P:transport; F:transporter activity				0.7	4.12	3.87	6.36	3.37
contig_587	pentatricopeptide repeat-containing protein	8236	gi|359482590|ref|XP_002284545.2|PREDICTED: pentatricopeptide repeat-containing protein At2g27610-like [Vitis vinifera]	XP_002284545	0	82	907.901	627	519	0	-				0	0.02	0.11	0	0	1	p2	(AG)9	18	8087	8104
contig_588	chloroplast phosphate	8236	gi|255574027|ref|XP_002527931.1|chloroplast phosphate transporter, putative [Ricinus communis] >gi|223532706|gb|EEF34488.1| chloroplast phosphate transporter, putative [Ricinus communis]	XP_002527931	2.07322E-161	79	519.235	402	318	4	F:transporter activity; C:plastid; P:ion transport; C:cell	-			0	0	0	0.18	0.01
contig_589	p-loop containing nucleoside triphosphate hydrolase-like protein	8236	gi|297737698|emb|CBI26899.3|unnamed protein product [Vitis vinifera]	CBI26899	0	91	722.62	427	390	5	F:kinase activity; F:hydrolase activity; F:nucleotide binding; F:transferase activity; P:biosynthetic process	(3.6) Acting on acid anhydrides; (2.7) Transferring phosphorous-containing groups		Thiamine metabolism	0	0	0	0	0.27	1	p2	(GA)9	18	2838	2855	2	p3	(GAG)7	21	8076	8096
contig_590	hypothetical protein RCOM_0804080	8233	gi|255551112|ref|XP_002516604.1|hypothetical protein RCOM_0804080 [Ricinus communis] >gi|223544424|gb|EEF45945.1| hypothetical protein RCOM_0804080 [Ricinus communis]	XP_002516604	0	60	1201.81	1725	1049	0	-				3	0.89	1.57	1.63	1.77	1	p5	(ACGCC)4	20	8210	8229
contig_591	pentatricopeptide repeat-containing protein chloroplastic-like	8233	gi|225457182|ref|XP_002280557.1|PREDICTED: pentatricopeptide repeat-containing protein At1g74850, chloroplastic [Vitis vinifera]	XP_002280557	0	89	1380.54	814	727	0	-				0.15	0.09	0.08	0.25	0.47	1	p4	(CGCT)5	20	244	263	2	p2	(CT)9	18	4186	4203
contig_592	pentatricopeptide repeat-containing protein	8229	gi|302141664|emb|CBI18867.3|unnamed protein product [Vitis vinifera]	CBI18867	1.76295E-115	78	399.438	325	254	2	F:molecular_function; P:biological_process				0.05	0.06	0.29	0.34	0.45
contig_593	gras family transcription factor	8228	gi|224087429|ref|XP_002308163.1|GRAS family transcription factor [Populus trichocarpa] >gi|222854139|gb|EEE91686.1| GRAS family transcription factor [Populus trichocarpa]	XP_002308163	0	76	895.19	754	575	1		-			0	0	0	0	0
contig_594	gras family transcription factor	8227	gi|224087429|ref|XP_002308163.1|GRAS family transcription factor [Populus trichocarpa] >gi|222854139|gb|EEE91686.1| GRAS family transcription factor [Populus trichocarpa]	XP_002308163	0	76	895.19	754	575	1		-			0	0	0	0	0
contig_595	gras family transcription factor	8224	gi|224087429|ref|XP_002308163.1|GRAS family transcription factor [Populus trichocarpa] >gi|222854139|gb|EEE91686.1| GRAS family transcription factor [Populus trichocarpa]	XP_002308163	0	76	895.19	754	575	1		-			0	0	0	0	0
contig_596	f-box kelch-repeat protein	8224	gi|297735315|emb|CBI17677.3|unnamed protein product [Vitis vinifera]	CBI17677	1.56519E-62	54	237.654	396	217	0	-				0	0	0.01	0	0
contig_597	photosystem ii cp47 chlorophyll apoprotein	8220	gi|108802667|ref|YP_636325.1|photosystem II 47 kDa protein [Eucalyptus globulus subsp. globulus] >gi|309322472|ref|YP_003933986.1| photosystem II CP47 chlorophyll apoprotein [Eucalyptus grandis] >gi|122219169|sp|Q49KX2.1|PSBB_EUCGG RecName: Full=Photosystem II CP47 chlorophyll apoprotein; AltName: Full=PSII 47 kDa protein; AltName: Full=Protein CP-47 >gi|60460833|gb|AAX21053.1| photosystem II CP4…	YP_636325	0	100	965.681	508	508	8	C:thylakoid; C:protein complex; P:transport; P:generation of precursor metabolites and energy; P:cellular protein modification process; F:binding; C:cell; C:plastid	-			0	0	0.35	0.13	0.08
contig_598	pentatricopeptide repeat-containing protein chloroplastic-like	8219	gi|225457182|ref|XP_002280557.1|PREDICTED: pentatricopeptide repeat-containing protein At1g74850, chloroplastic [Vitis vinifera]	XP_002280557	0	89	1380.54	814	727	0	-				0.76	0.96	1.24	1.88	1.05	1	p4	(CGCT)5	20	244	263	2	p2	(CT)9	18	4186	4203
contig_599	probable lrr receptor-like serine threonine-protein kinase at4g08850	8218	gi|224127374|ref|XP_002320058.1|predicted protein [Populus trichocarpa] >gi|222860831|gb|EEE98373.1| predicted protein [Populus trichocarpa]	XP_002320058	0	82	947.192	641	530	0	-				0	0	0	0	0	1	p3	(GCG)7	21	1	21
contig_600	mscs family	8215	gi|356575444|ref|XP_003555851.1|PREDICTED: uncharacterized mscS family protein At1g78610-like isoform 2 [Glycine max]	XP_003555851	0	75	737.258	684	519	2	C:membrane; P:transmembrane transport				0	0	0	0	0	1	p3	(TCC)6	18	3	20
contig_601	eto1-like protein 1-like	8213	gi|359495432|ref|XP_002280519.2|PREDICTED: ETO1-like protein 1-like [Vitis vinifera] >gi|296084480|emb|CBI25039.3| unnamed protein product [Vitis vinifera]	XP_002280519	0	90	1497.26	891	809	0	-				0	0	0	0	0
contig_602	pentatricopeptide repeat-containing protein	8210	gi|147789959|emb|CAN73858.1|hypothetical protein VITISV_024322 [Vitis vinifera]	CAN73858	0	85	1384.39	913	785	1	P:nucleobase-containing compound metabolic process	-			0.76	0.55	0.18	0	0.08
contig_603	chlororespiratory reduction 4	8209	gi|225453947|ref|XP_002274056.1|PREDICTED: pentatricopeptide repeat-containing protein At2g45350, chloroplastic-like [Vitis vinifera]	XP_002274056	0	78	753.821	633	494	0	-				0	0.03	0	0	0.83	1	p3	(GCG)7	21	1	21
contig_604	photosystem ii cp47 chlorophyll apoprotein	8205	gi|108802667|ref|YP_636325.1|photosystem II 47 kDa protein [Eucalyptus globulus subsp. globulus] >gi|309322472|ref|YP_003933986.1| photosystem II CP47 chlorophyll apoprotein [Eucalyptus grandis] >gi|122219169|sp|Q49KX2.1|PSBB_EUCGG RecName: Full=Photosystem II CP47 chlorophyll apoprotein; AltName: Full=PSII 47 kDa protein; AltName: Full=Protein CP-47 >gi|60460833|gb|AAX21053.1| photosystem II CP4…	YP_636325	0	100	965.681	508	508	8	C:thylakoid; C:protein complex; P:transport; P:generation of precursor metabolites and energy; P:cellular protein modification process; F:binding; C:cell; C:plastid	-			0	0.41	0.2	0	0.42
contig_605	cc-nbs-lrr resistance protein	8205	gi|317106737|dbj|BAJ53233.1|JHL06P13.14 [Jatropha curcas]	BAJ53233	2.84948E-164	58	565.844	936	551	0	-				2.43	1.34	1.96	2.5	2.26
contig_606	pentatricopeptide repeat-containing protein at5g08490-like	8204	gi|225463207|ref|XP_002267970.1|PREDICTED: putative pentatricopeptide repeat-containing protein At5g08490-like [Vitis vinifera]	XP_002267970	0	79	1123.61	857	682	0	-				0.21	0	0	0.08	0
contig_607	photosystem ii cp47 chlorophyll apoprotein	8203	gi|108802667|ref|YP_636325.1|photosystem II 47 kDa protein [Eucalyptus globulus subsp. globulus] >gi|309322472|ref|YP_003933986.1| photosystem II CP47 chlorophyll apoprotein [Eucalyptus grandis] >gi|122219169|sp|Q49KX2.1|PSBB_EUCGG RecName: Full=Photosystem II CP47 chlorophyll apoprotein; AltName: Full=PSII 47 kDa protein; AltName: Full=Protein CP-47 >gi|60460833|gb|AAX21053.1| photosystem II CP4…	YP_636325	0	100	965.681	508	508	8	C:thylakoid; C:protein complex; P:transport; P:generation of precursor metabolites and energy; P:cellular protein modification process; F:binding; C:cell; C:plastid	-			0	0.02	0.22	0	0.1
contig_608	pentatricopeptide repeat-containing protein mitochondrial	8203	gi|225427607|ref|XP_002269121.1|PREDICTED: pentatricopeptide repeat-containing protein At4g19220, mitochondrial [Vitis vinifera]	XP_002269121	0	76	999.964	827	629	0	-				0.04	0	0	0	0
contig_609	probable serine threonine-protein kinase at1g54610-like	8202	gi|225461467|ref|XP_002285008.1|PREDICTED: probable serine/threonine-protein kinase At1g54610-like [Vitis vinifera]	XP_002285008	0	89	1105.12	716	640	0	-				1.6	1.41	1.19	1.9	3.29	1	p2	(AG)9	18	8183	8200
contig_610	pentatricopeptide repeat-containing protein	8202	gi|359482590|ref|XP_002284545.2|PREDICTED: pentatricopeptide repeat-containing protein At2g27610-like [Vitis vinifera]	XP_002284545	0	82	907.901	627	519	0	-				0	0.14	0	0	0	1	p2	(AG)9	18	8053	8070
contig_611	eukaryotic translation initiation factor 3	8194	gi|255574960|ref|XP_002528386.1|eukaryotic translation initiation factor 3 subunit, putative [Ricinus communis] >gi|223532174|gb|EEF33979.1| eukaryotic translation initiation factor 3 subunit, putative [Ricinus communis]	XP_002528386	0	91	1433.7	865	791	5	P:response to endogenous stimulus; F:translation factor activity, nucleic acid binding; C:ribosome; P:regulation of biological process; P:translation	-			0	0.47	0.39	1.52	1.04	1	p2	(TC)10	20	1	20	2	p2	(AC)10	20	123	142	3	p3	(CTC)6	18	1083	1100
contig_612	PREDICTED: uncharacterized protein LOC100254031 isoform 1	8191	gi|225459056|ref|XP_002285638.1|PREDICTED: uncharacterized protein LOC100254031 isoform 1 [Vitis vinifera]	XP_002285638	0	84	2505.71	1765	1484	0	-				0	0	0.19	1.77	1.84
contig_613	probable serine threonine-protein kinase at1g54610-like	8189	gi|225461467|ref|XP_002285008.1|PREDICTED: probable serine/threonine-protein kinase At1g54610-like [Vitis vinifera]	XP_002285008	0	89	1105.12	716	640	0	-				1.76	0.57	0.64	0.43	2.33	1	p2	(AG)9	18	8170	8187
contig_614	photosystem ii cp47 chlorophyll apoprotein	8187	gi|108802667|ref|YP_636325.1|photosystem II 47 kDa protein [Eucalyptus globulus subsp. globulus] >gi|309322472|ref|YP_003933986.1| photosystem II CP47 chlorophyll apoprotein [Eucalyptus grandis] >gi|122219169|sp|Q49KX2.1|PSBB_EUCGG RecName: Full=Photosystem II CP47 chlorophyll apoprotein; AltName: Full=PSII 47 kDa protein; AltName: Full=Protein CP-47 >gi|60460833|gb|AAX21053.1| photosystem II CP4…	YP_636325	0	100	965.681	508	508	8	C:thylakoid; C:protein complex; P:transport; P:generation of precursor metabolites and energy; P:cellular protein modification process; F:binding; C:cell; C:plastid	-			0	0	0	0.07	0
contig_615	translocase of chloroplast chloroplastic-like	8181	gi|225437318|ref|XP_002267274.1|PREDICTED: translocase of chloroplast 159, chloroplastic-like [Vitis vinifera]	XP_002267274	0	77	1309.66	1199	931	8	C:cytosol; F:receptor activity; F:protein binding; F:hydrolase activity; P:protein transport; C:plastid; F:nucleotide binding; P:signal transduction	-			34.76	34.96	17.24	23.42	17.25	1	p6	(GCGGGG)3	18	3311	3328
contig_616	insulinase (peptidase family m16) family protein	8179	gi|359491892|ref|XP_002277544.2|PREDICTED: uncharacterized protein LOC100266746 [Vitis vinifera]	XP_002277544	0	90	1745.33	1041	938	8	F:peptidase activity; P:reproduction; P:embryo development; C:plastid; P:protein metabolic process; P:catabolic process; F:binding; C:mitochondrion	(3.4) Acting on peptide bonds (peptide hydrolases)			0.09	0.64	0.88	0.89	0.82	1	p4	(AAGG)5	20	7026	7045	2	p6	(GGAAGC)3	18	7205	7222
contig_617	PREDICTED: exportin-7-like	8177	gi|359494939|ref|XP_003634876.1|PREDICTED: exportin-7-like [Vitis vinifera] >gi|298205126|emb|CBI40647.3| unnamed protein product [Vitis vinifera]	XP_003634876	0	96	1979.53	1052	1018	3	C:intracellular; P:protein transport; F:transporter activity	-			0	0.01	0	0.02	0.11	1	p4	(GACG)5	20	8129	8148
contig_618	photosystem ii cp47 chlorophyll apoprotein	8174	gi|108802667|ref|YP_636325.1|photosystem II 47 kDa protein [Eucalyptus globulus subsp. globulus] >gi|309322472|ref|YP_003933986.1| photosystem II CP47 chlorophyll apoprotein [Eucalyptus grandis] >gi|122219169|sp|Q49KX2.1|PSBB_EUCGG RecName: Full=Photosystem II CP47 chlorophyll apoprotein; AltName: Full=PSII 47 kDa protein; AltName: Full=Protein CP-47 >gi|60460833|gb|AAX21053.1| photosystem II CP4…	YP_636325	0	100	965.681	508	508	8	C:thylakoid; C:protein complex; P:transport; P:generation of precursor metabolites and energy; P:cellular protein modification process; F:binding; C:cell; C:plastid	-			0	0	1.12	0.09	0.09
contig_619	pentatricopeptide repeat-containing protein	8173	gi|359482590|ref|XP_002284545.2|PREDICTED: pentatricopeptide repeat-containing protein At2g27610-like [Vitis vinifera]	XP_002284545	0	82	907.901	627	519	0	-				0	0.01	0	0	0	1	p2	(AG)9	18	8024	8041
contig_620	cc-nbs-lrr resistance protein	8173	gi|317106737|dbj|BAJ53233.1|JHL06P13.14 [Jatropha curcas]	BAJ53233	8.81513E-164	58	564.303	936	550	0	-				1.01	2.06	2.22	0.89	1.39
contig_621	PREDICTED: exportin-7-like	8171	gi|359494939|ref|XP_003634876.1|PREDICTED: exportin-7-like [Vitis vinifera] >gi|298205126|emb|CBI40647.3| unnamed protein product [Vitis vinifera]	XP_003634876	0	96	1979.53	1052	1018	3	C:intracellular; P:protein transport; F:transporter activity	-			0.02	0.01	0.14	0.55	0.5	1	p4	(GACG)5	20	8123	8142
contig_622	f-box kelch-repeat protein	8171	gi|297735315|emb|CBI17677.3|unnamed protein product [Vitis vinifera]	CBI17677	1.54777E-62	54	237.654	396	217	0	-				0	0.07	0	0	0.08
contig_623	PREDICTED: uncharacterized protein LOC100250601	8166	gi|225446457|ref|XP_002275272.1|PREDICTED: uncharacterized protein LOC100250601 [Vitis vinifera]	XP_002275272	0	75	1252.65	1078	819	1	F:DNA binding	-			0.42	1.44	1.18	1.25	2.3	1	p2	(CT)9	18	194	211	2	p3	(CGC)6	18	5625	5642
contig_624	eukaryotic translation initiation factor 3	8164	gi|255564713|ref|XP_002523351.1|eukaryotic translation initiation factor 3 subunit, putative [Ricinus communis] >gi|223537439|gb|EEF39067.1| eukaryotic translation initiation factor 3 subunit, putative [Ricinus communis]	XP_002523351	0	76	2130.91	1712	1318	2	P:translational initiation; F:translation initiation factor activity				0.59	2.33	3.49	6.9	1.46	1	c	(CCG)6tcgccggacctcga(TCTCC)4tccgaccgtcgcagacgcaagagcggaggcggccgcgctctctctctctatctctctcc(CCG)6	129	1	129
contig_625	myosin XI, putative	8164	gi|255546055|ref|XP_002514087.1|myosin XI, putative [Ricinus communis] >gi|223546543|gb|EEF48041.1| myosin XI, putative [Ricinus communis]	XP_002514087	0	95	2428.67	1338	1274	5	F:actin binding; C:cytoskeleton; C:protein complex; F:nucleotide binding; F:motor activity	-			0	0	0	0.05	0.05	1	p3	(GCC)6	18	7897	7914
contig_626	PREDICTED: exportin-7-like	8162	gi|359494939|ref|XP_003634876.1|PREDICTED: exportin-7-like [Vitis vinifera] >gi|298205126|emb|CBI40647.3| unnamed protein product [Vitis vinifera]	XP_003634876	0	96	1715.66	914	885	3	C:intracellular; P:protein transport; F:transporter activity	-			0	0.05	0	0	0
contig_627	photosystem ii cp47 chlorophyll apoprotein	8156	gi|108802667|ref|YP_636325.1|photosystem II 47 kDa protein [Eucalyptus globulus subsp. globulus] >gi|309322472|ref|YP_003933986.1| photosystem II CP47 chlorophyll apoprotein [Eucalyptus grandis] >gi|122219169|sp|Q49KX2.1|PSBB_EUCGG RecName: Full=Photosystem II CP47 chlorophyll apoprotein; AltName: Full=PSII 47 kDa protein; AltName: Full=Protein CP-47 >gi|60460833|gb|AAX21053.1| photosystem II CP4…	YP_636325	0	100	965.681	508	508	8	C:thylakoid; C:protein complex; P:transport; P:generation of precursor metabolites and energy; P:cellular protein modification process; F:binding; C:cell; C:plastid	-			1.07	1.1	0.18	0	0.75
contig_628	PREDICTED: exportin-7-like	8156	gi|359494939|ref|XP_003634876.1|PREDICTED: exportin-7-like [Vitis vinifera] >gi|298205126|emb|CBI40647.3| unnamed protein product [Vitis vinifera]	XP_003634876	0	96	1979.53	1052	1018	3	C:intracellular; P:protein transport; F:transporter activity	-			0	0	0	0.01	0	1	p4	(GACG)5	20	8108	8127
contig_629	photosystem ii cp47 chlorophyll apoprotein	8154	gi|108802667|ref|YP_636325.1|photosystem II 47 kDa protein [Eucalyptus globulus subsp. globulus] >gi|309322472|ref|YP_003933986.1| photosystem II CP47 chlorophyll apoprotein [Eucalyptus grandis] >gi|122219169|sp|Q49KX2.1|PSBB_EUCGG RecName: Full=Photosystem II CP47 chlorophyll apoprotein; AltName: Full=PSII 47 kDa protein; AltName: Full=Protein CP-47 >gi|60460833|gb|AAX21053.1| photosystem II CP4…	YP_636325	0	100	965.681	508	508	8	C:thylakoid; C:protein complex; P:transport; P:generation of precursor metabolites and energy; P:cellular protein modification process; F:binding; C:cell; C:plastid	-			0	0.04	0.2	0	0.17
contig_630	predicted protein	8154	gi|224100939|ref|XP_002312077.1|predicted protein [Populus trichocarpa] >gi|222851897|gb|EEE89444.1| predicted protein [Populus trichocarpa]	XP_002312077	1.64564E-172	68	556.984	595	405	0	-				0	0	0.27	0	0.2	1	p6	(CGACGG)3	18	50	67
contig_631	translocase of chloroplast chloroplastic-like	8153	gi|225437318|ref|XP_002267274.1|PREDICTED: translocase of chloroplast 159, chloroplastic-like [Vitis vinifera]	XP_002267274	0	77	1309.66	1199	931	8	C:cytosol; F:receptor activity; F:protein binding; F:hydrolase activity; P:protein transport; C:plastid; F:nucleotide binding; P:signal transduction	-			30.22	9.38	0	0	2.3	1	p6	(GCGGGG)3	18	3283	3300
contig_632	probable -trehalose-phosphate synthase	8153	gi|255562498|ref|XP_002522255.1|trehalose-6-phosphate synthase, putative [Ricinus communis] >gi|223538508|gb|EEF40113.1| trehalose-6-phosphate synthase, putative [Ricinus communis]	XP_002522255	0	94	1479.92	842	799	4	F:hydrolase activity; F:transferase activity; P:biosynthetic process; P:carbohydrate metabolic process	(3.1) Acting on ester bonds; (2.4) Glycosyltransferases		Starch and sucrose metabolism	1.78	2.56	1.86	2.64	0
contig_633	ribosomal protein l2	8153	gi|357471553|ref|XP_003606061.1|50S ribosomal protein L2-B [Medicago truncatula] >gi|355507116|gb|AES88258.1| 50S ribosomal protein L2-B [Medicago truncatula]	XP_003606061	0	77	583.563	415	320	7	F:structural molecule activity; C:ribosome; F:transferase activity; C:plastid; P:translation; F:RNA binding; P:biological_process	-			0	0.01	0	0.01	0.11
contig_634	chloride channel	8151	gi|255536929|ref|XP_002509531.1|chloride channel clc, putative [Ricinus communis] >gi|223549430|gb|EEF50918.1| chloride channel clc, putative [Ricinus communis]	XP_002509531	0	92	1231.08	788	728	4	F:ion channel activity; P:transport; C:cell; P:ion transport	-			2.33	3.05	1.68	1.61	1.11
contig_635	PREDICTED: exportin-7-like	8150	gi|359494939|ref|XP_003634876.1|PREDICTED: exportin-7-like [Vitis vinifera] >gi|298205126|emb|CBI40647.3| unnamed protein product [Vitis vinifera]	XP_003634876	0	96	1979.53	1052	1018	3	C:intracellular; P:protein transport; F:transporter activity	-			0	0	0	0.26	0	1	p4	(GACG)5	20	8102	8121
contig_636	PREDICTED: exportin-7-like	8141	gi|359494939|ref|XP_003634876.1|PREDICTED: exportin-7-like [Vitis vinifera] >gi|298205126|emb|CBI40647.3| unnamed protein product [Vitis vinifera]	XP_003634876	0	96	1715.66	914	885	3	C:intracellular; P:protein transport; F:transporter activity	-			0	0	0	0	0
contig_637	unnamed protein product	8140	gi|296086711|emb|CBI32346.3|unnamed protein product [Vitis vinifera]	CBI32346	0	82	680.248	500	412	0	-				0.05	0.33	0.85	0.67	0.64
contig_638	photosystem ii cp47 chlorophyll apoprotein	8138	gi|108802667|ref|YP_636325.1|photosystem II 47 kDa protein [Eucalyptus globulus subsp. globulus] >gi|309322472|ref|YP_003933986.1| photosystem II CP47 chlorophyll apoprotein [Eucalyptus grandis] >gi|122219169|sp|Q49KX2.1|PSBB_EUCGG RecName: Full=Photosystem II CP47 chlorophyll apoprotein; AltName: Full=PSII 47 kDa protein; AltName: Full=Protein CP-47 >gi|60460833|gb|AAX21053.1| photosystem II CP4…	YP_636325	0	100	965.681	508	508	8	C:thylakoid; C:protein complex; P:transport; P:generation of precursor metabolites and energy; P:cellular protein modification process; F:binding; C:cell; C:plastid	-			0	0	0	0.37	0
contig_639	nucleotide binding	8138	gi|225453793|ref|XP_002270775.1|PREDICTED: uncharacterized protein LOC100247154 [Vitis vinifera]	XP_002270775	0	87	2680.59	1954	1706	1	F:nucleotide binding	-			0	0.41	0.83	0.71	0.04
contig_640	glutamate synthase 1	8138	gi|255544986|ref|XP_002513554.1|glutamate synthase, putative [Ricinus communis] >gi|223547462|gb|EEF48957.1| glutamate synthase, putative [Ricinus communis]	XP_002513554	0	94	1952.95	1126	1059	6	P:biosynthetic process; ; F:nucleotide binding; F:catalytic activity; F:binding; P:metabolic process	(1.4) Acting on the CH-NH(2) group of donors		Alanine, aspartate and glutamate metabolism	20.08	5.43	5.35	4.83	0.45
contig_641	ribosomal protein l2	8138	gi|357471553|ref|XP_003606061.1|50S ribosomal protein L2-B [Medicago truncatula] >gi|355507116|gb|AES88258.1| 50S ribosomal protein L2-B [Medicago truncatula]	XP_003606061	0	77	583.563	415	320	7	F:structural molecule activity; C:ribosome; F:transferase activity; C:plastid; P:translation; F:RNA binding; P:biological_process	-			0	0	0	0.02	0.11
contig_642	mscs family	8136	gi|356575444|ref|XP_003555851.1|PREDICTED: uncharacterized mscS family protein At1g78610-like isoform 2 [Glycine max]	XP_003555851	0	75	737.258	684	519	2	C:membrane; P:transmembrane transport				0	0	0	0	0	1	p3	(TCC)6	18	3	20
contig_643	f-box kelch-repeat protein	8134	gi|297735315|emb|CBI17677.3|unnamed protein product [Vitis vinifera]	CBI17677	1.53616E-62	54	237.654	396	217	0	-				0	0	0.1	0	0
contig_644	eukaryotic translation initiation factor 3	8133	gi|255574960|ref|XP_002528386.1|eukaryotic translation initiation factor 3 subunit, putative [Ricinus communis] >gi|223532174|gb|EEF33979.1| eukaryotic translation initiation factor 3 subunit, putative [Ricinus communis]	XP_002528386	0	88	1793.48	1162	1024	5	P:response to endogenous stimulus; F:translation factor activity, nucleic acid binding; C:ribosome; P:regulation of biological process; P:translation	-			1.8	7.32	2.79	4.27	0.91	1	p2	(TC)10	20	1	20	2	p2	(AC)10	20	123	142	3	p3	(CTC)6	18	1083	1100
contig_645	probable lrr receptor-like serine threonine-protein kinase at4g08850	8131	gi|224127374|ref|XP_002320058.1|predicted protein [Populus trichocarpa] >gi|222860831|gb|EEE98373.1| predicted protein [Populus trichocarpa]	XP_002320058	0	83	884.404	592	492	0	-				0	0	0	0	0	1	p3	(GCG)7	21	1	21
contig_646	protein gigantea-like	8130	gi|225470820|ref|XP_002264755.1|PREDICTED: protein GIGANTEA-like [Vitis vinifera]	XP_002264755	0	89	1623.6	1050	935	0	-				0	0.01	0	0.06	0.06	1	p2	(GA)9	18	8093	8110
contig_647	gras family transcription factor	8126	gi|224087429|ref|XP_002308163.1|GRAS family transcription factor [Populus trichocarpa] >gi|222854139|gb|EEE91686.1| GRAS family transcription factor [Populus trichocarpa]	XP_002308163	0	76	895.19	754	575	1		-			0	0	0	0	0
contig_648	serine threonine-protein kinase tor-like isoform 1	8126	gi|297736398|emb|CBI25121.3|unnamed protein product [Vitis vinifera]	CBI25121	0	84	1965.27	1286	1087	0	-				0	0	0	0	0.02	1	p6	(AGGTGG)3	18	1	18
contig_649	photosystem ii cp47 chlorophyll apoprotein	8125	gi|108802667|ref|YP_636325.1|photosystem II 47 kDa protein [Eucalyptus globulus subsp. globulus] >gi|309322472|ref|YP_003933986.1| photosystem II CP47 chlorophyll apoprotein [Eucalyptus grandis] >gi|122219169|sp|Q49KX2.1|PSBB_EUCGG RecName: Full=Photosystem II CP47 chlorophyll apoprotein; AltName: Full=PSII 47 kDa protein; AltName: Full=Protein CP-47 >gi|60460833|gb|AAX21053.1| photosystem II CP4…	YP_636325	0	100	965.681	508	508	8	C:thylakoid; C:protein complex; P:transport; P:generation of precursor metabolites and energy; P:cellular protein modification process; F:binding; C:cell; C:plastid	-			0	0	1.02	0.44	0.16
contig_650	ribosomal protein l2	8124	gi|225447338|ref|XP_002274324.1|PREDICTED: histone-lysine N-methyltransferase ATXR2-like [Vitis vinifera]	XP_002274324	0	91	345.125	205	188	8	F:structural molecule activity; F:RNA binding; C:ribosome; F:transferase activity; C:plastid; F:binding; P:translation; P:biological_process	-			0	0.04	0.01	0.09	0.54
contig_651	eto1-like protein 1-like	8123	gi|359495432|ref|XP_002280519.2|PREDICTED: ETO1-like protein 1-like [Vitis vinifera] >gi|296084480|emb|CBI25039.3| unnamed protein product [Vitis vinifera]	XP_002280519	0	90	1497.26	891	809	0	-				0.54	0.85	1.08	1.76	1.51
contig_652	gras family transcription factor	8123	gi|224087429|ref|XP_002308163.1|GRAS family transcription factor [Populus trichocarpa] >gi|222854139|gb|EEE91686.1| GRAS family transcription factor [Populus trichocarpa]	XP_002308163	0	76	895.19	754	575	1		-			0	0	0	0	0
contig_653	pentatricopeptide repeat-containing protein	8120	gi|225427607|ref|XP_002269121.1|PREDICTED: pentatricopeptide repeat-containing protein At4g19220, mitochondrial [Vitis vinifera]	XP_002269121	0	76	999.964	827	629	3	F:molecular_function; P:biological_process; C:cellular_component				0	0	0	0	0
contig_654	glutamyl-trna amidotransferase subunit a-like	8118	gi|224081068|ref|XP_002306283.1|predicted protein [Populus trichocarpa] >gi|222855732|gb|EEE93279.1| predicted protein [Populus trichocarpa]	XP_002306283	0	86	929.858	612	529	2	F:catalytic activity; F:transferase activity	(6.3) Forming carbon-nitrogen bonds			3.68	3.59	4.37	4.31	4.54
contig_655	nucleotide binding	8115	gi|225453793|ref|XP_002270775.1|PREDICTED: uncharacterized protein LOC100247154 [Vitis vinifera]	XP_002270775	0	87	1556.19	1183	1037	0	-				0	0.26	0	0.49	0.05
contig_656	unnamed protein product	8115	gi|296086711|emb|CBI32346.3|unnamed protein product [Vitis vinifera]	CBI32346	0	83	798.119	571	474	0	-				0.61	1.23	2.31	0	1.08
contig_657	pentatricopeptide repeat-containing protein	8113	gi|359482590|ref|XP_002284545.2|PREDICTED: pentatricopeptide repeat-containing protein At2g27610-like [Vitis vinifera]	XP_002284545	0	82	907.901	627	519	0	-				0	0	0	0	0
contig_658	chloride channel	8112	gi|255536929|ref|XP_002509531.1|chloride channel clc, putative [Ricinus communis] >gi|223549430|gb|EEF50918.1| chloride channel clc, putative [Ricinus communis]	XP_002509531	0	92	1231.08	788	728	4	F:ion channel activity; P:transport; C:cell; P:ion transport	-			0.48	0	0	0.34	0.49
contig_659	pentatricopeptide repeat-containing protein at5g08490-like	8110	gi|225463207|ref|XP_002267970.1|PREDICTED: putative pentatricopeptide repeat-containing protein At5g08490-like [Vitis vinifera]	XP_002267970	0	79	1123.61	857	682	0	-				0	0	0.26	0	0.12
contig_660	chloroplast phosphate	8110	gi|255574027|ref|XP_002527931.1|chloroplast phosphate transporter, putative [Ricinus communis] >gi|223532706|gb|EEF34488.1| chloroplast phosphate transporter, putative [Ricinus communis]	XP_002527931	1.79079E-161	79	519.235	402	318	4	F:transporter activity; C:plastid; P:ion transport; C:cell	-			0	0	0	0.05	0.01
contig_661	ribosomal protein l2	8109	gi|225447338|ref|XP_002274324.1|PREDICTED: histone-lysine N-methyltransferase ATXR2-like [Vitis vinifera]	XP_002274324	0	91	345.125	205	188	8	F:structural molecule activity; F:RNA binding; C:ribosome; F:transferase activity; C:plastid; F:binding; P:translation; P:biological_process	-			0	0.02	0.05	0.27	0.58
contig_662	chloroplast phosphate	8108	gi|255574027|ref|XP_002527931.1|chloroplast phosphate transporter, putative [Ricinus communis] >gi|223532706|gb|EEF34488.1| chloroplast phosphate transporter, putative [Ricinus communis]	XP_002527931	4.95519E-170	90	543.117	350	318	4	C:plastid; F:transporter activity; P:ion transport; C:cell	-			0.34	0.79	0.88	0.22	0.63
contig_663	meiotic checkpoint regulator	8106	gi|224101161|ref|XP_002312165.1|predicted protein [Populus trichocarpa] >gi|222851985|gb|EEE89532.1| predicted protein [Populus trichocarpa]	XP_002312165	0	77	607.446	541	418	1	C:anaphase-promoting complex				0	0.24	0.02	0.5	0.51
contig_664	ribosomal protein l2	8102	gi|225447338|ref|XP_002274324.1|PREDICTED: histone-lysine N-methyltransferase ATXR2-like [Vitis vinifera]	XP_002274324	0	91	345.125	205	188	8	F:structural molecule activity; F:RNA binding; C:ribosome; F:transferase activity; C:plastid; F:binding; P:translation; P:biological_process	-			0	0.04	0.02	0.27	0
contig_665	gras family transcription factor	8098	gi|224087429|ref|XP_002308163.1|GRAS family transcription factor [Populus trichocarpa] >gi|222854139|gb|EEE91686.1| GRAS family transcription factor [Populus trichocarpa]	XP_002308163	0	76	895.19	754	575	1		-			0	0	0	0	0
contig_666	mscs family	8097	gi|356575444|ref|XP_003555851.1|PREDICTED: uncharacterized mscS family protein At1g78610-like isoform 2 [Glycine max]	XP_003555851	0	75	737.258	684	519	2	C:membrane; P:transmembrane transport				0	0	0	0	0	1	p3	(TCC)6	18	3	20
contig_667	chromatin remodeling complex subunit	8095	gi|225436245|ref|XP_002275285.1|PREDICTED: TATA-binding protein-associated factor 172 isoform 1 [Vitis vinifera]	XP_002275285	0	79	2125.52	1716	1362	3	F:nucleotide binding; F:hydrolase activity; F:DNA binding	-			0.12	0.39	0.73	1.65	1.07	1	p2	(GA)10	20	1	20
contig_668	pitrilysin, putative	8094	gi|255550658|ref|XP_002516378.1|pitrilysin, putative [Ricinus communis] >gi|223544476|gb|EEF45995.1| pitrilysin, putative [Ricinus communis]	XP_002516378	0	89	1942.16	1208	1077	4	F:peptidase activity; P:protein metabolic process; P:catabolic process; F:binding	(3.4) Acting on peptide bonds (peptide hydrolases)			4.23	6.32	5.19	6.98	6.87	1	p4	(AAGG)5	20	6941	6960	2	p6	(GGAAGC)3	18	7120	7137
contig_669	PREDICTED: exportin-7-like	8094	gi|359494939|ref|XP_003634876.1|PREDICTED: exportin-7-like [Vitis vinifera] >gi|298205126|emb|CBI40647.3| unnamed protein product [Vitis vinifera]	XP_003634876	0	96	1715.66	914	885	3	C:intracellular; P:protein transport; F:transporter activity	-			0	0.46	0	0	0.27
contig_670	protein gigantea-like	8092	gi|225470820|ref|XP_002264755.1|PREDICTED: protein GIGANTEA-like [Vitis vinifera]	XP_002264755	0	88	1813.89	1171	1041	0	-				0.85	0.34	0.07	1.14	0.66	1	p2	(GA)9	18	8055	8072
contig_671	myosin XI, putative	8088	gi|255546055|ref|XP_002514087.1|myosin XI, putative [Ricinus communis] >gi|223546543|gb|EEF48041.1| myosin XI, putative [Ricinus communis]	XP_002514087	0	95	2428.67	1338	1274	5	F:actin binding; C:cytoskeleton; C:protein complex; F:nucleotide binding; F:motor activity	-			0	0	0	0	0.03	1	p3	(GCC)6	18	7821	7838
contig_672	myosin XI, putative	8088	gi|255546055|ref|XP_002514087.1|myosin XI, putative [Ricinus communis] >gi|223546543|gb|EEF48041.1| myosin XI, putative [Ricinus communis]	XP_002514087	0	95	2428.67	1338	1274	5	F:actin binding; C:cytoskeleton; C:protein complex; F:nucleotide binding; F:motor activity	-			0	0.01	0	0.02	0.03	1	p3	(GCC)6	18	7821	7838
contig_673	probable -trehalose-phosphate synthase	8087	gi|255562498|ref|XP_002522255.1|trehalose-6-phosphate synthase, putative [Ricinus communis] >gi|223538508|gb|EEF40113.1| trehalose-6-phosphate synthase, putative [Ricinus communis]	XP_002522255	0	94	1479.92	842	799	4	F:hydrolase activity; F:transferase activity; P:biosynthetic process; P:carbohydrate metabolic process	(3.1) Acting on ester bonds; (2.4) Glycosyltransferases		Starch and sucrose metabolism	0.96	2.15	1.27	0	0.57
contig_674	predicted protein	8086	gi|224108357|ref|XP_002314819.1|predicted protein [Populus trichocarpa] >gi|222863859|gb|EEF00990.1| predicted protein [Populus trichocarpa]	XP_002314819	0	85	768.844	510	434	0	-				0.07	0	0	0.39	0.55	1	p2	(GA)9	18	1	18	2	p6	(GGGAGA)3	18	7884	7901
contig_675	chloroplast phosphate	8082	gi|255574027|ref|XP_002527931.1|chloroplast phosphate transporter, putative [Ricinus communis] >gi|223532706|gb|EEF34488.1| chloroplast phosphate transporter, putative [Ricinus communis]	XP_002527931	1.73081E-161	79	519.235	402	318	4	F:transporter activity; C:plastid; P:ion transport; C:cell	-			0	0	0	0.03	0
contig_676	chloroplast phosphate	8080	gi|255574027|ref|XP_002527931.1|chloroplast phosphate transporter, putative [Ricinus communis] >gi|223532706|gb|EEF34488.1| chloroplast phosphate transporter, putative [Ricinus communis]	XP_002527931	4.73513E-170	90	543.117	350	318	4	C:plastid; F:transporter activity; P:ion transport; C:cell	-			0.22	0.29	1.04	0.11	0.32
contig_677	eukaryotic translation initiation factor 3	8077	gi|255574960|ref|XP_002528386.1|eukaryotic translation initiation factor 3 subunit, putative [Ricinus communis] >gi|223532174|gb|EEF33979.1| eukaryotic translation initiation factor 3 subunit, putative [Ricinus communis]	XP_002528386	0	91	1433.7	865	791	5	P:response to endogenous stimulus; F:translation factor activity, nucleic acid binding; C:ribosome; P:regulation of biological process; P:translation	-			0	0.15	0.75	1.26	1.18	1	p2	(TC)10	20	1	20	2	p2	(AC)10	20	123	142	3	p3	(CTC)6	18	1083	1100
contig_678	phd finger	8075	gi|255545554|ref|XP_002513837.1|phd finger protein, putative [Ricinus communis] >gi|223546923|gb|EEF48420.1| phd finger protein, putative [Ricinus communis]	XP_002513837	0	63	1060.06	1316	835	2	F:metal ion binding; F:zinc ion binding				0.15	1.09	0.6	0.58	0	1	p2	(AG)10	20	8056	8075
contig_679	PREDICTED: exportin-7-like	8073	gi|359494939|ref|XP_003634876.1|PREDICTED: exportin-7-like [Vitis vinifera] >gi|298205126|emb|CBI40647.3| unnamed protein product [Vitis vinifera]	XP_003634876	0	96	1715.66	914	885	3	C:intracellular; P:protein transport; F:transporter activity	-			0	0	0	0	0
contig_680	dna binding	8073	gi|359480142|ref|XP_002269196.2|PREDICTED: uncharacterized protein LOC100267035 [Vitis vinifera]	XP_002269196	0	63	1123.23	1512	953	1	F:DNA binding				0	0	0	0	0
contig_681	PREDICTED: uncharacterized protein LOC100250601	8071	gi|225446457|ref|XP_002275272.1|PREDICTED: uncharacterized protein LOC100250601 [Vitis vinifera]	XP_002275272	0	75	1252.65	1078	819	1	F:DNA binding	-			0.36	0.43	0.97	2.81	0.87	1	p2	(CT)9	18	194	211	2	p3	(CGC)6	18	5625	5642
contig_682	glutamate synthase 1	8071	gi|255544986|ref|XP_002513554.1|glutamate synthase, putative [Ricinus communis] >gi|223547462|gb|EEF48957.1| glutamate synthase, putative [Ricinus communis]	XP_002513554	0	93	3845.05	2215	2064	6	P:biosynthetic process; ; F:nucleotide binding; F:catalytic activity; F:binding; P:metabolic process	(1.4) Acting on the CH-NH(2) group of donors		Alanine, aspartate and glutamate metabolism	50.08	22.08	27.73	36.99	53.09
contig_683	pentatricopeptide repeat-containing protein chloroplastic-like	8065	gi|225457182|ref|XP_002280557.1|PREDICTED: pentatricopeptide repeat-containing protein At1g74850, chloroplastic [Vitis vinifera]	XP_002280557	0	89	1380.54	814	727	0	-				0.01	0.22	0.74	1.36	0.45	1	p4	(CGCT)5	20	244	263	2	p2	(CT)9	18	4186	4203
contig_684	PREDICTED: uncharacterized protein LOC100264016	8062	gi|359494131|ref|XP_003634725.1|PREDICTED: uncharacterized protein LOC100264016 [Vitis vinifera]	XP_003634725	0	65	2024.59	2578	1695	0	-				0	0	0	0.38	0.19
contig_685	p-loop containing nucleoside triphosphate hydrolase-like protein	8058	gi|297737698|emb|CBI26899.3|unnamed protein product [Vitis vinifera]	CBI26899	0	87	1207.97	814	712	5	F:kinase activity; F:hydrolase activity; F:nucleotide binding; F:transferase activity; P:biosynthetic process	(3.6) Acting on acid anhydrides; (2.7) Transferring phosphorous-containing groups		Thiamine metabolism	4.66	6.05	3.34	5.07	2.53	1	p2	(GA)9	18	2838	2855	2	p3	(GAG)7	21	7898	7918
contig_686	pentatricopeptide repeat-containing	8056	gi|225434953|ref|XP_002281058.1|PREDICTED: pentatricopeptide repeat-containing protein At1g07590, mitochondrial [Vitis vinifera]	XP_002281058	0	85	744.962	508	432	0	-				0	0.07	0.12	0.18	0.15
contig_687	pentatricopeptide repeat-containing protein at5g08490-like	8055	gi|225463207|ref|XP_002267970.1|PREDICTED: putative pentatricopeptide repeat-containing protein At5g08490-like [Vitis vinifera]	XP_002267970	0	79	1123.61	857	682	0	-				0	0	0	0	0
contig_688	hypothetical protein RCOM_0804080	8054	gi|255551112|ref|XP_002516604.1|hypothetical protein RCOM_0804080 [Ricinus communis] >gi|223544424|gb|EEF45945.1| hypothetical protein RCOM_0804080 [Ricinus communis]	XP_002516604	0	60	1201.81	1725	1049	0	-				0.72	2.11	1.04	0.82	0.26	1	p5	(ACGCC)4	20	8031	8050
contig_689	PREDICTED: uncharacterized protein LOC100244340	8054	gi|225432324|ref|XP_002276252.1|PREDICTED: uncharacterized protein LOC100244340 [Vitis vinifera]	XP_002276252	2.46714E-156	50	541.191	1533	772	0	-				0.06	0.19	0.37	1.04	0.4
contig_690	nucleotide binding	8054	gi|225453793|ref|XP_002270775.1|PREDICTED: uncharacterized protein LOC100247154 [Vitis vinifera]	XP_002270775	0	87	2680.59	1954	1706	1	F:nucleotide binding	-			0	0	0.57	0.3	0.2
contig_691	pentatricopeptide repeat-containing protein	8050	gi|359482590|ref|XP_002284545.2|PREDICTED: pentatricopeptide repeat-containing protein At2g27610-like [Vitis vinifera]	XP_002284545	0	82	907.901	627	519	0	-				0	0	0	0	0
contig_692	translocase of chloroplast chloroplastic-like	8045	gi|225437318|ref|XP_002267274.1|PREDICTED: translocase of chloroplast 159, chloroplastic-like [Vitis vinifera]	XP_002267274	0	77	1309.66	1199	931	8	C:cytosol; F:receptor activity; F:protein binding; F:hydrolase activity; P:protein transport; C:plastid; F:nucleotide binding; P:signal transduction	-			19.87	19.61	46.88	45.93	30.36	1	p6	(GCGGGG)3	18	3175	3192
contig_693	p-loop containing nucleoside triphosphate hydrolase-like protein	8043	gi|297737698|emb|CBI26899.3|unnamed protein product [Vitis vinifera]	CBI26899	0	87	1207.97	814	712	5	F:kinase activity; F:hydrolase activity; F:nucleotide binding; F:transferase activity; P:biosynthetic process	(3.6) Acting on acid anhydrides; (2.7) Transferring phosphorous-containing groups		Thiamine metabolism	0.15	0.12	0	0	1.12	1	p2	(GA)9	18	2838	2855	2	p3	(GAG)7	21	7883	7903
contig_694	p-loop containing nucleoside triphosphate hydrolase-like protein	8042	gi|297737698|emb|CBI26899.3|unnamed protein product [Vitis vinifera]	CBI26899	0	91	722.62	427	390	5	F:kinase activity; F:hydrolase activity; F:nucleotide binding; F:transferase activity; P:biosynthetic process	(3.6) Acting on acid anhydrides; (2.7) Transferring phosphorous-containing groups		Thiamine metabolism	9.93	4.49	7	4.31	2.2	1	p2	(GA)9	18	2838	2855	2	p3	(GAG)7	21	7882	7902
contig_695	predicted protein	8039	gi|224108357|ref|XP_002314819.1|predicted protein [Populus trichocarpa] >gi|222863859|gb|EEF00990.1| predicted protein [Populus trichocarpa]	XP_002314819	0	85	768.844	510	434	0	-				0	0	0	0	0	1	p2	(GA)9	18	1	18
contig_696	serine threonine protein	8038	gi|359478499|ref|XP_003632122.1|PREDICTED: pentatricopeptide repeat-containing protein At1g08070-like [Vitis vinifera]	XP_003632122	0	86	937.562	577	500	9	P:cellular protein modification process; P:signal transduction; P:regulation of biological process; ; F:nucleotide binding; F:protein kinase activity; F:signal transducer activity; ; C:protein complex	(2.7) Transferring phosphorous-containing groups		Phosphatidylinositol sigling system	1.86	9.5	1.91	0.16	3.14
contig_697	pentatricopeptide repeat-containing protein	8036	gi|225427607|ref|XP_002269121.1|PREDICTED: pentatricopeptide repeat-containing protein At4g19220, mitochondrial [Vitis vinifera]	XP_002269121	0	76	999.964	827	629	3	F:molecular_function; P:biological_process; C:cellular_component				0	0	0	0	0
contig_698	myosin XI, putative	8034	gi|255546055|ref|XP_002514087.1|myosin XI, putative [Ricinus communis] >gi|223546543|gb|EEF48041.1| myosin XI, putative [Ricinus communis]	XP_002514087	0	95	2814.25	1529	1458	5	F:actin binding; C:cytoskeleton; C:protein complex; F:nucleotide binding; F:motor activity	-			0	0	0	0.3	0.45	1	p3	(GCC)6	18	7767	7784
contig_699	serine threonine-protein kinase tor-like isoform 1	8033	gi|359475536|ref|XP_002275591.2|PREDICTED: serine/threonine-protein kinase TOR-like isoform 1 [Vitis vinifera]	XP_002275591	0	86	1979.14	1255	1087	0	-				2.81	1.86	4.87	3.19	3.69	1	p6	(AGGTGG)3	18	1	18
contig_700	nucleotide binding	8031	gi|225453793|ref|XP_002270775.1|PREDICTED: uncharacterized protein LOC100247154 [Vitis vinifera]	XP_002270775	0	87	1556.19	1183	1037	0	-				0	0	0	0.2	0.27
contig_701	serine threonine-protein kinase tor-like isoform 1	8031	gi|359475536|ref|XP_002275591.2|PREDICTED: serine/threonine-protein kinase TOR-like isoform 1 [Vitis vinifera]	XP_002275591	0	86	3394.75	2162	1874	0	-				0	0	0.35	1.84	2.24	1	p6	(AGGTGG)3	18	1	18
contig_702	p-loop containing nucleoside triphosphate hydrolase-like protein	8027	gi|297737698|emb|CBI26899.3|unnamed protein product [Vitis vinifera]	CBI26899	0	91	722.62	427	390	5	F:kinase activity; F:hydrolase activity; F:nucleotide binding; F:transferase activity; P:biosynthetic process	(3.6) Acting on acid anhydrides; (2.7) Transferring phosphorous-containing groups		Thiamine metabolism	0.33	0.09	0	0	0.97	1	p2	(GA)9	18	2838	2855	2	p3	(GAG)7	21	7867	7887
contig_703	meiotic checkpoint regulator	8025	gi|224101161|ref|XP_002312165.1|predicted protein [Populus trichocarpa] >gi|222851985|gb|EEE89532.1| predicted protein [Populus trichocarpa]	XP_002312165	0	76	624.78	550	418	1	C:anaphase-promoting complex				0	0	0.81	0.42	0
contig_704	eto1-like protein 1-like	8021	gi|359495432|ref|XP_002280519.2|PREDICTED: ETO1-like protein 1-like [Vitis vinifera] >gi|296084480|emb|CBI25039.3| unnamed protein product [Vitis vinifera]	XP_002280519	0	90	1497.26	891	809	0	-				0	0	0	0	0
contig_705	meiotic checkpoint regulator	8021	gi|224101161|ref|XP_002312165.1|predicted protein [Populus trichocarpa] >gi|222851985|gb|EEE89532.1| predicted protein [Populus trichocarpa]	XP_002312165	0	77	607.446	541	418	1	C:anaphase-promoting complex				0.01	0	0	0	0
contig_706	serine threonine-protein kinase tor-like isoform 1	8021	gi|297736398|emb|CBI25121.3|unnamed protein product [Vitis vinifera]	CBI25121	0	86	1982.99	1251	1087	0	-				0	0	0	0	0.03	1	p6	(AGGTGG)3	18	1	18
contig_707	pentatricopeptide repeat-containing protein at5g08490-like	8020	gi|225463207|ref|XP_002267970.1|PREDICTED: putative pentatricopeptide repeat-containing protein At5g08490-like [Vitis vinifera]	XP_002267970	0	79	1123.61	857	682	0	-				0.1	0.03	0	0.4	0
contig_708	predicted protein	8017	gi|224100939|ref|XP_002312077.1|predicted protein [Populus trichocarpa] >gi|222851897|gb|EEE89444.1| predicted protein [Populus trichocarpa]	XP_002312077	1.30314E-172	68	556.984	595	405	0	-				0.37	0.63	0.6	0.99	0.62	1	p6	(CGACGG)3	18	50	67
contig_709	eukaryotic translation initiation factor 3	8016	gi|255574960|ref|XP_002528386.1|eukaryotic translation initiation factor 3 subunit, putative [Ricinus communis] >gi|223532174|gb|EEF33979.1| eukaryotic translation initiation factor 3 subunit, putative [Ricinus communis]	XP_002528386	0	88	1793.48	1162	1024	5	P:response to endogenous stimulus; F:translation factor activity, nucleic acid binding; C:ribosome; P:regulation of biological process; P:translation	-			0	2.52	5.52	3.6	1.04	1	p2	(TC)10	20	1	20	2	p2	(AC)10	20	123	142	3	p3	(CTC)6	18	1083	1100
contig_710	probable serine threonine-protein kinase at1g54610-like	8015	gi|225461467|ref|XP_002285008.1|PREDICTED: probable serine/threonine-protein kinase At1g54610-like [Vitis vinifera]	XP_002285008	0	89	1105.12	716	640	0	-				0.39	0.31	0.16	0.45	0.73	1	p2	(AG)9	18	7996	8013
contig_711	myosin XI, putative	8012	gi|255546055|ref|XP_002514087.1|myosin XI, putative [Ricinus communis] >gi|223546543|gb|EEF48041.1| myosin XI, putative [Ricinus communis]	XP_002514087	0	95	2428.67	1338	1274	5	F:actin binding; C:cytoskeleton; C:protein complex; F:nucleotide binding; F:motor activity	-			0	0.03	0	0	0.02	1	p3	(GCC)6	18	7745	7762
contig_712	ca2+-transporting atpase	8009	gi|18391113|ref|NP_563860.1|Ca2+-transporting ATPase [Arabidopsis thaliana] >gi|19865112|sp|Q9SY55.3|ECA3_ARATH RecName: Full=Calcium-transporting ATPase 3, endoplasmic reticulum-type; Short=AtECA3 >gi|13162529|gb|AAC34328.2| calcium-transporting ATPase, ECA3 [Arabidopsis thaliana] >gi|110738280|dbj|BAF01069.1| putative calcium ATPase [Arabidopsis thaliana] >gi|156145808|gb|ABU53680.1| endomembra…	NP_563860	0	91	885.945	548	503	13	F:hydrolase activity; F:transporter activity; F:protein binding; P:multicellular organismal development; C:cell; P:ion transport; F:binding; P:biological_process; P:nucleobase-containing compound metabolic process; P:biosynthetic process; F:nucleotide binding; C:Golgi apparatus; C:endoplasmic reticulum	(3.6) Acting on acid anhydrides; (3.6) Acting on acid anhydrides			0	0.7	1.1	0.98	0.37
contig_713	pullulanase chloroplastic-like	8008	gi|359486863|ref|XP_002271820.2|PREDICTED: pullulanase 1, chloroplastic-like [Vitis vinifera]	XP_002271820	0	92	653.284	362	335	3	F:hydrolase activity; P:carbohydrate metabolic process; F:binding	(3.2) Glycosylases			0	0	0	0	0
contig_714	pentatricopeptide repeat-containing protein mitochondrial-like	8004	gi|225454494|ref|XP_002276948.1|PREDICTED: pentatricopeptide repeat-containing protein At4g01030, mitochondrial-like [Vitis vinifera]	XP_002276948	0	75	1128.62	937	708	0	-				0.78	2.06	1.45	2.84	4.65
contig_715	chloroplast phosphate	8003	gi|255574027|ref|XP_002527931.1|chloroplast phosphate transporter, putative [Ricinus communis] >gi|223532706|gb|EEF34488.1| chloroplast phosphate transporter, putative [Ricinus communis]	XP_002527931	4.14186E-170	90	543.117	350	318	4	C:plastid; F:transporter activity; P:ion transport; C:cell	-			0.88	1.2	0.58	1.1	1.13	1	p3	(CCA)7	21	1	21
contig_716	probable serine threonine-protein kinase at1g54610-like	8002	gi|225461467|ref|XP_002285008.1|PREDICTED: probable serine/threonine-protein kinase At1g54610-like [Vitis vinifera]	XP_002285008	0	89	1105.12	716	640	0	-				0.43	0.12	0.08	0.1	0.51	1	p2	(AG)9	18	7983	8000
contig_717	probable -trehalose-phosphate synthase	7998	gi|255562498|ref|XP_002522255.1|trehalose-6-phosphate synthase, putative [Ricinus communis] >gi|223538508|gb|EEF40113.1| trehalose-6-phosphate synthase, putative [Ricinus communis]	XP_002522255	0	94	1479.92	842	799	4	F:hydrolase activity; F:transferase activity; P:biosynthetic process; P:carbohydrate metabolic process	(3.1) Acting on ester bonds; (2.4) Glycosyltransferases		Starch and sucrose metabolism	0.45	1.87	4.22	4.63	0.47
contig_718	meiotic checkpoint regulator	7998	gi|224101161|ref|XP_002312165.1|predicted protein [Populus trichocarpa] >gi|222851985|gb|EEE89532.1| predicted protein [Populus trichocarpa]	XP_002312165	0	77	607.446	541	418	1	C:anaphase-promoting complex				0	0	0	0	0
contig_719	protein phosphatase	7997	gi|225431984|ref|XP_002273100.1|PREDICTED: probable protein phosphatase 2C 42 [Vitis vinifera] >gi|296083233|emb|CBI22869.3| unnamed protein product [Vitis vinifera]	XP_002273100	3.77711E-148	94	476.863	273	258	5	P:cellular protein modification process; F:binding; F:phosphoprotein phosphatase activity; C:cell; C:protein complex	-			0.21	0.1	0.05	0	0	1	p2	(GA)10	20	1	20
contig_720	probable -trehalose-phosphate synthase	7996	gi|255562498|ref|XP_002522255.1|trehalose-6-phosphate synthase, putative [Ricinus communis] >gi|223538508|gb|EEF40113.1| trehalose-6-phosphate synthase, putative [Ricinus communis]	XP_002522255	0	94	1479.92	842	799	4	F:hydrolase activity; F:transferase activity; P:biosynthetic process; P:carbohydrate metabolic process	(3.1) Acting on ester bonds; (2.4) Glycosyltransferases		Starch and sucrose metabolism	0.48	0	0	0	0.66
contig_721	pentatricopeptide repeat-containing protein at5g08490-like	7995	gi|225463207|ref|XP_002267970.1|PREDICTED: putative pentatricopeptide repeat-containing protein At5g08490-like [Vitis vinifera]	XP_002267970	0	79	1123.61	857	682	0	-				0.48	0	0	0.05	0.15
contig_722	PREDICTED: exportin-7-like	7990	gi|359494939|ref|XP_003634876.1|PREDICTED: exportin-7-like [Vitis vinifera] >gi|298205126|emb|CBI40647.3| unnamed protein product [Vitis vinifera]	XP_003634876	0	96	1979.53	1052	1018	3	C:intracellular; P:protein transport; F:transporter activity	-			0.14	0.02	0.11	0	0.69	1	p4	(GACG)5	20	7942	7961
contig_723	low affinity inorganic phosphate transporter	7986	gi|224107781|ref|XP_002314598.1|hypothetical protein POPTRDRAFT_230519 [Populus trichocarpa] >gi|222863638|gb|EEF00769.1| hypothetical protein POPTRDRAFT_230519 [Populus trichocarpa]	XP_002314598	0	81	700.664	538	439	4	C:plastid; F:transporter activity; P:ion transport; C:cell	-			0	0	0	0.04	0.48
contig_724	s-locus-specific glycoprotein s6	7979	gi|255555123|ref|XP_002518599.1|S-locus-specific glycoprotein S6 precursor, putative [Ricinus communis] >gi|223542444|gb|EEF43986.1| S-locus-specific glycoprotein S6 precursor, putative [Ricinus communis]	XP_002518599	0	69	807.364	804	556	1	F:protein kinase activity	-			0.06	0.38	0.06	0.2	0.19
contig_725	f-box kelch-repeat protein	7978	gi|297735315|emb|CBI17677.3|unnamed protein product [Vitis vinifera]	CBI17677	1.69041E-70	49	261.151	634	312	0	-				0.04	0	0	0	0.02
contig_726	dna binding	7977	gi|359480142|ref|XP_002269196.2|PREDICTED: uncharacterized protein LOC100267035 [Vitis vinifera]	XP_002269196	0	64	1139.02	1480	953	1	F:DNA binding				0	0	0	0	0
contig_727	pentatricopeptide repeat-containing protein chloroplastic-like	7976	gi|225457182|ref|XP_002280557.1|PREDICTED: pentatricopeptide repeat-containing protein At1g74850, chloroplastic [Vitis vinifera]	XP_002280557	0	89	1380.54	814	727	0	-				0.66	1.92	3.42	3.65	1.75	1	p4	(CGCT)5	20	244	263	2	p2	(CT)9	18	4186	4203
contig_728	chloroplast phosphate	7975	gi|255574027|ref|XP_002527931.1|chloroplast phosphate transporter, putative [Ricinus communis] >gi|223532706|gb|EEF34488.1| chloroplast phosphate transporter, putative [Ricinus communis]	XP_002527931	3.95208E-170	90	543.117	350	318	4	C:plastid; F:transporter activity; P:ion transport; C:cell	-			0.57	0.44	0.69	0.57	0.56	1	p3	(CCA)7	21	1	21
contig_729	predicted protein	7974	gi|224108357|ref|XP_002314819.1|predicted protein [Populus trichocarpa] >gi|222863859|gb|EEF00990.1| predicted protein [Populus trichocarpa]	XP_002314819	0	85	768.844	510	434	0	-				0	0.36	0.52	0.37	0	1	p2	(GA)9	18	1	18	2	p6	(GGGAGA)3	18	7772	7789
contig_730	pentatricopeptide repeat-containing protein mitochondrial-like	7973	gi|225454494|ref|XP_002276948.1|PREDICTED: pentatricopeptide repeat-containing protein At4g01030, mitochondrial-like [Vitis vinifera]	XP_002276948	0	75	1128.62	937	708	0	-				10.6	3.45	4.41	3.64	2.35
contig_731	hepatoma-derived growth factor-like protein	7970	gi|359472736|ref|XP_002277110.2|PREDICTED: uncharacterized protein LOC100255898 [Vitis vinifera]	XP_002277110	0	59	824.313	1218	725	0	-				1.65	2.87	1.5	5.36	5.25	1	p2	(CT)9	18	1	18	2	p6	(GACCTC)3	18	5280	5297	3	p6	(CCATTG)4	24	7619	7642
contig_732	s-locus-specific glycoprotein s6	7970	gi|255555123|ref|XP_002518599.1|S-locus-specific glycoprotein S6 precursor, putative [Ricinus communis] >gi|223542444|gb|EEF43986.1| S-locus-specific glycoprotein S6 precursor, putative [Ricinus communis]	XP_002518599	0	69	807.364	804	556	1	F:protein kinase activity	-			0.62	1.17	0.8	0.49	1.2
contig_733	kinase family protein	7969	gi|255568924|ref|XP_002525432.1|casein kinase, putative [Ricinus communis] >gi|223535245|gb|EEF36922.1| casein kinase, putative [Ricinus communis]	XP_002525432	0	93	1245.72	709	661	4	P:cellular protein modification process; F:nucleotide binding; F:protein kinase activity;	(2.7) Transferring phosphorous-containing groups			0.37	0	0.07	0.2	0.53
contig_734	PREDICTED: uncharacterized protein LOC100263628	7967	gi|359489621|ref|XP_002274479.2|PREDICTED: uncharacterized protein LOC100263628 [Vitis vinifera]	XP_002274479	0	78	1491.48	1153	905	3	F:RNA polymerase II transcription cofactor activity; C:mediator complex; P:regulation of transcription from RNA polymerase II promoter				0.71	0.97	1.54	2.95	2.76
contig_735	pentatricopeptide repeat-containing protein	7966	gi|225427607|ref|XP_002269121.1|PREDICTED: pentatricopeptide repeat-containing protein At4g19220, mitochondrial [Vitis vinifera]	XP_002269121	0	76	999.964	827	629	3	F:molecular_function; P:biological_process; C:cellular_component				0	0	0	0	0
contig_736	ca2+-transporting atpase	7964	gi|18391113|ref|NP_563860.1|Ca2+-transporting ATPase [Arabidopsis thaliana] >gi|19865112|sp|Q9SY55.3|ECA3_ARATH RecName: Full=Calcium-transporting ATPase 3, endoplasmic reticulum-type; Short=AtECA3 >gi|13162529|gb|AAC34328.2| calcium-transporting ATPase, ECA3 [Arabidopsis thaliana] >gi|110738280|dbj|BAF01069.1| putative calcium ATPase [Arabidopsis thaliana] >gi|156145808|gb|ABU53680.1| endomembra…	NP_563860	0	91	885.945	548	503	13	F:hydrolase activity; F:transporter activity; F:protein binding; P:multicellular organismal development; C:cell; P:ion transport; F:binding; P:biological_process; P:nucleobase-containing compound metabolic process; P:biosynthetic process; F:nucleotide binding; C:Golgi apparatus; C:endoplasmic reticulum	(3.6) Acting on acid anhydrides; (3.6) Acting on acid anhydrides			0	0	0.13	0.92	0.53
contig_737	pentatricopeptide repeat-containing protein	7958	gi|225427607|ref|XP_002269121.1|PREDICTED: pentatricopeptide repeat-containing protein At4g19220, mitochondrial [Vitis vinifera]	XP_002269121	0	76	999.964	827	629	3	F:molecular_function; P:biological_process; C:cellular_component				0	0	0	0	0
contig_738	low affinity inorganic phosphate transporter	7958	gi|224107781|ref|XP_002314598.1|hypothetical protein POPTRDRAFT_230519 [Populus trichocarpa] >gi|222863638|gb|EEF00769.1| hypothetical protein POPTRDRAFT_230519 [Populus trichocarpa]	XP_002314598	0	81	700.664	538	439	4	C:plastid; F:transporter activity; P:ion transport; C:cell	-			0	0	0	0.02	0.24
contig_739	myosin XI, putative	7958	gi|255546055|ref|XP_002514087.1|myosin XI, putative [Ricinus communis] >gi|223546543|gb|EEF48041.1| myosin XI, putative [Ricinus communis]	XP_002514087	0	95	2814.25	1529	1458	5	F:actin binding; C:cytoskeleton; C:protein complex; F:nucleotide binding; F:motor activity	-			0	0	0	0	0.24	1	p3	(GCC)6	18	7691	7708
contig_740	myosin XI, putative	7958	gi|255546055|ref|XP_002514087.1|myosin XI, putative [Ricinus communis] >gi|223546543|gb|EEF48041.1| myosin XI, putative [Ricinus communis]	XP_002514087	0	95	2814.25	1529	1458	5	F:actin binding; C:cytoskeleton; C:protein complex; F:nucleotide binding; F:motor activity	-			0	0.18	0	0.12	0.27	1	p3	(GCC)6	18	7691	7708
contig_741	dna binding	7956	gi|359480142|ref|XP_002269196.2|PREDICTED: uncharacterized protein LOC100267035 [Vitis vinifera]	XP_002269196	0	63	1123.23	1512	953	1	F:DNA binding				0	0	0	0	0
contig_742	conserved hypothetical protein	7954	gi|255537870|ref|XP_002510000.1|conserved hypothetical protein [Ricinus communis] >gi|223550701|gb|EEF52187.1| conserved hypothetical protein [Ricinus communis]	XP_002510000	0	71	1155.97	1179	845	0	-				0	0.03	0.24	0	0.11	1	p2	(GA)9	18	7936	7953
contig_743	chloroplast phosphate	7954	gi|255574027|ref|XP_002527931.1|chloroplast phosphate transporter, putative [Ricinus communis] >gi|223532706|gb|EEF34488.1| chloroplast phosphate transporter, putative [Ricinus communis]	XP_002527931	3.81025E-170	90	543.117	350	318	4	C:plastid; F:transporter activity; P:ion transport; C:cell	-			0.01	0.1	0.06	0.03	0.16
contig_744	PREDICTED: uncharacterized protein LOC100241773 isoform 2	7953	gi|359493954|ref|XP_003634700.1|PREDICTED: uncharacterized protein LOC100241773 isoform 2 [Vitis vinifera]	XP_003634700	0	78	1324.3	1097	856	0	-				0	0	0	0	0	1	p3	(CGC)6	18	7934	7951
contig_745	PREDICTED: uncharacterized protein LOC100263628	7950	gi|359489621|ref|XP_002274479.2|PREDICTED: uncharacterized protein LOC100263628 [Vitis vinifera]	XP_002274479	0	78	1491.48	1153	905	3	F:RNA polymerase II transcription cofactor activity; C:mediator complex; P:regulation of transcription from RNA polymerase II promoter				0.11	1.31	1.49	2.52	2.02
contig_746	nucleotide binding	7948	gi|225453793|ref|XP_002270775.1|PREDICTED: uncharacterized protein LOC100247154 [Vitis vinifera]	XP_002270775	0	86	3596.21	2544	2212	1	F:nucleotide binding	-			6.26	3.26	6.28	6.3	5.09
contig_747	phosphatidylinositol-4-phosphate 5-	7943	gi|224146449|ref|XP_002326011.1|predicted protein [Populus trichocarpa] >gi|222862886|gb|EEF00393.1| predicted protein [Populus trichocarpa]	XP_002326011	0	71	1502.65	1468	1043	3	F:kinase activity; P:metabolic process; P:primary metabolic process	-			10	7.97	7.5	6.03	7.03	1	p2	(TC)9	18	1	18
contig_748	protein kinase family protein	7942	gi|359482890|ref|XP_002283628.2|PREDICTED: proline-rich receptor-like protein kinase PERK10-like [Vitis vinifera]	XP_002283628	0	87	986.482	637	558	5	F:protein kinase activity; P:cellular protein modification process; F:nucleotide binding; P:catabolic process;	(2.7) Transferring phosphorous-containing groups; (2.7) Transferring phosphorous-containing groups		T cell receptor sigling pathway	0	0.11	0.26	0	0
contig_749	f-box kelch-repeat protein	7941	gi|297735315|emb|CBI17677.3|unnamed protein product [Vitis vinifera]	CBI17677	1.67492E-70	49	261.151	634	312	0	-				0	0	0	0	0
contig_750	pentatricopeptide repeat-containing protein at5g08490-like	7940	gi|225463207|ref|XP_002267970.1|PREDICTED: putative pentatricopeptide repeat-containing protein At5g08490-like [Vitis vinifera]	XP_002267970	0	79	1123.61	857	682	0	-				0	0	0	0	0
contig_751	PREDICTED: exportin-7-like	7939	gi|359494939|ref|XP_003634876.1|PREDICTED: exportin-7-like [Vitis vinifera] >gi|298205126|emb|CBI40647.3| unnamed protein product [Vitis vinifera]	XP_003634876	0	96	1979.53	1052	1018	3	C:intracellular; P:protein transport; F:transporter activity	-			0	0.07	0	0	0
contig_752	pentatricopeptide repeat-containing protein	7936	gi|225427607|ref|XP_002269121.1|PREDICTED: pentatricopeptide repeat-containing protein At4g19220, mitochondrial [Vitis vinifera]	XP_002269121	0	76	999.964	827	629	3	F:molecular_function; P:biological_process; C:cellular_component				0	0	0	0	0
contig_753	insulinase (peptidase family m16) family protein	7934	gi|359491892|ref|XP_002277544.2|PREDICTED: uncharacterized protein LOC100266746 [Vitis vinifera]	XP_002277544	0	90	1745.33	1041	938	8	F:peptidase activity; P:reproduction; P:embryo development; C:plastid; P:protein metabolic process; P:catabolic process; F:binding; C:mitochondrion	(3.4) Acting on peptide bonds (peptide hydrolases)			0.37	0.82	1.46	1.64	1.49
contig_754	PREDICTED: exportin-7-like	7933	gi|359494939|ref|XP_003634876.1|PREDICTED: exportin-7-like [Vitis vinifera] >gi|298205126|emb|CBI40647.3| unnamed protein product [Vitis vinifera]	XP_003634876	0	96	1979.53	1052	1018	3	C:intracellular; P:protein transport; F:transporter activity	-			0.08	0.06	0	0	0
contig_755	pentatricopeptide repeat-containing protein chloroplastic-like	7932	gi|225457182|ref|XP_002280557.1|PREDICTED: pentatricopeptide repeat-containing protein At1g74850, chloroplastic [Vitis vinifera]	XP_002280557	0	89	1380.54	814	727	0	-				0.04	0.12	0.12	0.29	0.65	1	p4	(CGCT)5	20	244	263	2	p2	(CT)9	18	4186	4203
contig_756	eto1-like protein 1-like	7931	gi|359495432|ref|XP_002280519.2|PREDICTED: ETO1-like protein 1-like [Vitis vinifera] >gi|296084480|emb|CBI25039.3| unnamed protein product [Vitis vinifera]	XP_002280519	0	90	1497.26	891	809	0	-				0.96	0	0	0	0
contig_757	predicted protein	7931	gi|224100939|ref|XP_002312077.1|predicted protein [Populus trichocarpa] >gi|222851897|gb|EEE89444.1| predicted protein [Populus trichocarpa]	XP_002312077	1.13521E-172	68	556.984	595	405	0	-				1.52	1.76	1.04	3.17	2.37	1	p6	(CGACGG)3	18	50	67
contig_758	chromatin remodeling complex subunit	7930	gi|225436245|ref|XP_002275285.1|PREDICTED: TATA-binding protein-associated factor 172 isoform 1 [Vitis vinifera]	XP_002275285	0	82	2159.8	1662	1365	3	F:nucleotide binding; F:hydrolase activity; F:DNA binding	-			0.42	2.87	3	4.63	3.06	1	p2	(GA)10	20	1	20
contig_759	hect ubiquitin-protein	7927	gi|255579971|ref|XP_002530820.1|hect ubiquitin-protein ligase, putative [Ricinus communis] >gi|223529612|gb|EEF31560.1| hect ubiquitin-protein ligase, putative [Ricinus communis]	XP_002530820	0	89	2050.02	1499	1342	3	C:intracellular; P:cellular protein modification process; F:catalytic activity	(6.3) Forming carbon-nitrogen bonds			0.07	1.2	1.17	2.7	1.24	1	p6	(CCGCCC)3	18	2	19	2	p2	(AG)9	18	7804	7821
contig_760	predicted protein	7927	gi|224108357|ref|XP_002314819.1|predicted protein [Populus trichocarpa] >gi|222863859|gb|EEF00990.1| predicted protein [Populus trichocarpa]	XP_002314819	0	85	768.844	510	434	0	-				0	0	0	0	0	1	p2	(GA)9	18	1	18
contig_761	pentatricopeptide repeat-containing protein at5g08490-like	7926	gi|225463207|ref|XP_002267970.1|PREDICTED: putative pentatricopeptide repeat-containing protein At5g08490-like [Vitis vinifera]	XP_002267970	0	79	1123.61	857	682	0	-				0	0.15	0.33	0	0.52
contig_762	chloroplast phosphate	7926	gi|255574027|ref|XP_002527931.1|chloroplast phosphate transporter, putative [Ricinus communis] >gi|223532706|gb|EEF34488.1| chloroplast phosphate transporter, putative [Ricinus communis]	XP_002527931	3.63542E-170	90	543.117	350	318	4	C:plastid; F:transporter activity; P:ion transport; C:cell	-			0.01	0.04	0.07	0.02	0.08
contig_763	meiotic checkpoint regulator	7926	gi|224101161|ref|XP_002312165.1|predicted protein [Populus trichocarpa] >gi|222851985|gb|EEE89532.1| predicted protein [Populus trichocarpa]	XP_002312165	0	77	607.446	541	418	1	C:anaphase-promoting complex				0	0	0.79	0.02	0
contig_764	serine threonine-protein kinase tor-like isoform 1	7926	gi|359475536|ref|XP_002275591.2|PREDICTED: serine/threonine-protein kinase TOR-like isoform 1 [Vitis vinifera]	XP_002275591	0	88	3412.47	2127	1874	0	-				6	3.05	4.03	8.97	3.59	1	p6	(AGGTGG)3	18	1	18
contig_765	nucleotide binding	7925	gi|225453793|ref|XP_002270775.1|PREDICTED: uncharacterized protein LOC100247154 [Vitis vinifera]	XP_002270775	0	87	2470.66	1773	1543	0	-				3.03	2.12	0	4.39	7.02
contig_766	protein phosphatase	7923	gi|225431984|ref|XP_002273100.1|PREDICTED: probable protein phosphatase 2C 42 [Vitis vinifera] >gi|296083233|emb|CBI22869.3| unnamed protein product [Vitis vinifera]	XP_002273100	3.56931E-148	94	476.863	273	258	5	P:cellular protein modification process; F:binding; F:phosphoprotein phosphatase activity; C:cell; C:protein complex	-			0.35	0.49	0.42	0.56	0	1	p2	(GA)10	20	1	20
contig_767	PREDICTED: uncharacterized protein LOC100263628	7920	gi|359489621|ref|XP_002274479.2|PREDICTED: uncharacterized protein LOC100263628 [Vitis vinifera]	XP_002274479	0	78	2693.69	2291	1803	3	F:RNA polymerase II transcription cofactor activity; C:mediator complex; P:regulation of transcription from RNA polymerase II promoter				16.2	7.39	7.75	6.43	8.2
contig_768	PREDICTED: exportin-7-like	7918	gi|359494939|ref|XP_003634876.1|PREDICTED: exportin-7-like [Vitis vinifera] >gi|298205126|emb|CBI40647.3| unnamed protein product [Vitis vinifera]	XP_003634876	0	96	1979.53	1052	1018	3	C:intracellular; P:protein transport; F:transporter activity	-			0	0.01	0	0	0
contig_769	pentatricopeptide repeat-containing protein chloroplastic-like	7918	gi|225457182|ref|XP_002280557.1|PREDICTED: pentatricopeptide repeat-containing protein At1g74850, chloroplastic [Vitis vinifera]	XP_002280557	0	89	1380.54	814	727	0	-				0.22	1.35	2.02	2.43	1.48	1	p4	(CGCT)5	20	244	263	2	p2	(CT)9	18	4186	4203
contig_770	pentatricopeptide repeat-containing protein	7915	gi|225427607|ref|XP_002269121.1|PREDICTED: pentatricopeptide repeat-containing protein At4g19220, mitochondrial [Vitis vinifera]	XP_002269121	0	76	999.964	827	629	3	F:molecular_function; P:biological_process; C:cellular_component				0	3	2.03	0	0
contig_771	kinase family protein	7914	gi|255568924|ref|XP_002525432.1|casein kinase, putative [Ricinus communis] >gi|223535245|gb|EEF36922.1| casein kinase, putative [Ricinus communis]	XP_002525432	0	93	1245.72	709	661	4	P:cellular protein modification process; F:nucleotide binding; F:protein kinase activity;	(2.7) Transferring phosphorous-containing groups			1.6	1.84	1.04	1.69	1.48
contig_772	PREDICTED: exportin-7-like	7912	gi|359494939|ref|XP_003634876.1|PREDICTED: exportin-7-like [Vitis vinifera] >gi|298205126|emb|CBI40647.3| unnamed protein product [Vitis vinifera]	XP_003634876	0	96	1979.53	1052	1018	3	C:intracellular; P:protein transport; F:transporter activity	-			0.02	0.01	0	0	0
contig_773	ca2+-transporting atpase	7911	gi|18391113|ref|NP_563860.1|Ca2+-transporting ATPase [Arabidopsis thaliana] >gi|19865112|sp|Q9SY55.3|ECA3_ARATH RecName: Full=Calcium-transporting ATPase 3, endoplasmic reticulum-type; Short=AtECA3 >gi|13162529|gb|AAC34328.2| calcium-transporting ATPase, ECA3 [Arabidopsis thaliana] >gi|110738280|dbj|BAF01069.1| putative calcium ATPase [Arabidopsis thaliana] >gi|156145808|gb|ABU53680.1| endomembra…	NP_563860	0	91	885.945	548	503	13	F:hydrolase activity; F:transporter activity; F:protein binding; P:multicellular organismal development; C:cell; P:ion transport; F:binding; P:biological_process; P:nucleobase-containing compound metabolic process; P:biosynthetic process; F:nucleotide binding; C:Golgi apparatus; C:endoplasmic reticulum	(3.6) Acting on acid anhydrides; (3.6) Acting on acid anhydrides			0	0	0	0	0
contig_774	pentatricopeptide repeat-containing	7909	gi|225434953|ref|XP_002281058.1|PREDICTED: pentatricopeptide repeat-containing protein At1g07590, mitochondrial [Vitis vinifera]	XP_002281058	0	85	744.962	508	432	0	-				0.71	0.92	1.08	1.35	0.53
contig_775	ca2+-transporting atpase	7907	gi|18391113|ref|NP_563860.1|Ca2+-transporting ATPase [Arabidopsis thaliana] >gi|19865112|sp|Q9SY55.3|ECA3_ARATH RecName: Full=Calcium-transporting ATPase 3, endoplasmic reticulum-type; Short=AtECA3 >gi|13162529|gb|AAC34328.2| calcium-transporting ATPase, ECA3 [Arabidopsis thaliana] >gi|110738280|dbj|BAF01069.1| putative calcium ATPase [Arabidopsis thaliana] >gi|156145808|gb|ABU53680.1| endomembra…	NP_563860	0	86	843.573	548	473	13	F:hydrolase activity; F:transporter activity; F:protein binding; P:multicellular organismal development; C:cell; P:ion transport; F:binding; P:biological_process; P:nucleobase-containing compound metabolic process; P:biosynthetic process; F:nucleotide binding; C:Golgi apparatus; C:endoplasmic reticulum	(3.6) Acting on acid anhydrides; (3.6) Acting on acid anhydrides			0	0	0	0.11	0.11
contig_776	probable -trehalose-phosphate synthase	7907	gi|255562498|ref|XP_002522255.1|trehalose-6-phosphate synthase, putative [Ricinus communis] >gi|223538508|gb|EEF40113.1| trehalose-6-phosphate synthase, putative [Ricinus communis]	XP_002522255	0	94	1479.92	842	799	4	F:hydrolase activity; F:transferase activity; P:biosynthetic process; P:carbohydrate metabolic process	(3.1) Acting on ester bonds; (2.4) Glycosyltransferases		Starch and sucrose metabolism	0	0	0	0.07	0
contig_777	hect ubiquitin-protein	7906	gi|255579971|ref|XP_002530820.1|hect ubiquitin-protein ligase, putative [Ricinus communis] >gi|223529612|gb|EEF31560.1| hect ubiquitin-protein ligase, putative [Ricinus communis]	XP_002530820	0	89	2050.02	1499	1342	3	C:intracellular; P:cellular protein modification process; F:catalytic activity	(6.3) Forming carbon-nitrogen bonds			0.59	0.92	1.13	1.15	0.17	1	p6	(CCGCCC)3	18	2	19	2	p6	(GGCGTC)4	24	7555	7578
contig_778	eto1-like protein 1-like	7904	gi|359495432|ref|XP_002280519.2|PREDICTED: ETO1-like protein 1-like [Vitis vinifera] >gi|296084480|emb|CBI25039.3| unnamed protein product [Vitis vinifera]	XP_002280519	0	90	1497.26	891	809	0	-				0	0	0	0	0	1	p2	(TC)10	20	1	20
contig_779	PREDICTED: uncharacterized protein LOC100263628	7903	gi|359489621|ref|XP_002274479.2|PREDICTED: uncharacterized protein LOC100263628 [Vitis vinifera]	XP_002274479	0	78	2693.69	2291	1803	3	F:RNA polymerase II transcription cofactor activity; C:mediator complex; P:regulation of transcription from RNA polymerase II promoter				2.71	9.93	7.54	5.52	6.04
contig_780	predicted protein	7901	gi|224055841|ref|XP_002298680.1|predicted protein [Populus trichocarpa] >gi|222845938|gb|EEE83485.1| predicted protein [Populus trichocarpa]	XP_002298680	1.66769E-36	50	157.532	478	242	0	-				0.39	0.86	0.84	1.48	1.68
contig_781	pentatricopeptide repeat-containing protein at5g08490-like	7901	gi|225463207|ref|XP_002267970.1|PREDICTED: putative pentatricopeptide repeat-containing protein At5g08490-like [Vitis vinifera]	XP_002267970	0	79	1123.61	857	682	0	-				0.56	0	0.35	0.09	0
contig_782	anaphase-promoting complex subunit	7901	gi|224101161|ref|XP_002312165.1|predicted protein [Populus trichocarpa] >gi|222851985|gb|EEE89532.1| predicted protein [Populus trichocarpa]	XP_002312165	0	76	569.311	490	376	1	C:anaphase-promoting complex				0	0	0	0	0
contig_783	PREDICTED: uncharacterized protein LOC100254459	7889	gi|359479864|ref|XP_002271735.2|PREDICTED: uncharacterized protein LOC100254459 [Vitis vinifera]	XP_002271735	0	85	1065.06	755	648	0	-				0.27	0.59	0.81	2.69	2.12
contig_784	f-box kelch-repeat protein	7888	gi|297735315|emb|CBI17677.3|unnamed protein product [Vitis vinifera]	CBI17677	1.65468E-70	49	261.151	634	312	0	-				0	0.13	0	0	0.02
contig_785	heat shock protein binding	7884	gi|255578160|ref|XP_002529949.1|heat shock protein binding protein, putative [Ricinus communis] >gi|223530547|gb|EEF32426.1| heat shock protein binding protein, putative [Ricinus communis]	XP_002529949	0	83	713.375	472	392	3	P:protein metabolic process; F:protein binding; P:response to stress	-			0	0.22	0.44	1.07	0.2
contig_786	conserved hypothetical protein	7882	gi|255537870|ref|XP_002510000.1|conserved hypothetical protein [Ricinus communis] >gi|223550701|gb|EEF52187.1| conserved hypothetical protein [Ricinus communis]	XP_002510000	0	70	1117.84	1179	828	0	-				0	0.01	0.04	0	0.04	1	p2	(GA)9	18	7864	7881
contig_787	myosin XI, putative	7882	gi|255546055|ref|XP_002514087.1|myosin XI, putative [Ricinus communis] >gi|223546543|gb|EEF48041.1| myosin XI, putative [Ricinus communis]	XP_002514087	0	95	2814.25	1529	1458	5	F:actin binding; C:cytoskeleton; C:protein complex; F:nucleotide binding; F:motor activity	-			0.18	0.39	0	0	0.15	1	p3	(GCC)6	18	7615	7632
contig_788	cc-nbs-lrr resistance protein	7881	gi|317106737|dbj|BAJ53233.1|JHL06P13.14 [Jatropha curcas]	BAJ53233	1.85331E-139	59	491.5	828	491	4	P:defense response; F:ADP binding; F:hydrolase activity; F:phosphoprotein phosphatase activity				1.79	1.55	1.95	2.69	0
contig_789	meiotic checkpoint regulator	7880	gi|224101161|ref|XP_002312165.1|predicted protein [Populus trichocarpa] >gi|222851985|gb|EEE89532.1| predicted protein [Populus trichocarpa]	XP_002312165	0	77	607.446	541	418	1	C:anaphase-promoting complex				0	0.2	0	0	0.28
contig_790	probable -trehalose-phosphate synthase	7875	gi|255562498|ref|XP_002522255.1|trehalose-6-phosphate synthase, putative [Ricinus communis] >gi|223538508|gb|EEF40113.1| trehalose-6-phosphate synthase, putative [Ricinus communis]	XP_002522255	0	94	1479.92	842	799	4	F:hydrolase activity; F:transferase activity; P:biosynthetic process; P:carbohydrate metabolic process	(3.1) Acting on ester bonds; (2.4) Glycosyltransferases		Starch and sucrose metabolism	1.11	1.63	2.12	1.24	0.1
contig_791	PREDICTED: exportin-7-like	7871	gi|359494939|ref|XP_003634876.1|PREDICTED: exportin-7-like [Vitis vinifera] >gi|298205126|emb|CBI40647.3| unnamed protein product [Vitis vinifera]	XP_003634876	0	96	1979.53	1052	1018	3	C:intracellular; P:protein transport; F:transporter activity	-			0	0.72	0	0.02	0.31
contig_792	probable -trehalose-phosphate synthase	7870	gi|255562498|ref|XP_002522255.1|trehalose-6-phosphate synthase, putative [Ricinus communis] >gi|223538508|gb|EEF40113.1| trehalose-6-phosphate synthase, putative [Ricinus communis]	XP_002522255	0	94	1479.92	842	799	4	F:hydrolase activity; F:transferase activity; P:biosynthetic process; P:carbohydrate metabolic process	(3.1) Acting on ester bonds; (2.4) Glycosyltransferases		Starch and sucrose metabolism	0.95	1.36	0.47	0.72	0.66
contig_793	f-box kelch-repeat protein	7867	gi|297735315|emb|CBI17677.3|unnamed protein product [Vitis vinifera]	CBI17677	9.8709E-66	49	247.284	504	251	0	-				0	0	0.16	0.56	0.17
contig_794	ca2+-transporting atpase	7866	gi|18391113|ref|NP_563860.1|Ca2+-transporting ATPase [Arabidopsis thaliana] >gi|19865112|sp|Q9SY55.3|ECA3_ARATH RecName: Full=Calcium-transporting ATPase 3, endoplasmic reticulum-type; Short=AtECA3 >gi|13162529|gb|AAC34328.2| calcium-transporting ATPase, ECA3 [Arabidopsis thaliana] >gi|110738280|dbj|BAF01069.1| putative calcium ATPase [Arabidopsis thaliana] >gi|156145808|gb|ABU53680.1| endomembra…	NP_563860	0	91	885.945	548	503	13	F:hydrolase activity; F:transporter activity; F:protein binding; P:multicellular organismal development; C:cell; P:ion transport; F:binding; P:biological_process; P:nucleobase-containing compound metabolic process; P:biosynthetic process; F:nucleotide binding; C:Golgi apparatus; C:endoplasmic reticulum	(3.6) Acting on acid anhydrides; (3.6) Acting on acid anhydrides			0	0	0	0	0
contig_795	phosphatidylinositol transporter, putative	7866	gi|255538726|ref|XP_002510428.1|phosphatidylinositol transporter, putative [Ricinus communis] >gi|223551129|gb|EEF52615.1| phosphatidylinositol transporter, putative [Ricinus communis]	XP_002510428	7.14615E-173	71	556.599	478	342	3	P:transport; C:intracellular; F:transporter activity				0	0	0	0	0	1	p2	(CT)10	20	3	22
contig_796	PREDICTED: exportin-7-like	7865	gi|359494939|ref|XP_003634876.1|PREDICTED: exportin-7-like [Vitis vinifera] >gi|298205126|emb|CBI40647.3| unnamed protein product [Vitis vinifera]	XP_003634876	0	96	1979.53	1052	1018	3	C:intracellular; P:protein transport; F:transporter activity	-			0.66	0.65	2.14	0.59	1.52
contig_797	mscs family	7864	gi|356575444|ref|XP_003555851.1|PREDICTED: uncharacterized mscS family protein At1g78610-like isoform 2 [Glycine max]	XP_003555851	0	75	737.258	684	519	2	C:membrane; P:transmembrane transport				0	1.52	0.47	0.51	0.17	1	p3	(TCC)6	18	3	20
contig_798	ca2+-transporting atpase	7862	gi|18391113|ref|NP_563860.1|Ca2+-transporting ATPase [Arabidopsis thaliana] >gi|19865112|sp|Q9SY55.3|ECA3_ARATH RecName: Full=Calcium-transporting ATPase 3, endoplasmic reticulum-type; Short=AtECA3 >gi|13162529|gb|AAC34328.2| calcium-transporting ATPase, ECA3 [Arabidopsis thaliana] >gi|110738280|dbj|BAF01069.1| putative calcium ATPase [Arabidopsis thaliana] >gi|156145808|gb|ABU53680.1| endomembra…	NP_563860	0	86	843.573	548	473	13	F:hydrolase activity; F:transporter activity; F:protein binding; P:multicellular organismal development; C:cell; P:ion transport; F:binding; P:biological_process; P:nucleobase-containing compound metabolic process; P:biosynthetic process; F:nucleotide binding; C:Golgi apparatus; C:endoplasmic reticulum	(3.6) Acting on acid anhydrides; (3.6) Acting on acid anhydrides			0	0	0	0.1	0.16
contig_799	protein gigantea-like	7861	gi|147856966|emb|CAN81809.1|hypothetical protein VITISV_032939 [Vitis vinifera]	CAN81809	0	89	1281.54	839	748	0	-				0	0.01	0	0.04	0.06	1	p2	(GA)9	18	7824	7841
contig_800	kinase family protein	7861	gi|255568924|ref|XP_002525432.1|casein kinase, putative [Ricinus communis] >gi|223535245|gb|EEF36922.1| casein kinase, putative [Ricinus communis]	XP_002525432	0	93	1245.72	709	661	4	P:cellular protein modification process; F:nucleotide binding; F:protein kinase activity;	(2.7) Transferring phosphorous-containing groups			0.15	0.25	0.12	0.29	0.29
contig_801	mscs family	7860	gi|356575444|ref|XP_003555851.1|PREDICTED: uncharacterized mscS family protein At1g78610-like isoform 2 [Glycine max]	XP_003555851	0	75	737.258	684	519	2	C:membrane; P:transmembrane transport				0	0	0	0	0	1	p3	(TCC)6	18	3	20
contig_802	dna binding	7860	gi|359480142|ref|XP_002269196.2|PREDICTED: uncharacterized protein LOC100267035 [Vitis vinifera]	XP_002269196	0	64	1139.02	1480	953	1	F:DNA binding				0	0	0	0	0
contig_803	PREDICTED: uncharacterized protein LOC100241773 isoform 2	7858	gi|359493954|ref|XP_003634700.1|PREDICTED: uncharacterized protein LOC100241773 isoform 2 [Vitis vinifera]	XP_003634700	0	78	1324.3	1097	856	0	-				0.02	0.07	0.23	0.47	0.16	1	p3	(CGC)6	18	7839	7856
contig_804	protein kinase family protein	7858	gi|359482890|ref|XP_002283628.2|PREDICTED: proline-rich receptor-like protein kinase PERK10-like [Vitis vinifera]	XP_002283628	0	87	986.482	637	558	5	F:protein kinase activity; P:cellular protein modification process; F:nucleotide binding; P:catabolic process;	(2.7) Transferring phosphorous-containing groups; (2.7) Transferring phosphorous-containing groups		T cell receptor sigling pathway	0	0	0	0.08	0
contig_805	protein phosphatase	7856	gi|225431984|ref|XP_002273100.1|PREDICTED: probable protein phosphatase 2C 42 [Vitis vinifera] >gi|296083233|emb|CBI22869.3| unnamed protein product [Vitis vinifera]	XP_002273100	3.37045E-148	94	476.863	273	258	5	P:cellular protein modification process; F:binding; F:phosphoprotein phosphatase activity; C:cell; C:protein complex	-			0.13	0.15	0.06	0	0	1	p2	(GA)10	20	1	20
contig_806	PREDICTED: uncharacterized protein LOC100241773 isoform 2	7854	gi|359493954|ref|XP_003634700.1|PREDICTED: uncharacterized protein LOC100241773 isoform 2 [Vitis vinifera]	XP_003634700	0	80	1340.1	1064	856	0	-				0	0	0	0	0	1	p3	(CGC)6	18	7835	7852
contig_807	pentatricopeptide repeat-containing protein	7852	gi|225427607|ref|XP_002269121.1|PREDICTED: pentatricopeptide repeat-containing protein At4g19220, mitochondrial [Vitis vinifera]	XP_002269121	0	76	999.964	827	629	3	F:molecular_function; P:biological_process; C:cellular_component				0	0	0	0	0
contig_808	f-box kelch-repeat protein	7851	gi|297735315|emb|CBI17677.3|unnamed protein product [Vitis vinifera]	CBI17677	1.6392E-70	49	261.151	634	312	0	-				0	0	0.04	0	0
contig_809	pentatricopeptide repeat-containing	7850	gi|225434953|ref|XP_002281058.1|PREDICTED: pentatricopeptide repeat-containing protein At1g07590, mitochondrial [Vitis vinifera]	XP_002281058	0	85	744.962	508	432	0	-				0	1.06	0.96	1.01	1.75
contig_810	PREDICTED: exportin-7-like	7850	gi|359494939|ref|XP_003634876.1|PREDICTED: exportin-7-like [Vitis vinifera] >gi|298205126|emb|CBI40647.3| unnamed protein product [Vitis vinifera]	XP_003634876	0	96	1979.53	1052	1018	3	C:intracellular; P:protein transport; F:transporter activity	-			0	0.13	0	0.01	0.02
contig_811	dna binding	7849	gi|359491606|ref|XP_003634295.1|PREDICTED: uncharacterized protein LOC100248456 [Vitis vinifera]	XP_003634295	0	69	1585.85	1659	1150	3	P:transcription, DNA-dependent; C:nucleus; F:DNA binding				25.23	17.89	18.42	14.29	16.07
contig_812	pitrilysin, putative	7849	gi|255550658|ref|XP_002516378.1|pitrilysin, putative [Ricinus communis] >gi|223544476|gb|EEF45995.1| pitrilysin, putative [Ricinus communis]	XP_002516378	0	89	1942.16	1208	1077	4	F:peptidase activity; P:protein metabolic process; P:catabolic process; F:binding	(3.4) Acting on peptide bonds (peptide hydrolases)			18.31	8.64	9.07	13.49	13.21
contig_813	cc-nbs-lrr resistance protein	7849	gi|317106737|dbj|BAJ53233.1|JHL06P13.14 [Jatropha curcas]	BAJ53233	8.59621E-139	59	489.574	828	490	4	P:defense response; F:ADP binding; F:hydrolase activity; F:phosphoprotein phosphatase activity				0.74	2.33	2.13	0.92	0
contig_814	chloroplast phosphate	7849	gi|255574027|ref|XP_002527931.1|chloroplast phosphate transporter, putative [Ricinus communis] >gi|223532706|gb|EEF34488.1| chloroplast phosphate transporter, putative [Ricinus communis]	XP_002527931	3.17863E-170	90	543.117	350	318	4	C:plastid; F:transporter activity; P:ion transport; C:cell	-			0.03	0.15	0.03	0.17	0.29	1	p3	(CCA)7	21	1	21
contig_815	hect ubiquitin-protein	7848	gi|255579971|ref|XP_002530820.1|hect ubiquitin-protein ligase, putative [Ricinus communis] >gi|223529612|gb|EEF31560.1| hect ubiquitin-protein ligase, putative [Ricinus communis]	XP_002530820	0	90	2533.83	1755	1582	3	C:intracellular; P:cellular protein modification process; F:catalytic activity	(6.3) Forming carbon-nitrogen bonds			1.88	8.9	10.04	10.66	10.99	1	p6	(CCGCCC)3	18	2	19	2	p2	(AG)9	18	7725	7742
contig_816	pentatricopeptide repeat-containing protein at5g08490-like	7846	gi|225463207|ref|XP_002267970.1|PREDICTED: putative pentatricopeptide repeat-containing protein At5g08490-like [Vitis vinifera]	XP_002267970	0	79	1123.61	857	682	0	-				0	0	0	0	0
contig_817	meiotic checkpoint regulator	7845	gi|224101161|ref|XP_002312165.1|predicted protein [Populus trichocarpa] >gi|222851985|gb|EEE89532.1| predicted protein [Populus trichocarpa]	XP_002312165	0	76	624.78	550	418	1	C:anaphase-promoting complex				0.12	0.25	0	0.11	0.33
contig_818	meiotic checkpoint regulator	7845	gi|224101161|ref|XP_002312165.1|predicted protein [Populus trichocarpa] >gi|222851985|gb|EEE89532.1| predicted protein [Populus trichocarpa]	XP_002312165	0	77	607.446	541	418	1	C:anaphase-promoting complex				0	0	0	0	0
contig_819	pentatricopeptide repeat-containing protein chloroplastic-like	7844	gi|225453947|ref|XP_002274056.1|PREDICTED: pentatricopeptide repeat-containing protein At2g45350, chloroplastic-like [Vitis vinifera]	XP_002274056	0	78	753.821	633	494	0	-				0	0	0	0	0	1	p3	(GCG)7	21	1	21
contig_820	PREDICTED: exportin-7-like	7844	gi|359494939|ref|XP_003634876.1|PREDICTED: exportin-7-like [Vitis vinifera] >gi|298205126|emb|CBI40647.3| unnamed protein product [Vitis vinifera]	XP_003634876	0	96	1979.53	1052	1018	3	C:intracellular; P:protein transport; F:transporter activity	-			0.17	0.12	0	0.21	0.09
contig_821	pentatricopeptide repeat-containing protein chloroplastic-like	7843	gi|225457182|ref|XP_002280557.1|PREDICTED: pentatricopeptide repeat-containing protein At1g74850, chloroplastic [Vitis vinifera]	XP_002280557	0	89	1380.54	814	727	0	-				3.61	1.06	0.54	0.79	2.59	1	p4	(CGCT)5	20	244	263	2	p2	(CT)9	18	4186	4203
contig_822	unnamed protein product	7843	gi|296086711|emb|CBI32346.3|unnamed protein product [Vitis vinifera]	CBI32346	0	83	798.119	571	474	0	-				1.73	2.74	4.53	1.76	2.63
contig_823	meiotic checkpoint regulator	7841	gi|224101161|ref|XP_002312165.1|predicted protein [Populus trichocarpa] >gi|222851985|gb|EEE89532.1| predicted protein [Populus trichocarpa]	XP_002312165	0	77	607.446	541	418	1	C:anaphase-promoting complex				0	0	0	0	0
contig_824	PREDICTED: exportin-7-like	7838	gi|359494939|ref|XP_003634876.1|PREDICTED: exportin-7-like [Vitis vinifera] >gi|298205126|emb|CBI40647.3| unnamed protein product [Vitis vinifera]	XP_003634876	0	96	1979.53	1052	1018	3	C:intracellular; P:protein transport; F:transporter activity	-			0	0.06	0	0	0
contig_825	predicted protein	7833	gi|224108357|ref|XP_002314819.1|predicted protein [Populus trichocarpa] >gi|222863859|gb|EEF00990.1| predicted protein [Populus trichocarpa]	XP_002314819	0	85	768.844	510	434	0	-				0.12	0	0	0.34	0.61	1	p2	(GA)9	18	1	18	2	p6	(GGGAGA)3	18	7631	7648
contig_826	low affinity inorganic phosphate transporter	7832	gi|224107781|ref|XP_002314598.1|hypothetical protein POPTRDRAFT_230519 [Populus trichocarpa] >gi|222863638|gb|EEF00769.1| hypothetical protein POPTRDRAFT_230519 [Populus trichocarpa]	XP_002314598	0	81	700.664	538	439	4	C:plastid; F:transporter activity; P:ion transport; C:cell	-			0	0	0	0.01	0.12
contig_827	PREDICTED: exportin-7-like	7832	gi|359494939|ref|XP_003634876.1|PREDICTED: exportin-7-like [Vitis vinifera] >gi|298205126|emb|CBI40647.3| unnamed protein product [Vitis vinifera]	XP_003634876	0	96	1979.53	1052	1018	3	C:intracellular; P:protein transport; F:transporter activity	-			0.07	0.05	0	0	0
contig_828	predicted protein	7832	gi|224100939|ref|XP_002312077.1|predicted protein [Populus trichocarpa] >gi|222851897|gb|EEE89444.1| predicted protein [Populus trichocarpa]	XP_002312077	9.84795E-173	68	556.984	595	405	0	-				3.89	3.26	3.6	1.36	1.74	1	p6	(CGACGG)3	18	50	67
contig_829	pentatricopeptide repeat-containing protein	7831	gi|225427607|ref|XP_002269121.1|PREDICTED: pentatricopeptide repeat-containing protein At4g19220, mitochondrial [Vitis vinifera]	XP_002269121	0	76	999.964	827	629	3	F:molecular_function; P:biological_process; C:cellular_component				0	0	0	0	0
contig_830	low affinity inorganic phosphate transporter	7830	gi|224107781|ref|XP_002314598.1|hypothetical protein POPTRDRAFT_230519 [Populus trichocarpa] >gi|222863638|gb|EEF00769.1| hypothetical protein POPTRDRAFT_230519 [Populus trichocarpa]	XP_002314598	0	90	732.25	486	439	4	C:plastid; F:transporter activity; P:ion transport; C:cell	-			6.73	3.04	2.57	3.6	2.62
contig_831	serine threonine protein phosphatase 2a 55 kda regulatory subunit b beta isoform-like	7830	gi|356556686|ref|XP_003546654.1|PREDICTED: serine/threonine protein phosphatase 2A 55 kDa regulatory subunit B beta isoform-like [Glycine max]	XP_003546654	0	94	591.267	330	313	0	-				0	0	0	0	0	1	p3	(CTG)6	18	7097	7114
contig_832	pentatricopeptide repeat-containing protein	7829	gi|359482590|ref|XP_002284545.2|PREDICTED: pentatricopeptide repeat-containing protein At2g27610-like [Vitis vinifera]	XP_002284545	0	82	907.901	627	519	0	-				0	0	0	0	0
contig_833	pentatricopeptide repeat-containing protein chloroplastic-like	7829	gi|225457182|ref|XP_002280557.1|PREDICTED: pentatricopeptide repeat-containing protein At1g74850, chloroplastic [Vitis vinifera]	XP_002280557	0	89	1380.54	814	727	0	-				19.1	12.29	9.64	6.67	5.96	1	p4	(CGCT)5	20	244	263	2	p2	(CT)9	18	4186	4203
contig_834	hypothetical protein RCOM_0804080	7827	gi|255551112|ref|XP_002516604.1|hypothetical protein RCOM_0804080 [Ricinus communis] >gi|223544424|gb|EEF45945.1| hypothetical protein RCOM_0804080 [Ricinus communis]	XP_002516604	0	60	1201.81	1725	1049	0	-				5.5	6.82	4.2	3.17	4.35	1	p5	(ACGCC)4	20	7804	7823
contig_835	hect ubiquitin-protein	7827	gi|255579971|ref|XP_002530820.1|hect ubiquitin-protein ligase, putative [Ricinus communis] >gi|223529612|gb|EEF31560.1| hect ubiquitin-protein ligase, putative [Ricinus communis]	XP_002530820	0	90	2533.83	1755	1582	3	C:intracellular; P:cellular protein modification process; F:catalytic activity	(6.3) Forming carbon-nitrogen bonds			15.03	7	9.93	4.66	1.59	1	p6	(CCGCCC)3	18	2	19	2	p6	(GGCGTC)4	24	7476	7499
contig_836	serine threonine protein	7825	gi|359478499|ref|XP_003632122.1|PREDICTED: pentatricopeptide repeat-containing protein At1g08070-like [Vitis vinifera]	XP_003632122	0	86	937.562	577	500	9	P:cellular protein modification process; P:signal transduction; P:regulation of biological process; ; F:nucleotide binding; F:protein kinase activity; F:signal transducer activity; ; C:protein complex	(2.7) Transferring phosphorous-containing groups		Phosphatidylinositol sigling system	0	0	0	0	0
contig_837	predicted protein	7824	gi|224055841|ref|XP_002298680.1|predicted protein [Populus trichocarpa] >gi|222845938|gb|EEE83485.1| predicted protein [Populus trichocarpa]	XP_002298680	1.64526E-36	50	157.532	478	242	0	-				0.46	0.56	0.52	0.5	0
contig_838	protein gigantea-like	7823	gi|225470820|ref|XP_002264755.1|PREDICTED: protein GIGANTEA-like [Vitis vinifera]	XP_002264755	0	88	1471.83	960	854	0	-				0	0.2	0.31	0.97	0.69	1	p2	(GA)9	18	7786	7803
contig_839	hect ubiquitin-protein	7821	gi|255579971|ref|XP_002530820.1|hect ubiquitin-protein ligase, putative [Ricinus communis] >gi|223529612|gb|EEF31560.1| hect ubiquitin-protein ligase, putative [Ricinus communis]	XP_002530820	0	89	2050.02	1499	1342	3	C:intracellular; P:cellular protein modification process; F:catalytic activity	(6.3) Forming carbon-nitrogen bonds			0	0.09	0.03	0.14	0.11	1	p6	(CCGCCC)3	18	2	19	2	p6	(GGCGTC)3	18	7555	7572
contig_840	chloroplast phosphate	7821	gi|255574027|ref|XP_002527931.1|chloroplast phosphate transporter, putative [Ricinus communis] >gi|223532706|gb|EEF34488.1| chloroplast phosphate transporter, putative [Ricinus communis]	XP_002527931	3.03719E-170	90	543.117	350	318	4	C:plastid; F:transporter activity; P:ion transport; C:cell	-			0.02	0.05	0.04	0.08	0.14	1	p3	(CCA)7	21	1	21
contig_841	pentatricopeptide repeat-containing protein	7819	gi|302141664|emb|CBI18867.3|unnamed protein product [Vitis vinifera]	CBI18867	1.85841E-162	79	534.258	440	349	0	-				0.05	0.21	0.07	0.07	0.11
contig_842	meiotic checkpoint regulator	7818	gi|224101161|ref|XP_002312165.1|predicted protein [Populus trichocarpa] >gi|222851985|gb|EEE89532.1| predicted protein [Populus trichocarpa]	XP_002312165	0	77	607.446	541	418	1	C:anaphase-promoting complex				0.63	0	0	0	0
contig_843	PREDICTED: exportin-7-like	7817	gi|359494939|ref|XP_003634876.1|PREDICTED: exportin-7-like [Vitis vinifera] >gi|298205126|emb|CBI40647.3| unnamed protein product [Vitis vinifera]	XP_003634876	0	96	1979.53	1052	1018	3	C:intracellular; P:protein transport; F:transporter activity	-			0	0	0	0	0
contig_844	eto1-like protein 1-like	7814	gi|359495432|ref|XP_002280519.2|PREDICTED: ETO1-like protein 1-like [Vitis vinifera] >gi|296084480|emb|CBI25039.3| unnamed protein product [Vitis vinifera]	XP_002280519	0	90	1497.26	891	809	0	-				7.68	7.42	7.16	7.9	7.62	1	p2	(TC)10	20	1	20
contig_845	pre-mrna-processing-splicing factor 8-like	7814	gi|359482368|ref|XP_003632762.1|PREDICTED: pre-mRNA-processing-splicing factor 8-like isoform 2 [Vitis vinifera] >gi|297743472|emb|CBI36339.3| unnamed protein product [Vitis vinifera]	XP_003632762	0	99	4610.05	2321	2307	0	-				54.15	39.54	46.15	58.13	58.9
contig_846	pentatricopeptide repeat-containing protein	7812	gi|225427607|ref|XP_002269121.1|PREDICTED: pentatricopeptide repeat-containing protein At4g19220, mitochondrial [Vitis vinifera]	XP_002269121	0	76	999.964	827	629	3	F:molecular_function; P:biological_process; C:cellular_component				0	0	1.42	0	0
contig_847	ccr4-not transcription	7812	gi|224063675|ref|XP_002301259.1|predicted protein [Populus trichocarpa] >gi|222842985|gb|EEE80532.1| predicted protein [Populus trichocarpa]	XP_002301259	0	77	2583.13	2065	1605	0	-				0.21	0	0	0.57	0.58	1	p3	(TCC)6	18	67	84
contig_848	pentatricopeptide repeat-containing protein at5g08490-like	7811	gi|225463207|ref|XP_002267970.1|PREDICTED: putative pentatricopeptide repeat-containing protein At5g08490-like [Vitis vinifera]	XP_002267970	0	79	1123.61	857	682	0	-				0.23	0.1	0	0.25	0.69
contig_849	PREDICTED: exportin-7-like	7811	gi|359494939|ref|XP_003634876.1|PREDICTED: exportin-7-like [Vitis vinifera] >gi|298205126|emb|CBI40647.3| unnamed protein product [Vitis vinifera]	XP_003634876	0	96	1979.53	1052	1018	3	C:intracellular; P:protein transport; F:transporter activity	-			0	0	0	0	0
contig_850	potassium transporter 8-like	7810	gi|255552638|ref|XP_002517362.1|Potassium transporter, putative [Ricinus communis] >gi|223543373|gb|EEF44904.1| Potassium transporter, putative [Ricinus communis]	XP_002517362	0	92	749.969	444	412	2	F:transporter activity; C:cell	-			0	0	0.01	0.04	0.01
contig_851	pentatricopeptide repeat-containing protein	7809	gi|225427607|ref|XP_002269121.1|PREDICTED: pentatricopeptide repeat-containing protein At4g19220, mitochondrial [Vitis vinifera]	XP_002269121	0	76	999.964	827	629	3	F:molecular_function; P:biological_process; C:cellular_component				0	0	0	0	0
contig_852	ca2+-transporting atpase	7809	gi|18391113|ref|NP_563860.1|Ca2+-transporting ATPase [Arabidopsis thaliana] >gi|19865112|sp|Q9SY55.3|ECA3_ARATH RecName: Full=Calcium-transporting ATPase 3, endoplasmic reticulum-type; Short=AtECA3 >gi|13162529|gb|AAC34328.2| calcium-transporting ATPase, ECA3 [Arabidopsis thaliana] >gi|110738280|dbj|BAF01069.1| putative calcium ATPase [Arabidopsis thaliana] >gi|156145808|gb|ABU53680.1| endomembra…	NP_563860	0	86	843.573	548	473	13	F:hydrolase activity; F:transporter activity; F:protein binding; P:multicellular organismal development; C:cell; P:ion transport; F:binding; P:biological_process; P:nucleobase-containing compound metabolic process; P:biosynthetic process; F:nucleotide binding; C:Golgi apparatus; C:endoplasmic reticulum	(3.6) Acting on acid anhydrides; (3.6) Acting on acid anhydrides			0	0	0	0	0
contig_853	protein phosphatase	7808	gi|225431984|ref|XP_002273100.1|PREDICTED: probable protein phosphatase 2C 42 [Vitis vinifera] >gi|296083233|emb|CBI22869.3| unnamed protein product [Vitis vinifera]	XP_002273100	3.23201E-148	94	476.863	273	258	5	P:cellular protein modification process; F:binding; F:phosphoprotein phosphatase activity; C:cell; C:protein complex	-			0.28	0.1	0.08	0.13	0.73	1	p2	(GA)10	20	1	20
contig_854	kinase family protein	7806	gi|255568924|ref|XP_002525432.1|casein kinase, putative [Ricinus communis] >gi|223535245|gb|EEF36922.1| casein kinase, putative [Ricinus communis]	XP_002525432	0	93	1245.72	709	661	4	P:cellular protein modification process; F:nucleotide binding; F:protein kinase activity;	(2.7) Transferring phosphorous-containing groups			2.33	1.62	0.93	1.5	1.5
contig_855	protein gigantea-like	7805	gi|225470820|ref|XP_002264755.1|PREDICTED: protein GIGANTEA-like [Vitis vinifera]	XP_002264755	0	89	1623.6	1050	935	0	-				0	0.01	0	0	0	1	p2	(GA)9	18	7768	7785
contig_856	chlororespiratory reduction 4	7804	gi|225453947|ref|XP_002274056.1|PREDICTED: pentatricopeptide repeat-containing protein At2g45350, chloroplastic-like [Vitis vinifera]	XP_002274056	0	78	753.821	633	494	0	-				0	0.05	0	0	0	1	p3	(GCG)7	21	1	21
contig_857	low affinity inorganic phosphate transporter	7804	gi|224107781|ref|XP_002314598.1|hypothetical protein POPTRDRAFT_230519 [Populus trichocarpa] >gi|222863638|gb|EEF00769.1| hypothetical protein POPTRDRAFT_230519 [Populus trichocarpa]	XP_002314598	0	81	700.664	538	439	4	C:plastid; F:transporter activity; P:ion transport; C:cell	-			0	0	0	0	0.06
contig_858	probable -trehalose-phosphate synthase	7804	gi|255562498|ref|XP_002522255.1|trehalose-6-phosphate synthase, putative [Ricinus communis] >gi|223538508|gb|EEF40113.1| trehalose-6-phosphate synthase, putative [Ricinus communis]	XP_002522255	0	94	1479.92	842	799	4	F:hydrolase activity; F:transferase activity; P:biosynthetic process; P:carbohydrate metabolic process	(3.1) Acting on ester bonds; (2.4) Glycosyltransferases		Starch and sucrose metabolism	0	1.28	4.72	11.28	5.57
contig_859	endoplasmic reticulum	7803	gi|302807237|ref|XP_002985331.1|hypothetical protein SELMODRAFT_122175 [Selaginella moellendorffii] >gi|300146794|gb|EFJ13461.1| hypothetical protein SELMODRAFT_122175 [Selaginella moellendorffii]	XP_002985331	0	77	647.892	548	422	0	-				0	0	0	0.35	0
contig_860	calpain, putative	7803	gi|255564850|ref|XP_002523419.1|calpain, putative [Ricinus communis] >gi|223537369|gb|EEF38998.1| calpain, putative [Ricinus communis]	XP_002523419	0	91	3339.67	2160	1968	4	C:intracellular; P:protein metabolic process; P:catabolic process; F:peptidase activity	-			7.81	8.25	9.6	13.23	8.89	1	p2	(CT)9	18	1	18
contig_861	low affinity inorganic phosphate transporter	7802	gi|224107781|ref|XP_002314598.1|hypothetical protein POPTRDRAFT_230519 [Populus trichocarpa] >gi|222863638|gb|EEF00769.1| hypothetical protein POPTRDRAFT_230519 [Populus trichocarpa]	XP_002314598	0	90	732.25	486	439	4	C:plastid; F:transporter activity; P:ion transport; C:cell	-			4.44	1.1	3.08	1.88	1.29
contig_862	pentatricopeptide repeat-containing protein	7800	gi|359482590|ref|XP_002284545.2|PREDICTED: pentatricopeptide repeat-containing protein At2g27610-like [Vitis vinifera]	XP_002284545	0	82	907.901	627	519	0	-				0	0	0	0	0
contig_863	serine threonine protein	7799	gi|359478499|ref|XP_003632122.1|PREDICTED: pentatricopeptide repeat-containing protein At1g08070-like [Vitis vinifera]	XP_003632122	0	86	937.562	577	500	9	P:cellular protein modification process; P:signal transduction; P:regulation of biological process; ; F:nucleotide binding; F:protein kinase activity; F:signal transducer activity; ; C:protein complex	(2.7) Transferring phosphorous-containing groups		Phosphatidylinositol sigling system	0	0	0	0	0
contig_864	protein kinase family protein	7792	gi|359482890|ref|XP_002283628.2|PREDICTED: proline-rich receptor-like protein kinase PERK10-like [Vitis vinifera]	XP_002283628	0	87	986.482	637	558	5	F:protein kinase activity; P:cellular protein modification process; F:nucleotide binding; P:catabolic process;	(2.7) Transferring phosphorous-containing groups; (2.7) Transferring phosphorous-containing groups		T cell receptor sigling pathway	0	0.03	0.1	0	0
contig_865	protein gigantea-like	7789	gi|225470820|ref|XP_002264755.1|PREDICTED: protein GIGANTEA-like [Vitis vinifera]	XP_002264755	0	89	1623.6	1050	935	0	-				0	0.02	0	0.02	0.28	1	p2	(GA)9	18	7752	7769
contig_866	predicted protein	7786	gi|224108357|ref|XP_002314819.1|predicted protein [Populus trichocarpa] >gi|222863859|gb|EEF00990.1| predicted protein [Populus trichocarpa]	XP_002314819	0	85	768.844	510	434	0	-				0	0	0	0	0	1	p2	(GA)9	18	1	18
contig_867	pentatricopeptide repeat-containing	7785	gi|225437951|ref|XP_002269187.1|PREDICTED: pentatricopeptide repeat-containing protein At1g32415, mitochondrial-like [Vitis vinifera]	XP_002269187	0	82	967.992	690	571	0	-				0.1	0.67	0.42	1.29	0.12
contig_868	mscs family	7785	gi|356575444|ref|XP_003555851.1|PREDICTED: uncharacterized mscS family protein At1g78610-like isoform 2 [Glycine max]	XP_003555851	0	75	737.258	684	519	2	C:membrane; P:transmembrane transport				0.18	0	0.5	0	0.02	1	p3	(TCC)6	18	3	20
contig_869	probable -trehalose-phosphate synthase	7784	gi|255562498|ref|XP_002522255.1|trehalose-6-phosphate synthase, putative [Ricinus communis] >gi|223538508|gb|EEF40113.1| trehalose-6-phosphate synthase, putative [Ricinus communis]	XP_002522255	0	94	1479.92	842	799	4	F:hydrolase activity; F:transferase activity; P:biosynthetic process; P:carbohydrate metabolic process	(3.1) Acting on ester bonds; (2.4) Glycosyltransferases		Starch and sucrose metabolism	0.55	0	0	0.22	0.11
contig_870	protein phosphatase	7782	gi|225431984|ref|XP_002273100.1|PREDICTED: probable protein phosphatase 2C 42 [Vitis vinifera] >gi|296083233|emb|CBI22869.3| unnamed protein product [Vitis vinifera]	XP_002273100	3.16271E-148	94	476.863	273	258	5	P:cellular protein modification process; F:binding; F:phosphoprotein phosphatase activity; C:cell; C:protein complex	-			0.22	0.73	0.55	1.26	1.21	1	p2	(GA)10	20	1	20
contig_871	ein2 -like nramp transporter	7782	gi|225440009|ref|XP_002276399.1|PREDICTED: ethylene-insensitive protein 2-like [Vitis vinifera]	XP_002276399	0	72	1333.93	1318	952	3	C:membrane; P:transport; F:transporter activity				27.32	16.62	15.79	14.31	28.48
contig_872	predicted protein	7780	gi|224108357|ref|XP_002314819.1|predicted protein [Populus trichocarpa] >gi|222863859|gb|EEF00990.1| predicted protein [Populus trichocarpa]	XP_002314819	0	85	768.844	510	434	0	-				0	0	0	0	0	1	p2	(GA)9	18	1	18
contig_873	hect ubiquitin-protein	7777	gi|255579971|ref|XP_002530820.1|hect ubiquitin-protein ligase, putative [Ricinus communis] >gi|223529612|gb|EEF31560.1| hect ubiquitin-protein ligase, putative [Ricinus communis]	XP_002530820	0	89	2050.02	1499	1342	3	C:intracellular; P:cellular protein modification process; F:catalytic activity	(6.3) Forming carbon-nitrogen bonds			0	0.07	0.08	0.35	0.2	1	p6	(CCGCCC)3	18	2	19	2	p2	(AG)9	18	7654	7671
contig_874	phosphatidylinositol transporter, putative	7773	gi|255538726|ref|XP_002510428.1|phosphatidylinositol transporter, putative [Ricinus communis] >gi|223551129|gb|EEF52615.1| phosphatidylinositol transporter, putative [Ricinus communis]	XP_002510428	7.65025E-179	74	573.548	466	347	3	P:transport; C:intracellular; F:transporter activity				0	0	0	0	0	1	p2	(CT)10	20	3	22
contig_875	PREDICTED: exportin-7-like	7770	gi|359494939|ref|XP_003634876.1|PREDICTED: exportin-7-like [Vitis vinifera] >gi|298205126|emb|CBI40647.3| unnamed protein product [Vitis vinifera]	XP_003634876	0	96	1979.53	1052	1018	3	C:intracellular; P:protein transport; F:transporter activity	-			0	0.64	0	0.04	0.33
contig_876	dna binding	7769	gi|359480142|ref|XP_002269196.2|PREDICTED: uncharacterized protein LOC100267035 [Vitis vinifera]	XP_002269196	0	63	1179.08	1607	1014	1	F:DNA binding				0.79	0	0.26	1.15	1.44
contig_877	protein gigantea-like	7767	gi|225470820|ref|XP_002264755.1|PREDICTED: protein GIGANTEA-like [Vitis vinifera]	XP_002264755	0	88	1813.89	1171	1041	0	-				0.95	0.38	0.03	0.1	0	1	p2	(GA)9	18	7730	7747
contig_878	ca2+-transporting atpase	7764	gi|18391113|ref|NP_563860.1|Ca2+-transporting ATPase [Arabidopsis thaliana] >gi|19865112|sp|Q9SY55.3|ECA3_ARATH RecName: Full=Calcium-transporting ATPase 3, endoplasmic reticulum-type; Short=AtECA3 >gi|13162529|gb|AAC34328.2| calcium-transporting ATPase, ECA3 [Arabidopsis thaliana] >gi|110738280|dbj|BAF01069.1| putative calcium ATPase [Arabidopsis thaliana] >gi|156145808|gb|ABU53680.1| endomembra…	NP_563860	0	86	843.573	548	473	13	F:hydrolase activity; F:transporter activity; F:protein binding; P:multicellular organismal development; C:cell; P:ion transport; F:binding; P:biological_process; P:nucleobase-containing compound metabolic process; P:biosynthetic process; F:nucleotide binding; C:Golgi apparatus; C:endoplasmic reticulum	(3.6) Acting on acid anhydrides; (3.6) Acting on acid anhydrides			0	0	0	0	0
contig_879	PREDICTED: exportin-7-like	7764	gi|359494939|ref|XP_003634876.1|PREDICTED: exportin-7-like [Vitis vinifera] >gi|298205126|emb|CBI40647.3| unnamed protein product [Vitis vinifera]	XP_003634876	0	96	1979.53	1052	1018	3	C:intracellular; P:protein transport; F:transporter activity	-			0.62	0.58	0.72	1.64	1.63
contig_880	meiotic checkpoint regulator	7764	gi|224101161|ref|XP_002312165.1|predicted protein [Populus trichocarpa] >gi|222851985|gb|EEE89532.1| predicted protein [Populus trichocarpa]	XP_002312165	0	76	624.78	550	418	1	C:anaphase-promoting complex				0	0	0	0	0
contig_881	PREDICTED: uncharacterized protein LOC100241773 isoform 2	7759	gi|359493954|ref|XP_003634700.1|PREDICTED: uncharacterized protein LOC100241773 isoform 2 [Vitis vinifera]	XP_003634700	0	80	1340.1	1064	856	0	-				0.16	0.36	0.86	2.08	1.4	1	p3	(CGC)6	18	7740	7757
contig_882	ribosomal protein l2	7759	gi|357471553|ref|XP_003606061.1|50S ribosomal protein L2-B [Medicago truncatula] >gi|355507116|gb|AES88258.1| 50S ribosomal protein L2-B [Medicago truncatula]	XP_003606061	0	77	583.563	415	320	7	F:structural molecule activity; C:ribosome; F:transferase activity; C:plastid; P:translation; F:RNA binding; P:biological_process	-			0	0	0	0	0
contig_883	b-block binding subunit of tfiiic	7758	gi|297743016|emb|CBI35883.3|unnamed protein product [Vitis vinifera]	CBI35883	0	67	930.243	996	668	6	P:regulation of transcription, DNA-dependent; F:sequence-specific DNA binding; F:sequence-specific DNA binding transcription factor activity; F:molecular_function; P:biological_process; C:cellular_component				0	0	0.01	0.04	0.02	1	p2	(GA)10	20	7737	7756
contig_884	hect ubiquitin-protein	7756	gi|255579971|ref|XP_002530820.1|hect ubiquitin-protein ligase, putative [Ricinus communis] >gi|223529612|gb|EEF31560.1| hect ubiquitin-protein ligase, putative [Ricinus communis]	XP_002530820	0	89	2050.02	1499	1342	3	C:intracellular; P:cellular protein modification process; F:catalytic activity	(6.3) Forming carbon-nitrogen bonds			0	0.05	0.07	0.14	0.02	1	p6	(CCGCCC)3	18	2	19	2	p6	(GGCGTC)4	24	7405	7428
contig_885	pentatricopeptide repeat-containing protein mitochondrial-like	7753	gi|225454494|ref|XP_002276948.1|PREDICTED: pentatricopeptide repeat-containing protein At4g01030, mitochondrial-like [Vitis vinifera]	XP_002276948	0	75	1128.62	937	708	0	-				0.02	0	0.02	0.13	0.25
contig_886	protein gigantea-like	7751	gi|225470820|ref|XP_002264755.1|PREDICTED: protein GIGANTEA-like [Vitis vinifera]	XP_002264755	0	88	1813.89	1171	1041	0	-				0.23	0.8	0.34	0.4	2.93	1	p2	(GA)9	18	7714	7731
contig_887	PREDICTED: exportin-7-like	7749	gi|359494939|ref|XP_003634876.1|PREDICTED: exportin-7-like [Vitis vinifera] >gi|298205126|emb|CBI40647.3| unnamed protein product [Vitis vinifera]	XP_003634876	0	96	1979.53	1052	1018	3	C:intracellular; P:protein transport; F:transporter activity	-			0	0	0	0.02	0
contig_888	mscs family	7746	gi|356575444|ref|XP_003555851.1|PREDICTED: uncharacterized mscS family protein At1g78610-like isoform 2 [Glycine max]	XP_003555851	0	75	737.258	684	519	2	C:membrane; P:transmembrane transport				0	0	0	0	0	1	p3	(TCC)6	18	3	20
contig_889	PREDICTED: exportin-7-like	7743	gi|359494939|ref|XP_003634876.1|PREDICTED: exportin-7-like [Vitis vinifera] >gi|298205126|emb|CBI40647.3| unnamed protein product [Vitis vinifera]	XP_003634876	0	96	1979.53	1052	1018	3	C:intracellular; P:protein transport; F:transporter activity	-			0	0	0	0.76	0
contig_890	hect ubiquitin-protein	7742	gi|255579971|ref|XP_002530820.1|hect ubiquitin-protein ligase, putative [Ricinus communis] >gi|223529612|gb|EEF31560.1| hect ubiquitin-protein ligase, putative [Ricinus communis]	XP_002530820	0	90	2533.83	1755	1582	3	C:intracellular; P:cellular protein modification process; F:catalytic activity	(6.3) Forming carbon-nitrogen bonds			0	0.68	0.28	0.58	1	1	p6	(CCGCCC)3	18	2	19	2	p6	(GGCGTC)3	18	7476	7493
contig_891	mscs family	7742	gi|356575444|ref|XP_003555851.1|PREDICTED: uncharacterized mscS family protein At1g78610-like isoform 2 [Glycine max]	XP_003555851	0	75	737.258	684	519	2	C:membrane; P:transmembrane transport				0	0	0	0	0	1	p3	(TCC)6	18	3	20
contig_892	serine threonine protein phosphatase 2a 55 kda regulatory subunit b beta isoform-like	7742	gi|356556686|ref|XP_003546654.1|PREDICTED: serine/threonine protein phosphatase 2A 55 kDa regulatory subunit B beta isoform-like [Glycine max]	XP_003546654	0	94	591.267	330	313	0	-				0	0	0	0	0	1	p3	(CTG)6	18	7009	7026
contig_893	protein phosphatase	7741	gi|225431984|ref|XP_002273100.1|PREDICTED: probable protein phosphatase 2C 42 [Vitis vinifera] >gi|296083233|emb|CBI22869.3| unnamed protein product [Vitis vinifera]	XP_002273100	3.04124E-148	94	476.863	273	258	5	P:cellular protein modification process; F:binding; F:phosphoprotein phosphatase activity; C:cell; C:protein complex	-			0.1	0.03	0.01	0	0	1	p2	(GA)10	20	1	20
contig_894	ccr4-not transcription complex subunit	7738	gi|356523091|ref|XP_003530175.1|PREDICTED: CCR4-NOT transcription complex subunit 1-like [Glycine max]	XP_003530175	0	81	3205.62	2435	1975	0	-				15.68	8.97	8.68	9.39	7.68	1	p3	(TCC)6	18	67	84
contig_895	potassium transporter 8-like	7737	gi|255552638|ref|XP_002517362.1|Potassium transporter, putative [Ricinus communis] >gi|223543373|gb|EEF44904.1| Potassium transporter, putative [Ricinus communis]	XP_002517362	0	93	1024.62	585	546	2	F:transporter activity; C:cell	-			0.03	0	0.02	0.12	0.03
contig_896	meiotic checkpoint regulator	7737	gi|224101161|ref|XP_002312165.1|predicted protein [Populus trichocarpa] >gi|222851985|gb|EEE89532.1| predicted protein [Populus trichocarpa]	XP_002312165	0	77	607.446	541	418	1	C:anaphase-promoting complex				0	0	0	0	0
contig_897	tho complex subunit 2-like	7736	gi|359472577|ref|XP_002281541.2|PREDICTED: THO complex subunit 2-like [Vitis vinifera]	XP_002281541	0	82	2516.88	1893	1554	5	C:cell; F:protein kinase activity; F:signal transducer activity; P:signal transduction; C:protein complex	-			1.13	3.16	3.39	3	3.24
contig_898	PREDICTED: uncharacterized protein LOC100244340	7735	gi|225432324|ref|XP_002276252.1|PREDICTED: uncharacterized protein LOC100244340 [Vitis vinifera]	XP_002276252	0	52	744.191	1702	902	0	-				0.14	0	0.06	0.14	0.49
contig_899	pentatricopeptide repeat-containing protein	7734	gi|302141664|emb|CBI18867.3|unnamed protein product [Vitis vinifera]	CBI18867	1.59669E-162	79	534.258	440	349	0	-				0.08	0.21	0.13	0.12	0.23
contig_900	serine threonine protein	7730	gi|359478499|ref|XP_003632122.1|PREDICTED: pentatricopeptide repeat-containing protein At1g08070-like [Vitis vinifera]	XP_003632122	0	86	937.562	577	500	9	P:cellular protein modification process; P:signal transduction; P:regulation of biological process; ; F:nucleotide binding; F:protein kinase activity; F:signal transducer activity; ; C:protein complex	(2.7) Transferring phosphorous-containing groups		Phosphatidylinositol sigling system	4.95	5.44	15.47	2.94	0.97
contig_901	ccr4-not transcription complex subunit	7729	gi|356523091|ref|XP_003530175.1|PREDICTED: CCR4-NOT transcription complex subunit 1-like [Glycine max]	XP_003530175	0	78	3051.54	2450	1929	0	-				0	0	0.4	0	0	1	p3	(TCC)6	18	67	84
contig_902	probable lrr receptor-like serine threonine-protein kinase at4g08850	7726	gi|224127374|ref|XP_002320058.1|predicted protein [Populus trichocarpa] >gi|222860831|gb|EEE98373.1| predicted protein [Populus trichocarpa]	XP_002320058	0	83	870.537	580	483	0	-				0	0	0	0	0	1	p3	(GCG)7	21	1	21
contig_903	conserved hypothetical protein	7725	gi|255555527|ref|XP_002518800.1|conserved hypothetical protein [Ricinus communis] >gi|223542181|gb|EEF43725.1| conserved hypothetical protein [Ricinus communis]	XP_002518800	0	70	2560.41	2525	1782	2	F:ATP binding; F:hydrolase activity				1.97	1.71	2	0.85	1.9
contig_904	pentatricopeptide repeat-containing protein	7725	gi|225427607|ref|XP_002269121.1|PREDICTED: pentatricopeptide repeat-containing protein At4g19220, mitochondrial [Vitis vinifera]	XP_002269121	0	76	999.964	827	629	3	F:molecular_function; P:biological_process; C:cellular_component				0	0	0	0	0
contig_905	protein kinase family protein	7724	gi|359482890|ref|XP_002283628.2|PREDICTED: proline-rich receptor-like protein kinase PERK10-like [Vitis vinifera]	XP_002283628	0	87	986.482	637	558	5	F:protein kinase activity; P:cellular protein modification process; F:nucleotide binding; P:catabolic process;	(2.7) Transferring phosphorous-containing groups; (2.7) Transferring phosphorous-containing groups		T cell receptor sigling pathway	0.01	0.16	0.19	0	0.12
contig_906	serine threonine-protein kinase ctr1-like	7723	gi|359475950|ref|XP_002279319.2|PREDICTED: serine/threonine-protein kinase CTR1-like [Vitis vinifera]	XP_002279319	0	64	704.516	807	517	2	F:protein kinase activity; P:metabolic process	-			0	0.03	0	0.04	0	1	p4	(TCTT)5	20	1	20	2	p6	(CCGTCG)3	18	361	378
contig_907	pentatricopeptide repeat-containing protein mitochondrial-like	7722	gi|225454494|ref|XP_002276948.1|PREDICTED: pentatricopeptide repeat-containing protein At4g01030, mitochondrial-like [Vitis vinifera]	XP_002276948	0	75	1128.62	937	708	0	-				0.36	0	0.07	0.17	0.12
contig_908	PREDICTED: uncharacterized protein LOC100260874	7721	gi|225459601|ref|XP_002285869.1|PREDICTED: uncharacterized protein LOC100260874 [Vitis vinifera]	XP_002285869	0	90	3281.5	2102	1903	1	F:catalytic activity	-			9.32	4.24	5.96	6.85	3.66	1	p2	(TC)9	18	1	18
contig_909	anaphase-promoting complex subunit	7721	gi|224101161|ref|XP_002312165.1|predicted protein [Populus trichocarpa] >gi|222851985|gb|EEE89532.1| predicted protein [Populus trichocarpa]	XP_002312165	0	76	569.311	490	376	1	C:anaphase-promoting complex				0	0	0	0	0
contig_910	pentatricopeptide repeat-containing protein at5g08490-like	7717	gi|225463207|ref|XP_002267970.1|PREDICTED: putative pentatricopeptide repeat-containing protein At5g08490-like [Vitis vinifera]	XP_002267970	0	79	1123.61	857	682	0	-				0.27	0.45	0.44	0.5	0
contig_911	predicted protein	7717	gi|224108357|ref|XP_002314819.1|predicted protein [Populus trichocarpa] >gi|222863859|gb|EEF00990.1| predicted protein [Populus trichocarpa]	XP_002314819	0	85	768.844	510	434	0	-				0	0	0	0	0	1	p2	(GA)9	18	1	18
contig_912	potassium transporter 8-like	7716	gi|255552638|ref|XP_002517362.1|Potassium transporter, putative [Ricinus communis] >gi|223543373|gb|EEF44904.1| Potassium transporter, putative [Ricinus communis]	XP_002517362	0	92	749.969	444	412	2	F:transporter activity; C:cell	-			0.06	0.17	0.08	0.05	0.24
contig_913	probable -trehalose-phosphate synthase	7713	gi|255562498|ref|XP_002522255.1|trehalose-6-phosphate synthase, putative [Ricinus communis] >gi|223538508|gb|EEF40113.1| trehalose-6-phosphate synthase, putative [Ricinus communis]	XP_002522255	0	94	1479.92	842	799	4	F:hydrolase activity; F:transferase activity; P:biosynthetic process; P:carbohydrate metabolic process	(3.1) Acting on ester bonds; (2.4) Glycosyltransferases		Starch and sucrose metabolism	0	0	0	2.05	6.54
contig_914	phospholipid-transporting atpase 1-like	7709	gi|255575596|ref|XP_002528698.1|phospholipid-transporting atpase, putative [Ricinus communis] >gi|223531870|gb|EEF33687.1| phospholipid-transporting atpase, putative [Ricinus communis]	XP_002528698	0	79	1522.29	1096	868	7	F:nucleotide binding; F:hydrolase activity; F:transporter activity; F:binding; P:ion transport; C:cell; P:transport	(3.6) Acting on acid anhydrides			0.55	2.53	2.1	3.05	1.98	1	p5	(AAGGA)5	25	1912	1936
contig_915	hect ubiquitin-protein	7707	gi|255579971|ref|XP_002530820.1|hect ubiquitin-protein ligase, putative [Ricinus communis] >gi|223529612|gb|EEF31560.1| hect ubiquitin-protein ligase, putative [Ricinus communis]	XP_002530820	0	89	2050.02	1499	1342	3	C:intracellular; P:cellular protein modification process; F:catalytic activity	(6.3) Forming carbon-nitrogen bonds			0.28	0.24	0.2	0.98	1.06	1	p6	(CCGCCC)3	18	2	19	2	p6	(GGCGTC)3	18	7555	7572
contig_916	pentatricopeptide repeat-containing protein	7706	gi|225427607|ref|XP_002269121.1|PREDICTED: pentatricopeptide repeat-containing protein At4g19220, mitochondrial [Vitis vinifera]	XP_002269121	0	76	999.964	827	629	3	F:molecular_function; P:biological_process; C:cellular_component				0	0	0	0	0
contig_917	serine threonine protein	7704	gi|359478499|ref|XP_003632122.1|PREDICTED: pentatricopeptide repeat-containing protein At1g08070-like [Vitis vinifera]	XP_003632122	0	86	937.562	577	500	9	P:cellular protein modification process; P:signal transduction; P:regulation of biological process; ; F:nucleotide binding; F:protein kinase activity; F:signal transducer activity; ; C:protein complex	(2.7) Transferring phosphorous-containing groups		Phosphatidylinositol sigling system	0	0	0	0	0
contig_918	heat repeat-containing protein	7703	gi|359488185|ref|XP_002279980.2|PREDICTED: HEAT repeat-containing protein 5B-like [Vitis vinifera]	XP_002279980	0	79	2806.94	2151	1717	2	P:carbohydrate metabolic process; C:cytosol	-			4.35	2.21	3.75	4.26	3.07
contig_919	pentatricopeptide repeat-containing	7703	gi|225434953|ref|XP_002281058.1|PREDICTED: pentatricopeptide repeat-containing protein At1g07590, mitochondrial [Vitis vinifera]	XP_002281058	0	85	744.962	508	432	0	-				10	13.2	8.81	7.42	6.66
contig_920	ca2+-transporting atpase	7701	gi|18391113|ref|NP_563860.1|Ca2+-transporting ATPase [Arabidopsis thaliana] >gi|19865112|sp|Q9SY55.3|ECA3_ARATH RecName: Full=Calcium-transporting ATPase 3, endoplasmic reticulum-type; Short=AtECA3 >gi|13162529|gb|AAC34328.2| calcium-transporting ATPase, ECA3 [Arabidopsis thaliana] >gi|110738280|dbj|BAF01069.1| putative calcium ATPase [Arabidopsis thaliana] >gi|156145808|gb|ABU53680.1| endomembra…	NP_563860	0	81	775.778	548	445	13	F:hydrolase activity; F:transporter activity; F:protein binding; P:multicellular organismal development; C:cell; P:ion transport; F:binding; P:biological_process; P:nucleobase-containing compound metabolic process; P:biosynthetic process; F:nucleotide binding; C:Golgi apparatus; C:endoplasmic reticulum	(3.6) Acting on acid anhydrides; (3.6) Acting on acid anhydrides			0	0	0	0.04	0
contig_921	meiotic checkpoint regulator	7700	gi|224101161|ref|XP_002312165.1|predicted protein [Populus trichocarpa] >gi|222851985|gb|EEE89532.1| predicted protein [Populus trichocarpa]	XP_002312165	0	77	607.446	541	418	1	C:anaphase-promoting complex				0.39	1.48	0.71	0.25	0.6
contig_922	hect ubiquitin-protein	7698	gi|255579971|ref|XP_002530820.1|hect ubiquitin-protein ligase, putative [Ricinus communis] >gi|223529612|gb|EEF31560.1| hect ubiquitin-protein ligase, putative [Ricinus communis]	XP_002530820	0	90	2533.83	1755	1582	3	C:intracellular; P:cellular protein modification process; F:catalytic activity	(6.3) Forming carbon-nitrogen bonds			0	0.59	0.8	1.53	2.03	1	p6	(CCGCCC)3	18	2	19	2	p2	(AG)9	18	7575	7592
contig_923	s-locus-specific glycoprotein s6	7698	gi|255555123|ref|XP_002518599.1|S-locus-specific glycoprotein S6 precursor, putative [Ricinus communis] >gi|223542444|gb|EEF43986.1| S-locus-specific glycoprotein S6 precursor, putative [Ricinus communis]	XP_002518599	0	69	807.364	804	556	1	F:protein kinase activity	-			0.11	0.27	0.08	0.32	0.23
contig_924	splicing factor u2af large	7697	gi|147852616|emb|CAN81690.1|hypothetical protein VITISV_009755 [Vitis vinifera]	CAN81690	2.31109E-95	57	332.028	578	334	2	F:nucleic acid binding; F:nucleotide binding				0	0.12	0	0.09	0
contig_925	PREDICTED: uncharacterized protein LOC100251030	7692	gi|225450448|ref|XP_002276424.1|PREDICTED: uncharacterized protein LOC100251030 [Vitis vinifera]	XP_002276424	0	89	993.03	653	583	0	-				0	0	0	0	0
contig_926	ca2+-transporting atpase	7692	gi|18391113|ref|NP_563860.1|Ca2+-transporting ATPase [Arabidopsis thaliana] >gi|19865112|sp|Q9SY55.3|ECA3_ARATH RecName: Full=Calcium-transporting ATPase 3, endoplasmic reticulum-type; Short=AtECA3 >gi|13162529|gb|AAC34328.2| calcium-transporting ATPase, ECA3 [Arabidopsis thaliana] >gi|110738280|dbj|BAF01069.1| putative calcium ATPase [Arabidopsis thaliana] >gi|156145808|gb|ABU53680.1| endomembra…	NP_563860	0	91	885.945	548	503	13	F:hydrolase activity; F:transporter activity; F:protein binding; P:multicellular organismal development; C:cell; P:ion transport; F:binding; P:biological_process; P:nucleobase-containing compound metabolic process; P:biosynthetic process; F:nucleotide binding; C:Golgi apparatus; C:endoplasmic reticulum	(3.6) Acting on acid anhydrides; (3.6) Acting on acid anhydrides			0	0	0.08	0	0.23
contig_927	conserved hypothetical protein	7689	gi|255555527|ref|XP_002518800.1|conserved hypothetical protein [Ricinus communis] >gi|223542181|gb|EEF43725.1| conserved hypothetical protein [Ricinus communis]	XP_002518800	0	70	2551.93	2525	1778	2	F:ATP binding; F:hydrolase activity				0.19	0.19	0.13	0.27	0
contig_928	s-locus-specific glycoprotein s6	7689	gi|255555123|ref|XP_002518599.1|S-locus-specific glycoprotein S6 precursor, putative [Ricinus communis] >gi|223542444|gb|EEF43986.1| S-locus-specific glycoprotein S6 precursor, putative [Ricinus communis]	XP_002518599	0	69	807.364	804	556	1	F:protein kinase activity	-			1.22	0.85	1.17	0.81	1.56
contig_929	chlororespiratory reduction 4	7686	gi|225453947|ref|XP_002274056.1|PREDICTED: pentatricopeptide repeat-containing protein At2g45350, chloroplastic-like [Vitis vinifera]	XP_002274056	0	78	753.821	633	494	0	-				0.21	0.09	0	0	0	1	p3	(GCG)7	21	1	21
contig_930	ataxia telangiectasia	7686	gi|359491245|ref|XP_002279402.2|PREDICTED: serine/threonine-protein kinase ATM [Vitis vinifera]	XP_002279402	0	80	2036.15	1499	1204	4	F:nucleotide binding; F:protein kinase activity; P:metabolic process;	(2.7) Transferring phosphorous-containing groups			0	0	0	0	0	1	p6	(ATGCTG)3	18	1	18
contig_931	pentatricopeptide repeat-containing protein	7685	gi|359482590|ref|XP_002284545.2|PREDICTED: pentatricopeptide repeat-containing protein At2g27610-like [Vitis vinifera]	XP_002284545	0	82	907.901	627	519	0	-				0	0	0	0	0
contig_932	PREDICTED: uncharacterized protein LOC100260874	7683	gi|225459601|ref|XP_002285869.1|PREDICTED: uncharacterized protein LOC100260874 [Vitis vinifera]	XP_002285869	0	90	3281.5	2102	1903	1	F:catalytic activity	-			1.02	6.11	1.24	2.39	5.81	1	p2	(TC)9	18	1	18
contig_933	phosphatidylinositol transporter, putative	7682	gi|255538726|ref|XP_002510428.1|phosphatidylinositol transporter, putative [Ricinus communis] >gi|223551129|gb|EEF52615.1| phosphatidylinositol transporter, putative [Ricinus communis]	XP_002510428	5.69189E-173	71	556.599	478	342	3	P:transport; C:intracellular; F:transporter activity				0	0	0	0	0	1	p2	(CT)10	20	3	22
contig_934	pentatricopeptide repeat-containing	7680	gi|225437951|ref|XP_002269187.1|PREDICTED: pentatricopeptide repeat-containing protein At1g32415, mitochondrial-like [Vitis vinifera]	XP_002269187	0	82	967.992	690	571	0	-				0.35	0	0.13	0	0
contig_935	u5 small nuclear ribonucleoprotein 200 kda helicase-like	7678	gi|225433894|ref|XP_002266580.1|PREDICTED: U5 small nuclear ribonucleoprotein 200 kDa helicase [Vitis vinifera]	XP_002266580	0	94	3880.1	2176	2064	0	-				30.89	27.77	28.9	32.13	36.23
contig_936	hect ubiquitin-protein	7677	gi|255579971|ref|XP_002530820.1|hect ubiquitin-protein ligase, putative [Ricinus communis] >gi|223529612|gb|EEF31560.1| hect ubiquitin-protein ligase, putative [Ricinus communis]	XP_002530820	0	90	2533.83	1755	1582	3	C:intracellular; P:cellular protein modification process; F:catalytic activity	(6.3) Forming carbon-nitrogen bonds			0.04	0.43	0.75	0.61	0.26	1	p6	(CCGCCC)3	18	2	19	2	p6	(GGCGTC)4	24	7326	7349
contig_937	pentatricopeptide repeat-containing	7677	gi|225437951|ref|XP_002269187.1|PREDICTED: pentatricopeptide repeat-containing protein At1g32415, mitochondrial-like [Vitis vinifera]	XP_002269187	0	82	967.992	690	571	0	-				0.05	0.48	0.77	0.7	0.06
contig_938	low affinity inorganic phosphate transporter	7676	gi|224107781|ref|XP_002314598.1|hypothetical protein POPTRDRAFT_230519 [Populus trichocarpa] >gi|222863638|gb|EEF00769.1| hypothetical protein POPTRDRAFT_230519 [Populus trichocarpa]	XP_002314598	0	90	732.25	486	439	4	C:plastid; F:transporter activity; P:ion transport; C:cell	-			0.22	0.39	0.15	0.55	0.66
contig_939	tho complex subunit 2-like	7676	gi|359472577|ref|XP_002281541.2|PREDICTED: THO complex subunit 2-like [Vitis vinifera]	XP_002281541	0	81	2462.95	1893	1534	5	C:cell; F:protein kinase activity; F:signal transducer activity; P:signal transduction; C:protein complex	-			0	0	0.11	0.44	0.79
contig_940	dna binding	7673	gi|359480142|ref|XP_002269196.2|PREDICTED: uncharacterized protein LOC100267035 [Vitis vinifera]	XP_002269196	0	64	1196.03	1575	1014	1	F:DNA binding				4.72	3.25	4.67	6.43	4.2
contig_941	hect ubiquitin-protein	7671	gi|255579971|ref|XP_002530820.1|hect ubiquitin-protein ligase, putative [Ricinus communis] >gi|223529612|gb|EEF31560.1| hect ubiquitin-protein ligase, putative [Ricinus communis]	XP_002530820	0	89	2050.02	1499	1342	3	C:intracellular; P:cellular protein modification process; F:catalytic activity	(6.3) Forming carbon-nitrogen bonds			0	0	0	0.02	0.02	1	p6	(CCGCCC)3	18	2	19	2	p6	(GGCGTC)3	18	7405	7422
contig_942	PREDICTED: uncharacterized protein LOC100247348	7670	gi|359480861|ref|XP_002275681.2|PREDICTED: uncharacterized protein LOC100247348 [Vitis vinifera]	XP_002275681	0	65	1520.75	1789	1175	2	P:biological_process; C:cellular_component				0.07	0.12	0.14	0.33	0.15	1	p4	(GTCG)5	20	7420	7439
contig_943	chlororespiratory reduction 4	7668	gi|225453947|ref|XP_002274056.1|PREDICTED: pentatricopeptide repeat-containing protein At2g45350, chloroplastic-like [Vitis vinifera]	XP_002274056	0	78	753.821	633	494	0	-				0	0.64	2.11	2.84	0	1	p3	(GCG)7	21	1	21
contig_944	predicted protein	7668	gi|224108357|ref|XP_002314819.1|predicted protein [Populus trichocarpa] >gi|222863859|gb|EEF00990.1| predicted protein [Populus trichocarpa]	XP_002314819	0	85	768.844	510	434	0	-				0	0	0	0	0	1	p2	(GA)9	18	1	18
contig_945	heavy metal atpase	7668	gi|225448275|ref|XP_002274497.1|PREDICTED: putative copper-transporting ATPase PAA1-like [Vitis vinifera]	XP_002274497	0	92	858.21	491	456	8	F:hydrolase activity; F:transporter activity; C:cell; F:binding; P:nucleobase-containing compound metabolic process; P:biosynthetic process; F:nucleotide binding; P:ion transport	(3.6) Acting on acid anhydrides			0	0.06	0.09	0.08	0	1	p3	(CCG)6	18	5511	5528
contig_946	protein phosphatase	7667	gi|225431984|ref|XP_002273100.1|PREDICTED: probable protein phosphatase 2C 42 [Vitis vinifera] >gi|296083233|emb|CBI22869.3| unnamed protein product [Vitis vinifera]	XP_002273100	2.82367E-148	94	476.863	273	258	5	P:cellular protein modification process; F:binding; F:phosphoprotein phosphatase activity; C:cell; C:protein complex	-			0.17	0.14	0.1	0.3	0.45	1	p2	(GA)10	20	1	20
contig_947	mscs family	7667	gi|356575444|ref|XP_003555851.1|PREDICTED: uncharacterized mscS family protein At1g78610-like isoform 2 [Glycine max]	XP_003555851	0	75	737.258	684	519	2	C:membrane; P:transmembrane transport				0	0	0	0	0	1	p3	(TCC)6	18	3	20
contig_948	meiotic checkpoint regulator	7665	gi|224101161|ref|XP_002312165.1|predicted protein [Populus trichocarpa] >gi|222851985|gb|EEE89532.1| predicted protein [Populus trichocarpa]	XP_002312165	0	77	607.446	541	418	1	C:anaphase-promoting complex				0.2	0	0	0	0
contig_949	exostosin family protein	7660	gi|255546377|ref|XP_002514248.1|catalytic, putative [Ricinus communis] >gi|223546704|gb|EEF48202.1| catalytic, putative [Ricinus communis]	XP_002514248	0	72	838.565	699	509	2	C:cell; F:transferase activity	-			0.01	0.15	0.14	0.24	0.18
contig_950	f-box kelch-repeat protein	7659	gi|297735315|emb|CBI17677.3|unnamed protein product [Vitis vinifera]	CBI17677	1.38232E-62	54	237.654	396	217	0	-				0	0	0	0	0.04
contig_951	ccr4-not transcription	7655	gi|356523091|ref|XP_003530175.1|PREDICTED: CCR4-NOT transcription complex subunit 1-like [Glycine max]	XP_003530175	0	79	2611.25	2107	1674	0	-				0.47	0	0	2.38	1.62	1	p3	(TCC)6	18	67	84
contig_952	chromodomain helicase dna binding	7653	gi|255548778|ref|XP_002515445.1|chromodomain helicase DNA binding protein, putative [Ricinus communis] >gi|223545389|gb|EEF46894.1| chromodomain helicase DNA binding protein, putative [Ricinus communis]	XP_002515445	0	92	1886.69	1100	1014	8	F:binding; P:regulation of biological process; ; F:DNA binding; F:nucleotide binding; F:transferase activity; F:hydrolase activity; C:nucleus	-			0.16	0.06	0	0.07	0
contig_953	serine threonine-protein kinase ctr1-like	7653	gi|359475950|ref|XP_002279319.2|PREDICTED: serine/threonine-protein kinase CTR1-like [Vitis vinifera]	XP_002279319	0	64	932.554	1003	651	2	F:protein kinase activity; P:metabolic process	-			1.28	0.12	0.2	0.13	0	1	p4	(TCTT)5	20	1	20	2	p6	(CCGTCG)3	18	361	378
contig_954	dna binding	7652	gi|359480142|ref|XP_002269196.2|PREDICTED: uncharacterized protein LOC100267035 [Vitis vinifera]	XP_002269196	0	63	1179.08	1607	1014	1	F:DNA binding				0	0	0	0	0
contig_955	heavy metal atpase	7652	gi|225448275|ref|XP_002274497.1|PREDICTED: putative copper-transporting ATPase PAA1-like [Vitis vinifera]	XP_002274497	0	91	974.541	567	520	8	F:hydrolase activity; F:transporter activity; C:cell; F:binding; P:nucleobase-containing compound metabolic process; P:biosynthetic process; F:nucleotide binding; P:ion transport	(3.6) Acting on acid anhydrides			0	0.23	0.23	0.24	0.01	1	p3	(CCG)6	18	5495	5512
contig_956	PREDICTED: exportin-7-like	7651	gi|359494939|ref|XP_003634876.1|PREDICTED: exportin-7-like [Vitis vinifera] >gi|298205126|emb|CBI40647.3| unnamed protein product [Vitis vinifera]	XP_003634876	0	96	1979.53	1052	1018	3	C:intracellular; P:protein transport; F:transporter activity	-			0.41	0.11	0	0	0
contig_957	upf0614 protein c14orf102-like	7649	gi|224125918|ref|XP_002329749.1|predicted protein [Populus trichocarpa] >gi|222870657|gb|EEF07788.1| predicted protein [Populus trichocarpa]	XP_002329749	0	79	908.672	733	583	2	P:RNA processing; C:intracellular				0.05	0.05	0.11	0.19	0.26
contig_958	meiotic checkpoint regulator	7649	gi|224101161|ref|XP_002312165.1|predicted protein [Populus trichocarpa] >gi|222851985|gb|EEE89532.1| predicted protein [Populus trichocarpa]	XP_002312165	0	77	607.446	541	418	1	C:anaphase-promoting complex				0	0	0	0	0
contig_959	low affinity inorganic phosphate transporter	7648	gi|224107781|ref|XP_002314598.1|hypothetical protein POPTRDRAFT_230519 [Populus trichocarpa] >gi|222863638|gb|EEF00769.1| hypothetical protein POPTRDRAFT_230519 [Populus trichocarpa]	XP_002314598	0	90	732.25	486	439	4	C:plastid; F:transporter activity; P:ion transport; C:cell	-			0.14	0.14	0.18	0.28	0.32
contig_960	racemase and acting on amino acids and	7646	gi|255553111|ref|XP_002517598.1|racemase and epimerase, acting on amino acids and derivatives, putative [Ricinus communis] >gi|223543230|gb|EEF44762.1| racemase and epimerase, acting on amino acids and derivatives, putative [Ricinus communis]	XP_002517598	5.84209E-122	79	400.208	333	265	4	F:binding; F:catalytic activity; F:electron carrier activity; P:metabolic process	(5.1) Racemases and epimerases			0	0.04	0.06	0.12	0.03	1	p2	(AC)10	20	4536	4555
contig_961	potassium transporter 8-like	7643	gi|255552638|ref|XP_002517362.1|Potassium transporter, putative [Ricinus communis] >gi|223543373|gb|EEF44904.1| Potassium transporter, putative [Ricinus communis]	XP_002517362	0	93	1021.92	581	544	2	F:transporter activity; C:cell	-			0.57	0.93	0.29	0.18	1.15
contig_962	vacuolar protein 8-like	7640	gi|224122136|ref|XP_002318761.1|predicted protein [Populus trichocarpa] >gi|222859434|gb|EEE96981.1| predicted protein [Populus trichocarpa]	XP_002318761	3.21893E-143	84	469.929	392	332	0	-				0	0	0	0	0	1	p3	(GCG)6	18	1	18
contig_963	protein kinase family protein	7640	gi|359482890|ref|XP_002283628.2|PREDICTED: proline-rich receptor-like protein kinase PERK10-like [Vitis vinifera]	XP_002283628	0	87	986.482	637	558	5	F:protein kinase activity; P:cellular protein modification process; F:nucleotide binding; P:catabolic process;	(2.7) Transferring phosphorous-containing groups; (2.7) Transferring phosphorous-containing groups		T cell receptor sigling pathway	0	0	0	0.22	0
contig_964	heavy metal atpase	7637	gi|225448275|ref|XP_002274497.1|PREDICTED: putative copper-transporting ATPase PAA1-like [Vitis vinifera]	XP_002274497	0	92	858.21	491	456	8	F:hydrolase activity; F:transporter activity; C:cell; F:binding; P:nucleobase-containing compound metabolic process; P:biosynthetic process; F:nucleotide binding; P:ion transport	(3.6) Acting on acid anhydrides			0.12	0.14	0.2	0.26	0	1	p3	(CCG)6	18	5480	5497
contig_965	conserved hypothetical protein	7636	gi|255555527|ref|XP_002518800.1|conserved hypothetical protein [Ricinus communis] >gi|223542181|gb|EEF43725.1| conserved hypothetical protein [Ricinus communis]	XP_002518800	0	70	2535.75	2497	1762	2	F:ATP binding; F:hydrolase activity				0	0.24	0	1.18	0
contig_966	dna polymerase	7635	gi|296081899|emb|CBI20904.3|unnamed protein product [Vitis vinifera]	CBI20904	0	77	1300.42	1021	796	3	F:hydrolase activity; F:nucleic acid binding; F:transferase activity	(2.7) Transferring phosphorous-containing groups			0.23	0.16	0	0	0.05
contig_967	PREDICTED: uncharacterized protein LOC100251030	7633	gi|225450448|ref|XP_002276424.1|PREDICTED: uncharacterized protein LOC100251030 [Vitis vinifera]	XP_002276424	0	89	993.03	653	583	0	-				0	0	0	0	0
contig_968	hect ubiquitin-protein	7628	gi|255579971|ref|XP_002530820.1|hect ubiquitin-protein ligase, putative [Ricinus communis] >gi|223529612|gb|EEF31560.1| hect ubiquitin-protein ligase, putative [Ricinus communis]	XP_002530820	0	90	2533.83	1755	1582	3	C:intracellular; P:cellular protein modification process; F:catalytic activity	(6.3) Forming carbon-nitrogen bonds			7.81	1.91	1.84	4.11	10.22	1	p6	(CCGCCC)3	18	2	19	2	p6	(GGCGTC)3	18	7476	7493
contig_969	ataxia telangiectasia	7628	gi|359491245|ref|XP_002279402.2|PREDICTED: serine/threonine-protein kinase ATM [Vitis vinifera]	XP_002279402	0	82	2050.02	1451	1203	4	F:nucleotide binding; F:protein kinase activity; P:metabolic process;	(2.7) Transferring phosphorous-containing groups			0	0	0	0	0	1	p6	(ATGCTG)3	18	1	18
contig_970	eukaryotic translation initiation factor 3	7626	gi|255564713|ref|XP_002523351.1|eukaryotic translation initiation factor 3 subunit, putative [Ricinus communis] >gi|223537439|gb|EEF39067.1| eukaryotic translation initiation factor 3 subunit, putative [Ricinus communis]	XP_002523351	0	76	2130.91	1712	1318	2	P:translational initiation; F:translation initiation factor activity				23.13	19.61	25.76	35.25	16.36	1	c	(CCG)6tcgccggacctcga(TCTCC)4tccgaccgtcgcagacgcaagagcggaggcggccgcgctctctctctctatctctctcc(CCG)6	129	1	129
contig_971	pentatricopeptide repeat-containing protein	7622	gi|359482590|ref|XP_002284545.2|PREDICTED: pentatricopeptide repeat-containing protein At2g27610-like [Vitis vinifera]	XP_002284545	0	82	907.901	627	519	0	-				0	0	0	0	0
contig_972	f-box kelch-repeat protein	7622	gi|297735315|emb|CBI17677.3|unnamed protein product [Vitis vinifera]	CBI17677	1.37071E-62	54	237.654	396	217	0	-				0	0	0.04	0	0
contig_973	heavy metal atpase	7621	gi|225448275|ref|XP_002274497.1|PREDICTED: putative copper-transporting ATPase PAA1-like [Vitis vinifera]	XP_002274497	0	91	974.541	567	520	8	F:hydrolase activity; F:transporter activity; C:cell; F:binding; P:nucleobase-containing compound metabolic process; P:biosynthetic process; F:nucleotide binding; P:ion transport	(3.6) Acting on acid anhydrides			0.67	0.53	0.54	0.8	0.02	1	p3	(CCG)6	18	5464	5481
contig_974	chlororespiratory reduction 4	7620	gi|225453947|ref|XP_002274056.1|PREDICTED: pentatricopeptide repeat-containing protein At2g45350, chloroplastic-like [Vitis vinifera]	XP_002274056	0	78	753.821	633	494	0	-				0	0	0	0	0	1	p3	(GCG)7	21	1	21
contig_975	dna polymerase	7619	gi|296081899|emb|CBI20904.3|unnamed protein product [Vitis vinifera]	CBI20904	0	77	1300.8	1021	796	3	F:hydrolase activity; F:nucleic acid binding; F:transferase activity	(2.7) Transferring phosphorous-containing groups			0.33	0.16	0	0	0.01
contig_976	predicted protein	7615	gi|224108357|ref|XP_002314819.1|predicted protein [Populus trichocarpa] >gi|222863859|gb|EEF00990.1| predicted protein [Populus trichocarpa]	XP_002314819	0	85	768.844	510	434	0	-				0	0	0	0	0	1	p2	(GA)9	18	1	18
contig_977	upf0614 protein c14orf102-like	7615	gi|224125918|ref|XP_002329749.1|predicted protein [Populus trichocarpa] >gi|222870657|gb|EEF07788.1| predicted protein [Populus trichocarpa]	XP_002329749	0	79	908.672	733	583	2	P:RNA processing; C:intracellular				0.02	0.04	0.07	0.21	0.13
contig_978	PREDICTED: uncharacterized protein LOC100251030	7610	gi|225450448|ref|XP_002276424.1|PREDICTED: uncharacterized protein LOC100251030 [Vitis vinifera]	XP_002276424	0	89	1182.16	768	687	0	-				3.33	1.5	0.97	0.99	0.52
contig_979	racemase and acting on amino acids and	7610	gi|255553111|ref|XP_002517598.1|racemase and epimerase, acting on amino acids and derivatives, putative [Ricinus communis] >gi|223543230|gb|EEF44762.1| racemase and epimerase, acting on amino acids and derivatives, putative [Ricinus communis]	XP_002517598	5.73132E-122	79	400.208	333	265	4	F:binding; F:catalytic activity; F:electron carrier activity; P:metabolic process	(5.1) Racemases and epimerases			0	0.03	0.04	0.12	0.04	1	p2	(AC)10	20	4500	4519
contig_980	dna polymerase	7608	gi|296081899|emb|CBI20904.3|unnamed protein product [Vitis vinifera]	CBI20904	0	77	1300.8	1021	796	3	F:hydrolase activity; F:nucleic acid binding; F:transferase activity	(2.7) Transferring phosphorous-containing groups			0	0.09	0	0.23	0.04
contig_981	pentatricopeptide repeat-containing protein	7604	gi|225427607|ref|XP_002269121.1|PREDICTED: pentatricopeptide repeat-containing protein At4g19220, mitochondrial [Vitis vinifera]	XP_002269121	0	76	999.964	827	629	3	F:molecular_function; P:biological_process; C:cellular_component				0	0	0	0	0
contig_982	conserved hypothetical protein	7600	gi|255555527|ref|XP_002518800.1|conserved hypothetical protein [Ricinus communis] >gi|223542181|gb|EEF43725.1| conserved hypothetical protein [Ricinus communis]	XP_002518800	0	70	2528.05	2497	1758	2	F:ATP binding; F:hydrolase activity				0	0.02	0	0.38	0
contig_983	protein jade-1	7596	gi|255545554|ref|XP_002513837.1|phd finger protein, putative [Ricinus communis] >gi|223546923|gb|EEF48420.1| phd finger protein, putative [Ricinus communis]	XP_002513837	0	59	709.909	1072	634	2	F:metal ion binding; F:zinc ion binding				0	0.1	0.13	0.13	0.03	1	p2	(AG)10	20	7577	7596
contig_984	b-block binding subunit of tfiiic	7595	gi|297743016|emb|CBI35883.3|unnamed protein product [Vitis vinifera]	CBI35883	0	67	930.243	996	668	6	P:regulation of transcription, DNA-dependent; F:sequence-specific DNA binding; F:sequence-specific DNA binding transcription factor activity; F:molecular_function; P:biological_process; C:cellular_component				0	0.01	0	0	0.07	1	p2	(GA)10	20	7574	7593
contig_985	ca2+-transporting atpase	7594	gi|18391113|ref|NP_563860.1|Ca2+-transporting ATPase [Arabidopsis thaliana] >gi|19865112|sp|Q9SY55.3|ECA3_ARATH RecName: Full=Calcium-transporting ATPase 3, endoplasmic reticulum-type; Short=AtECA3 >gi|13162529|gb|AAC34328.2| calcium-transporting ATPase, ECA3 [Arabidopsis thaliana] >gi|110738280|dbj|BAF01069.1| putative calcium ATPase [Arabidopsis thaliana] >gi|156145808|gb|ABU53680.1| endomembra…	NP_563860	0	91	885.945	548	503	13	F:hydrolase activity; F:transporter activity; F:protein binding; P:multicellular organismal development; C:cell; P:ion transport; F:binding; P:biological_process; P:nucleobase-containing compound metabolic process; P:biosynthetic process; F:nucleotide binding; C:Golgi apparatus; C:endoplasmic reticulum	(3.6) Acting on acid anhydrides; (3.6) Acting on acid anhydrides			0.66	0	0	0	0
contig_986	hect ubiquitin-protein	7592	gi|255579971|ref|XP_002530820.1|hect ubiquitin-protein ligase, putative [Ricinus communis] >gi|223529612|gb|EEF31560.1| hect ubiquitin-protein ligase, putative [Ricinus communis]	XP_002530820	0	90	2533.83	1755	1582	3	C:intracellular; P:cellular protein modification process; F:catalytic activity	(6.3) Forming carbon-nitrogen bonds			0	0.04	0.02	0.07	0.16	1	p6	(CCGCCC)3	18	2	19	2	p6	(GGCGTC)3	18	7326	7343
contig_987	PREDICTED: uncharacterized protein LOC100254459	7592	gi|359479864|ref|XP_002271735.2|PREDICTED: uncharacterized protein LOC100254459 [Vitis vinifera]	XP_002271735	0	85	1065.06	755	648	0	-				9.71	5.18	4.47	7.48	9.27
contig_988	map3k delta-1 protein	7590	gi|359475950|ref|XP_002279319.2|PREDICTED: serine/threonine-protein kinase CTR1-like [Vitis vinifera]	XP_002279319	0	62	663.685	792	498	4	P:cellular protein modification process; F:protein kinase activity; C:plasma membrane;	(2.7) Transferring phosphorous-containing groups; (2.7) Transferring phosphorous-containing groups			0.98	1.06	2.2	0.98	0	1	p4	(TCTT)5	20	1	20	2	p6	(CCGTCG)3	18	361	378
contig_989	ca2+-transporting atpase	7590	gi|18391113|ref|NP_563860.1|Ca2+-transporting ATPase [Arabidopsis thaliana] >gi|19865112|sp|Q9SY55.3|ECA3_ARATH RecName: Full=Calcium-transporting ATPase 3, endoplasmic reticulum-type; Short=AtECA3 >gi|13162529|gb|AAC34328.2| calcium-transporting ATPase, ECA3 [Arabidopsis thaliana] >gi|110738280|dbj|BAF01069.1| putative calcium ATPase [Arabidopsis thaliana] >gi|156145808|gb|ABU53680.1| endomembra…	NP_563860	0	86	843.573	548	473	13	F:hydrolase activity; F:transporter activity; F:protein binding; P:multicellular organismal development; C:cell; P:ion transport; F:binding; P:biological_process; P:nucleobase-containing compound metabolic process; P:biosynthetic process; F:nucleotide binding; C:Golgi apparatus; C:endoplasmic reticulum	(3.6) Acting on acid anhydrides; (3.6) Acting on acid anhydrides			0	0	0	0	0.07
contig_990	phosphatidylinositol transporter, putative	7589	gi|255538726|ref|XP_002510428.1|phosphatidylinositol transporter, putative [Ricinus communis] >gi|223551129|gb|EEF52615.1| phosphatidylinositol transporter, putative [Ricinus communis]	XP_002510428	6.50076E-179	74	573.548	466	347	3	P:transport; C:intracellular; F:transporter activity				0	0	0	0	0	1	p2	(CT)10	20	3	22
contig_991	type ii inositol- -trisphosphate 5-phosphatase fra3-like	7587	gi|356574838|ref|XP_003555551.1|PREDICTED: type II inositol-1,4,5-trisphosphate 5-phosphatase FRA3-like [Glycine max]	XP_003555551	0	77	768.074	607	471	1	F:hydrolase activity	-			0.05	0	0.35	0	0.85	1	p3	(AGG)7	21	1	21
contig_992	calpain, putative	7585	gi|255564850|ref|XP_002523419.1|calpain, putative [Ricinus communis] >gi|223537369|gb|EEF38998.1| calpain, putative [Ricinus communis]	XP_002523419	0	91	3339.67	2160	1968	4	C:intracellular; P:protein metabolic process; P:catabolic process; F:peptidase activity	-			9.45	5.48	6.1	10.72	10.08	1	p2	(CT)9	18	1	18
contig_993	phd finger	7584	gi|255545554|ref|XP_002513837.1|phd finger protein, putative [Ricinus communis] >gi|223546923|gb|EEF48420.1| phd finger protein, putative [Ricinus communis]	XP_002513837	0	58	694.886	1072	626	2	F:metal ion binding; F:zinc ion binding				0	0.55	0.62	0.84	0.07	1	p2	(AG)10	20	7565	7584
contig_994	meiotic checkpoint regulator	7584	gi|224101161|ref|XP_002312165.1|predicted protein [Populus trichocarpa] >gi|222851985|gb|EEE89532.1| predicted protein [Populus trichocarpa]	XP_002312165	0	76	624.78	550	418	1	C:anaphase-promoting complex				0.28	0	0	0	0
contig_995	PREDICTED: exportin-7-like	7583	gi|359494939|ref|XP_003634876.1|PREDICTED: exportin-7-like [Vitis vinifera] >gi|298205126|emb|CBI40647.3| unnamed protein product [Vitis vinifera]	XP_003634876	0	96	1979.53	1052	1018	3	C:intracellular; P:protein transport; F:transporter activity	-			3.72	1.32	0.54	0	2.37
contig_996	pentatricopeptide repeat-containing protein	7582	gi|225427607|ref|XP_002269121.1|PREDICTED: pentatricopeptide repeat-containing protein At4g19220, mitochondrial [Vitis vinifera]	XP_002269121	0	76	999.964	827	629	3	F:molecular_function; P:biological_process; C:cellular_component				0	0	0	0	0
contig_997	exostosin family protein	7579	gi|255546377|ref|XP_002514248.1|catalytic, putative [Ricinus communis] >gi|223546704|gb|EEF48202.1| catalytic, putative [Ricinus communis]	XP_002514248	0	72	838.565	699	509	2	C:cell; F:transferase activity	-			0.01	0	0.02	0	0.1
contig_998	exostosin family protein	7579	gi|255546377|ref|XP_002514248.1|catalytic, putative [Ricinus communis] >gi|223546704|gb|EEF48202.1| catalytic, putative [Ricinus communis]	XP_002514248	0	72	838.565	699	509	2	C:cell; F:transferase activity	-			0	0	0	0	0
contig_999	heat repeat-containing protein	7577	gi|359488185|ref|XP_002279980.2|PREDICTED: HEAT repeat-containing protein 5B-like [Vitis vinifera]	XP_002279980	0	80	2799.23	2133	1709	2	P:carbohydrate metabolic process; C:cytosol	-			0.78	1.27	0.7	1.79	1.65
contig_1000	predicted protein	7576	gi|224108357|ref|XP_002314819.1|predicted protein [Populus trichocarpa] >gi|222863859|gb|EEF00990.1| predicted protein [Populus trichocarpa]	XP_002314819	0	85	768.844	510	434	0	-				0	0	0	0	0	1	p2	(GA)9	18	1	18
contig_1001	racemase and acting on amino acids and	7576	gi|255553111|ref|XP_002517598.1|racemase and epimerase, acting on amino acids and derivatives, putative [Ricinus communis] >gi|223543230|gb|EEF44762.1| racemase and epimerase, acting on amino acids and derivatives, putative [Ricinus communis]	XP_002517598	5.62081E-122	79	400.208	333	265	4	F:binding; F:catalytic activity; F:electron carrier activity; P:metabolic process	(5.1) Racemases and epimerases			0	0.05	0.08	0.14	0.02	1	p2	(AC)10	20	4466	4485
contig_1002	protein kinase family protein	7574	gi|359482890|ref|XP_002283628.2|PREDICTED: proline-rich receptor-like protein kinase PERK10-like [Vitis vinifera]	XP_002283628	0	87	986.482	637	558	5	F:protein kinase activity; P:cellular protein modification process; F:nucleotide binding; P:catabolic process;	(2.7) Transferring phosphorous-containing groups; (2.7) Transferring phosphorous-containing groups		T cell receptor sigling pathway	0.07	0.04	0.07	0	0.11
contig_1003	exostosin family protein	7573	gi|255546377|ref|XP_002514248.1|catalytic, putative [Ricinus communis] >gi|223546704|gb|EEF48202.1| catalytic, putative [Ricinus communis]	XP_002514248	0	72	838.565	699	509	2	C:cell; F:transferase activity	-			0.57	0.26	0.23	0.08	0.13
contig_1004	pentatricopeptide repeat-containing	7572	gi|225437951|ref|XP_002269187.1|PREDICTED: pentatricopeptide repeat-containing protein At1g32415, mitochondrial-like [Vitis vinifera]	XP_002269187	0	82	967.992	690	571	0	-				0.18	0	0.23	0	0
contig_1005	mscs family	7572	gi|356575444|ref|XP_003555851.1|PREDICTED: uncharacterized mscS family protein At1g78610-like isoform 2 [Glycine max]	XP_003555851	0	75	737.258	684	519	2	C:membrane; P:transmembrane transport				0	0	0	0	0	1	p3	(TCC)6	18	3	20
contig_1006	inorganic phosphate transporter 2-1	7571	gi|357517309|ref|XP_003628943.1|Inorganic phosphate transporter 2-1 [Medicago truncatula] >gi|24079961|gb|AAN46087.1| phosphate transporter PHT2-1 [Medicago truncatula] >gi|355522965|gb|AET03419.1| Inorganic phosphate transporter 2-1 [Medicago truncatula]	XP_003628943	0	84	761.14	578	486	4	C:plastid; F:transporter activity; P:ion transport; C:cell	-			0.27	0.26	0.12	0.3	0.13	1	p3	(CCA)7	21	1	21
contig_1007	chromodomain helicase dna binding	7569	gi|255548778|ref|XP_002515445.1|chromodomain helicase DNA binding protein, putative [Ricinus communis] >gi|223545389|gb|EEF46894.1| chromodomain helicase DNA binding protein, putative [Ricinus communis]	XP_002515445	0	92	1886.69	1100	1014	8	F:binding; P:regulation of biological process; ; F:DNA binding; F:nucleotide binding; F:transferase activity; F:hydrolase activity; C:nucleus	-			1.75	0.58	0	0.23	0
contig_1008	serine threonine-protein kinase ctr1-like	7569	gi|359475950|ref|XP_002279319.2|PREDICTED: serine/threonine-protein kinase CTR1-like [Vitis vinifera]	XP_002279319	0	68	979.163	948	652	2	F:protein kinase activity; P:metabolic process	-			2.68	0.67	0.58	0	0	1	p4	(TCTT)5	20	1	20	2	p6	(CCGTCG)3	18	361	378
contig_1009	f-box kelch-repeat protein	7569	gi|297735315|emb|CBI17677.3|unnamed protein product [Vitis vinifera]	CBI17677	1.3533E-62	54	237.654	396	217	0	-				0	0.28	0	0	0.03
contig_1010	meiotic checkpoint regulator	7568	gi|224101161|ref|XP_002312165.1|predicted protein [Populus trichocarpa] >gi|222851985|gb|EEE89532.1| predicted protein [Populus trichocarpa]	XP_002312165	0	76	624.78	550	418	1	C:anaphase-promoting complex				0	0	0	0	0
contig_1011	ca2+-transporting atpase	7566	gi|18391113|ref|NP_563860.1|Ca2+-transporting ATPase [Arabidopsis thaliana] >gi|19865112|sp|Q9SY55.3|ECA3_ARATH RecName: Full=Calcium-transporting ATPase 3, endoplasmic reticulum-type; Short=AtECA3 >gi|13162529|gb|AAC34328.2| calcium-transporting ATPase, ECA3 [Arabidopsis thaliana] >gi|110738280|dbj|BAF01069.1| putative calcium ATPase [Arabidopsis thaliana] >gi|156145808|gb|ABU53680.1| endomembra…	NP_563860	0	91	885.945	548	503	13	F:hydrolase activity; F:transporter activity; F:protein binding; P:multicellular organismal development; C:cell; P:ion transport; F:binding; P:biological_process; P:nucleobase-containing compound metabolic process; P:biosynthetic process; F:nucleotide binding; C:Golgi apparatus; C:endoplasmic reticulum	(3.6) Acting on acid anhydrides; (3.6) Acting on acid anhydrides			0	0	0	0	0
contig_1012	meiotic checkpoint regulator	7564	gi|224101161|ref|XP_002312165.1|predicted protein [Populus trichocarpa] >gi|222851985|gb|EEE89532.1| predicted protein [Populus trichocarpa]	XP_002312165	0	77	607.446	541	418	1	C:anaphase-promoting complex				0	0	0	0	0
contig_1013	exostosin family protein	7561	gi|255546377|ref|XP_002514248.1|catalytic, putative [Ricinus communis] >gi|223546704|gb|EEF48202.1| catalytic, putative [Ricinus communis]	XP_002514248	0	72	838.565	699	509	2	C:cell; F:transferase activity	-			0	0.04	0	0.24	0
contig_1014	dna polymerase i family protein expressed	7561	gi|296081899|emb|CBI20904.3|unnamed protein product [Vitis vinifera]	CBI20904	0	77	1300.8	1021	796	8	P:DNA metabolic process; P:biosynthetic process; P:metabolic process; P:regulation of biological process; F:hydrolase activity; F:nucleic acid binding; P:response to abiotic stimulus; P:multicellular organismal development	-			0	0.1	0.1	0	0
contig_1015	hect ubiquitin-protein	7557	gi|255579971|ref|XP_002530820.1|hect ubiquitin-protein ligase, putative [Ricinus communis] >gi|223529612|gb|EEF31560.1| hect ubiquitin-protein ligase, putative [Ricinus communis]	XP_002530820	0	89	2050.02	1499	1342	3	C:intracellular; P:cellular protein modification process; F:catalytic activity	(6.3) Forming carbon-nitrogen bonds			0	0.01	0.01	0.11	0.16	1	p6	(CCGCCC)3	18	2	19	2	p6	(GGCGTC)3	18	7405	7422
contig_1016	meiotic checkpoint regulator	7557	gi|224101161|ref|XP_002312165.1|predicted protein [Populus trichocarpa] >gi|222851985|gb|EEE89532.1| predicted protein [Populus trichocarpa]	XP_002312165	0	77	607.446	541	418	1	C:anaphase-promoting complex				0	0	0	0	0
contig_1017	predicted protein	7556	gi|224108357|ref|XP_002314819.1|predicted protein [Populus trichocarpa] >gi|222863859|gb|EEF00990.1| predicted protein [Populus trichocarpa]	XP_002314819	0	85	768.844	510	434	0	-				0.19	0.34	0.21	0.25	0	1	p2	(GA)9	18	1	18	2	p6	(GGGAGA)3	18	7354	7371
contig_1018	dna binding	7556	gi|359480142|ref|XP_002269196.2|PREDICTED: uncharacterized protein LOC100267035 [Vitis vinifera]	XP_002269196	0	64	1196.03	1575	1014	1	F:DNA binding				0	0	0	0	0
contig_1019	vacuolar protein 8-like	7552	gi|224122136|ref|XP_002318761.1|predicted protein [Populus trichocarpa] >gi|222859434|gb|EEE96981.1| predicted protein [Populus trichocarpa]	XP_002318761	2.95117E-143	84	469.929	392	332	0	-				0	0	0	0	0	1	p3	(GCG)6	18	1	18
contig_1020	type ii inositol- -trisphosphate 5-phosphatase fra3-like	7552	gi|356574838|ref|XP_003555551.1|PREDICTED: type II inositol-1,4,5-trisphosphate 5-phosphatase FRA3-like [Glycine max]	XP_003555551	0	77	768.074	607	471	1	F:hydrolase activity	-			0.03	0	0.16	0	0.18	1	p3	(AGG)7	21	1	21
contig_1021	pentatricopeptide repeat-containing protein	7551	gi|225427607|ref|XP_002269121.1|PREDICTED: pentatricopeptide repeat-containing protein At4g19220, mitochondrial [Vitis vinifera]	XP_002269121	0	76	999.964	827	629	3	F:molecular_function; P:biological_process; C:cellular_component				0	0	0	0	0
contig_1022	PREDICTED: uncharacterized protein LOC100251030	7551	gi|225450448|ref|XP_002276424.1|PREDICTED: uncharacterized protein LOC100251030 [Vitis vinifera]	XP_002276424	0	89	1181.01	768	687	0	-				0	0	0	0	0
contig_1023	dna polymerase i family protein expressed	7550	gi|296081899|emb|CBI20904.3|unnamed protein product [Vitis vinifera]	CBI20904	0	77	1300.8	1021	796	8	P:DNA metabolic process; P:biosynthetic process; P:metabolic process; P:regulation of biological process; F:hydrolase activity; F:nucleic acid binding; P:response to abiotic stimulus; P:multicellular organismal development	-			0	0.05	0.44	0	0.02
contig_1024	potassium transporter 8-like	7545	gi|255552638|ref|XP_002517362.1|Potassium transporter, putative [Ricinus communis] >gi|223543373|gb|EEF44904.1| Potassium transporter, putative [Ricinus communis]	XP_002517362	0	92	749.969	444	412	2	F:transporter activity; C:cell	-			0.34	0.61	0.94	1.16	0.28
contig_1025	inorganic phosphate transporter 2-1	7543	gi|357517309|ref|XP_003628943.1|Inorganic phosphate transporter 2-1 [Medicago truncatula] >gi|24079961|gb|AAN46087.1| phosphate transporter PHT2-1 [Medicago truncatula] >gi|355522965|gb|AET03419.1| Inorganic phosphate transporter 2-1 [Medicago truncatula]	XP_003628943	0	84	761.14	578	486	4	C:plastid; F:transporter activity; P:ion transport; C:cell	-			0.17	0.09	0.15	0.15	0.06	1	p3	(CCA)7	21	1	21
contig_1026	b-block binding subunit of tfiiic	7543	gi|359482489|ref|XP_002264494.2|PREDICTED: uncharacterized protein LOC100267761 [Vitis vinifera]	XP_002264494	0	65	1392.48	1699	1111	6	P:regulation of transcription, DNA-dependent; F:sequence-specific DNA binding; F:sequence-specific DNA binding transcription factor activity; F:molecular_function; P:biological_process; C:cellular_component				0	0.05	0.01	0	0.04	1	p2	(GA)10	20	7522	7541
contig_1027	ataxia telangiectasia	7542	gi|359491245|ref|XP_002279402.2|PREDICTED: serine/threonine-protein kinase ATM [Vitis vinifera]	XP_002279402	0	82	2050.02	1451	1203	4	F:nucleotide binding; F:protein kinase activity; P:metabolic process;	(2.7) Transferring phosphorous-containing groups			0.27	0	0	0	0	1	p6	(ATGCTG)3	18	1	18
contig_1028	pentatricopeptide repeat-containing protein	7541	gi|359482590|ref|XP_002284545.2|PREDICTED: pentatricopeptide repeat-containing protein At2g27610-like [Vitis vinifera]	XP_002284545	0	82	907.901	627	519	0	-				16.08	10.67	11.15	10.69	8.49	1	p2	(AG)9	18	7392	7409
contig_1029	meiotic checkpoint regulator	7541	gi|224101161|ref|XP_002312165.1|predicted protein [Populus trichocarpa] >gi|222851985|gb|EEE89532.1| predicted protein [Populus trichocarpa]	XP_002312165	0	77	607.446	541	418	1	C:anaphase-promoting complex				0	0	0	0	0
contig_1030	racemase and acting on amino acids and	7540	gi|255553111|ref|XP_002517598.1|racemase and epimerase, acting on amino acids and derivatives, putative [Ricinus communis] >gi|223543230|gb|EEF44762.1| racemase and epimerase, acting on amino acids and derivatives, putative [Ricinus communis]	XP_002517598	5.51057E-122	79	400.208	333	265	4	F:binding; F:catalytic activity; F:electron carrier activity; P:metabolic process	(5.1) Racemases and epimerases			0	0.03	0.05	0.15	0.02	1	p2	(AC)10	20	4430	4449
contig_1031	exostosin family protein	7539	gi|255546377|ref|XP_002514248.1|catalytic, putative [Ricinus communis] >gi|223546704|gb|EEF48202.1| catalytic, putative [Ricinus communis]	XP_002514248	0	72	838.565	699	509	2	C:cell; F:transferase activity	-			0	0	0	0	0
contig_1032	PREDICTED: uncharacterized protein LOC100244340	7538	gi|225432324|ref|XP_002276252.1|PREDICTED: uncharacterized protein LOC100244340 [Vitis vinifera]	XP_002276252	0	52	744.191	1702	902	0	-				0.04	0	0.05	0.32	0.95
contig_1033	hypothetical protein VITISV_001976	7537	gi|147861747|emb|CAN81071.1|hypothetical protein VITISV_001976 [Vitis vinifera]	CAN81071	7.29132E-163	57	563.918	1005	579	0	-				0.14	1.19	1.84	3.14	2.01
contig_1034	paired amphipathic helix protein sin3-like 2-like	7536	gi|359488765|ref|XP_002281791.2|PREDICTED: paired amphipathic helix protein Sin3-like 2-like [Vitis vinifera]	XP_002281791	0	76	1277.31	1226	932	2	P:regulation of transcription, DNA-dependent; C:nucleus				0	0	0	0	0	1	p2	(CT)9	18	4	21
contig_1035	protein gigantea-like	7536	gi|147856966|emb|CAN81809.1|hypothetical protein VITISV_032939 [Vitis vinifera]	CAN81809	0	89	1281.54	839	748	0	-				0	0	0	0	0	1	p2	(GA)9	18	7499	7516
contig_1036	predicted protein	7535	gi|224054530|ref|XP_002298306.1|predicted protein [Populus trichocarpa] >gi|222845564|gb|EEE83111.1| predicted protein [Populus trichocarpa]	XP_002298306	0	96	737.643	401	386	3	F:transferase activity; F:binding;	(2.6) Transferring nitrogenous groups		Glyoxylate and dicarboxylate metabolism	157.6	149.2	162.65	102.96	51.32	1	c	(AG)10aaggcagagaggtgaagagccatggacccagcaaca(GCG)8	80	1	80	2	p6	(TCGCAA)3	18	282	299	3	p6	(CTCGGA)4	24	434	457
contig_1037	abc transporter c family member 5-like	7532	gi|225437959|ref|XP_002269589.1|PREDICTED: ABC transporter C family member 5-like [Vitis vinifera]	XP_002269589	0	89	1798.1	1100	988	9	P:transport; P:metabolic process; C:cell; F:hydrolase activity; F:transporter activity; P:nucleobase-containing compound metabolic process; P:catabolic process; F:nucleotide binding; F:catalytic activity	(1.3) Acting on the CH-CH group of donors			0	0	0	0	0	1	p2	(CT)9	18	7514	7531
contig_1038	f-box kelch-repeat protein	7532	gi|297735315|emb|CBI17677.3|unnamed protein product [Vitis vinifera]	CBI17677	1.34169E-62	54	237.654	396	217	0	-				0	0	0.32	0	0
contig_1039	predicted protein	7527	gi|224108357|ref|XP_002314819.1|predicted protein [Populus trichocarpa] >gi|222863859|gb|EEF00990.1| predicted protein [Populus trichocarpa]	XP_002314819	0	85	768.844	510	434	0	-				0	0	0	0	0	1	p2	(GA)9	18	1	18
contig_1040	dna polymerase	7524	gi|296081899|emb|CBI20904.3|unnamed protein product [Vitis vinifera]	CBI20904	0	77	1300.42	1021	796	3	F:hydrolase activity; F:nucleic acid binding; F:transferase activity	(2.7) Transferring phosphorous-containing groups			0	0.07	0	0.23	0.22
contig_1041	splicing factor 3b subunit 2-like	7520	gi|356546253|ref|XP_003541544.1|PREDICTED: splicing factor 3B subunit 2-like [Glycine max]	XP_003541544	4.04453E-175	94	560.836	341	323	1	C:nucleus	-			0	0.74	0	0	0.12
contig_1042	protein gigantea-like	7520	gi|147856966|emb|CAN81809.1|hypothetical protein VITISV_032939 [Vitis vinifera]	CAN81809	0	89	1281.54	839	748	0	-				0	0.01	0	0.01	0.25	1	p2	(GA)9	18	7483	7500
contig_1043	leukocyte receptor cluster	7518	gi|297736443|emb|CBI25314.3|unnamed protein product [Vitis vinifera]	CBI25314	0	74	990.719	946	701	1	F:receptor activity				0.01	0.27	0.03	0	0.13
contig_1044	pentatricopeptide repeat-containing protein	7516	gi|225427607|ref|XP_002269121.1|PREDICTED: pentatricopeptide repeat-containing protein At4g19220, mitochondrial [Vitis vinifera]	XP_002269121	0	76	999.964	827	629	3	F:molecular_function; P:biological_process; C:cellular_component				0	0	0	0	0
contig_1045	conserved hypothetical protein	7516	gi|255555891|ref|XP_002518981.1|conserved hypothetical protein [Ricinus communis] >gi|223541968|gb|EEF43514.1| conserved hypothetical protein [Ricinus communis]	XP_002518981	0	90	1248.03	706	640	1	F:binding	-			150.08	116.18	65.61	45.24	44.74
contig_1046	dna binding	7515	gi|359480142|ref|XP_002269196.2|PREDICTED: uncharacterized protein LOC100267035 [Vitis vinifera]	XP_002269196	0	65	912.909	1134	748	1	F:DNA binding				0.05	0.14	0.14	0.17	0.09
contig_1047	fyve finger-containing phosphoinositide	7510	gi|255550297|ref|XP_002516199.1|fyve finger-containing phosphoinositide kinase, fyv1, putative [Ricinus communis] >gi|223544685|gb|EEF46201.1| fyve finger-containing phosphoinositide kinase, fyv1, putative [Ricinus communis]	XP_002516199	0	77	1169.84	932	721	4	P:lipid metabolic process; F:binding; P:metabolic process; F:kinase activity	-			0.01	0.04	0.14	0.51	0.17
contig_1048	splicing factor 3b subunit 2-like	7509	gi|356546253|ref|XP_003541544.1|PREDICTED: splicing factor 3B subunit 2-like [Glycine max]	XP_003541544	4.01239E-175	94	560.836	341	323	1	C:nucleus	-			0	0.63	0	0	0
contig_1049	mscs family	7509	gi|356575444|ref|XP_003555851.1|PREDICTED: uncharacterized mscS family protein At1g78610-like isoform 2 [Glycine max]	XP_003555851	0	75	737.258	684	519	2	C:membrane; P:transmembrane transport				0.15	2.05	1.66	2.67	0.32	1	p3	(TCC)6	18	3	20
contig_1050	paired amphipathic helix protein sin3-like 2-like	7508	gi|359488765|ref|XP_002281791.2|PREDICTED: paired amphipathic helix protein Sin3-like 2-like [Vitis vinifera]	XP_002281791	0	76	1277.31	1226	932	2	P:regulation of transcription, DNA-dependent; C:nucleus				0	0.76	0	3.29	0	1	p2	(CT)9	18	4	21
contig_1051	dna polymerase	7508	gi|296081899|emb|CBI20904.3|unnamed protein product [Vitis vinifera]	CBI20904	0	77	1300.8	1021	796	3	F:hydrolase activity; F:nucleic acid binding; F:transferase activity	(2.7) Transferring phosphorous-containing groups			0	0.07	0	0.34	0.04
contig_1052	myosin XI, putative	7508	gi|255546055|ref|XP_002514087.1|myosin XI, putative [Ricinus communis] >gi|223546543|gb|EEF48041.1| myosin XI, putative [Ricinus communis]	XP_002514087	0	95	2428.67	1338	1274	5	F:actin binding; C:cytoskeleton; C:protein complex; F:nucleotide binding; F:motor activity	-			0	0	0	0	0	1	p3	(GCC)6	18	7241	7258
contig_1053	myosin XI, putative	7508	gi|255546055|ref|XP_002514087.1|myosin XI, putative [Ricinus communis] >gi|223546543|gb|EEF48041.1| myosin XI, putative [Ricinus communis]	XP_002514087	0	95	2428.67	1338	1274	5	F:actin binding; C:cytoskeleton; C:protein complex; F:nucleotide binding; F:motor activity	-			0	0.01	0	0.04	0.04	1	p3	(GCC)6	18	7241	7258
contig_1054	predicted protein	7503	gi|224108357|ref|XP_002314819.1|predicted protein [Populus trichocarpa] >gi|222863859|gb|EEF00990.1| predicted protein [Populus trichocarpa]	XP_002314819	0	85	768.844	510	434	0	-				0	0	0	0	0	1	p2	(GA)9	18	1	18
contig_1055	conserved hypothetical protein	7501	gi|255575157|ref|XP_002528483.1|conserved hypothetical protein [Ricinus communis] >gi|223532092|gb|EEF33900.1| conserved hypothetical protein [Ricinus communis]	XP_002528483	0	70	671.389	675	476	5	P:regulation of transcription, DNA-dependent; F:signal transducer activity; P:signal transduction; C:nucleus; F:sequence-specific DNA binding transcription factor activity				0.5	0.31	1.77	1.25	0.65
contig_1056	ataxia telangiectasia	7501	gi|359491245|ref|XP_002279402.2|PREDICTED: serine/threonine-protein kinase ATM [Vitis vinifera]	XP_002279402	0	80	2036.15	1499	1204	4	F:nucleotide binding; F:protein kinase activity; P:metabolic process;	(2.7) Transferring phosphorous-containing groups			0	0	0	0	0	1	p6	(ATGCTG)3	18	1	18
contig_1057	fyve finger-containing phosphoinositide	7498	gi|255550297|ref|XP_002516199.1|fyve finger-containing phosphoinositide kinase, fyv1, putative [Ricinus communis] >gi|223544685|gb|EEF46201.1| fyve finger-containing phosphoinositide kinase, fyv1, putative [Ricinus communis]	XP_002516199	0	77	1169.84	932	721	4	P:lipid metabolic process; F:binding; P:metabolic process; F:kinase activity	-			0	0.01	0.1	0.13	0.16
contig_1058	protein gigantea-like	7498	gi|225470820|ref|XP_002264755.1|PREDICTED: protein GIGANTEA-like [Vitis vinifera]	XP_002264755	0	88	1471.83	960	854	0	-				0	0.22	0.14	0.08	0	1	p2	(GA)9	18	7461	7478
contig_1059	dna polymerase	7497	gi|296081899|emb|CBI20904.3|unnamed protein product [Vitis vinifera]	CBI20904	0	77	1300.8	1021	796	3	F:hydrolase activity; F:nucleic acid binding; F:transferase activity	(2.7) Transferring phosphorous-containing groups			0.52	0.04	0	0	0.15
contig_1060	leukocyte receptor cluster	7497	gi|297736443|emb|CBI25314.3|unnamed protein product [Vitis vinifera]	CBI25314	0	74	990.719	946	701	1	F:receptor activity				0	0.18	0.01	0	0.03
contig_1061	phd finger	7494	gi|255545554|ref|XP_002513837.1|phd finger protein, putative [Ricinus communis] >gi|223546923|gb|EEF48420.1| phd finger protein, putative [Ricinus communis]	XP_002513837	0	58	694.886	1072	626	2	F:metal ion binding; F:zinc ion binding				0.45	0.64	0.32	1.35	2.36	1	p2	(AG)10	20	7475	7494
contig_1062	mscs family	7493	gi|356575444|ref|XP_003555851.1|PREDICTED: uncharacterized mscS family protein At1g78610-like isoform 2 [Glycine max]	XP_003555851	0	75	737.258	684	519	2	C:membrane; P:transmembrane transport				0	0	0	0	0	1	p3	(TCC)6	18	3	20
contig_1063	exostosin family protein	7492	gi|255546377|ref|XP_002514248.1|catalytic, putative [Ricinus communis] >gi|223546704|gb|EEF48202.1| catalytic, putative [Ricinus communis]	XP_002514248	0	72	838.565	699	509	2	C:cell; F:transferase activity	-			0.43	0	0.03	0	0.07
contig_1064	exostosin family protein	7492	gi|255546377|ref|XP_002514248.1|catalytic, putative [Ricinus communis] >gi|223546704|gb|EEF48202.1| catalytic, putative [Ricinus communis]	XP_002514248	0	72	838.565	699	509	2	C:cell; F:transferase activity	-			0	0	0	0	0
contig_1065	ca2+-transporting atpase	7492	gi|18391113|ref|NP_563860.1|Ca2+-transporting ATPase [Arabidopsis thaliana] >gi|19865112|sp|Q9SY55.3|ECA3_ARATH RecName: Full=Calcium-transporting ATPase 3, endoplasmic reticulum-type; Short=AtECA3 >gi|13162529|gb|AAC34328.2| calcium-transporting ATPase, ECA3 [Arabidopsis thaliana] >gi|110738280|dbj|BAF01069.1| putative calcium ATPase [Arabidopsis thaliana] >gi|156145808|gb|ABU53680.1| endomembra…	NP_563860	0	86	843.573	548	473	13	F:hydrolase activity; F:transporter activity; F:protein binding; P:multicellular organismal development; C:cell; P:ion transport; F:binding; P:biological_process; P:nucleobase-containing compound metabolic process; P:biosynthetic process; F:nucleotide binding; C:Golgi apparatus; C:endoplasmic reticulum	(3.6) Acting on acid anhydrides; (3.6) Acting on acid anhydrides			0	0	0	0	0
contig_1066	map3k delta-1 protein	7490	gi|359475950|ref|XP_002279319.2|PREDICTED: serine/threonine-protein kinase CTR1-like [Vitis vinifera]	XP_002279319	0	62	663.685	792	498	4	P:cellular protein modification process; F:protein kinase activity; C:plasma membrane;	(2.7) Transferring phosphorous-containing groups; (2.7) Transferring phosphorous-containing groups			0.1	0	0.49	0	0.06	1	p4	(TCTT)5	20	1	20	2	p6	(CCGTCG)3	18	361	378
contig_1067	phd finger	7490	gi|255545554|ref|XP_002513837.1|phd finger protein, putative [Ricinus communis] >gi|223546923|gb|EEF48420.1| phd finger protein, putative [Ricinus communis]	XP_002513837	0	65	1236.86	1524	991	2	F:metal ion binding; F:zinc ion binding				0	0.41	0.78	1.98	0.18	1	p2	(AG)10	20	7471	7490
contig_1068	protein kinase family protein	7490	gi|359482890|ref|XP_002283628.2|PREDICTED: proline-rich receptor-like protein kinase PERK10-like [Vitis vinifera]	XP_002283628	0	87	986.482	637	558	5	F:protein kinase activity; P:cellular protein modification process; F:nucleotide binding; P:catabolic process;	(2.7) Transferring phosphorous-containing groups; (2.7) Transferring phosphorous-containing groups		T cell receptor sigling pathway	0	0	0	0	0
contig_1069	serine threonine-protein kinase ctr1-like	7488	gi|359475950|ref|XP_002279319.2|PREDICTED: serine/threonine-protein kinase CTR1-like [Vitis vinifera]	XP_002279319	0	68	979.163	948	652	2	F:protein kinase activity; P:metabolic process	-			3.84	0.95	2.4	1.96	0	1	p4	(TCTT)5	20	1	20	2	p6	(CCGTCG)3	18	361	378
contig_1070	type ii inositol- -trisphosphate 5-phosphatase fra3-like	7485	gi|356574838|ref|XP_003555551.1|PREDICTED: type II inositol-1,4,5-trisphosphate 5-phosphatase FRA3-like [Glycine max]	XP_003555551	0	77	768.074	607	471	1	F:hydrolase activity	-			0.77	1.08	1.54	3.32	2.61	1	p3	(AGG)7	21	1	21
contig_1071	fyve finger-containing phosphoinositide	7483	gi|255550297|ref|XP_002516199.1|fyve finger-containing phosphoinositide kinase, fyv1, putative [Ricinus communis] >gi|223544685|gb|EEF46201.1| fyve finger-containing phosphoinositide kinase, fyv1, putative [Ricinus communis]	XP_002516199	0	77	1169.84	932	721	4	P:lipid metabolic process; F:binding; P:metabolic process; F:kinase activity	-			0	0.02	0.11	0.32	0.16
contig_1072	conserved hypothetical protein	7483	gi|255575157|ref|XP_002528483.1|conserved hypothetical protein [Ricinus communis] >gi|223532092|gb|EEF33900.1| conserved hypothetical protein [Ricinus communis]	XP_002528483	0	69	679.478	711	493	5	P:regulation of transcription, DNA-dependent; F:signal transducer activity; P:signal transduction; C:nucleus; F:sequence-specific DNA binding transcription factor activity				0	0.01	0	0	0
contig_1073	protein gigantea-like	7482	gi|225470820|ref|XP_002264755.1|PREDICTED: protein GIGANTEA-like [Vitis vinifera]	XP_002264755	0	88	1471.83	960	854	0	-				0	0.43	1.58	0.31	3.01	1	p2	(GA)9	18	7445	7462
contig_1074	exostosin family protein	7480	gi|255546377|ref|XP_002514248.1|catalytic, putative [Ricinus communis] >gi|223546704|gb|EEF48202.1| catalytic, putative [Ricinus communis]	XP_002514248	0	72	838.565	699	509	2	C:cell; F:transferase activity	-			0	0	0	0	0
contig_1075	probable serine threonine-protein kinase at1g54610-like	7480	gi|225461467|ref|XP_002285008.1|PREDICTED: probable serine/threonine-protein kinase At1g54610-like [Vitis vinifera]	XP_002285008	0	89	1105.12	716	640	0	-				2.93	1.68	2.09	1.92	1.63	1	p2	(AG)9	18	7461	7478
contig_1076	heterogeneous nuclear ribonucleoprotein k	7480	gi|225443912|ref|XP_002278367.1|PREDICTED: KH domain-containing protein At4g18375 [Vitis vinifera]	XP_002278367	0	87	744.962	623	548	2	C:intracellular; F:RNA binding	-			12.54	11.26	12.17	12.91	11.6
contig_1077	pentatricopeptide repeat-containing protein	7478	gi|359482590|ref|XP_002284545.2|PREDICTED: pentatricopeptide repeat-containing protein At2g27610-like [Vitis vinifera]	XP_002284545	0	82	907.901	627	519	0	-				1.2	3.48	0	0	0.22	1	p2	(AG)9	18	7329	7346
contig_1078	hect ubiquitin-protein	7478	gi|255579971|ref|XP_002530820.1|hect ubiquitin-protein ligase, putative [Ricinus communis] >gi|223529612|gb|EEF31560.1| hect ubiquitin-protein ligase, putative [Ricinus communis]	XP_002530820	0	90	2533.83	1755	1582	3	C:intracellular; P:cellular protein modification process; F:catalytic activity	(6.3) Forming carbon-nitrogen bonds			0.02	0.1	0.12	0.5	1.78	1	p6	(CCGCCC)3	18	2	19	2	p6	(GGCGTC)3	18	7326	7343
contig_1079	conserved hypothetical protein	7478	gi|255555891|ref|XP_002518981.1|conserved hypothetical protein [Ricinus communis] >gi|223541968|gb|EEF43514.1| conserved hypothetical protein [Ricinus communis]	XP_002518981	0	90	1248.03	706	640	1	F:binding	-			5.41	32.69	43.08	18.04	8.33
contig_1080	exostosin family protein	7474	gi|255546377|ref|XP_002514248.1|catalytic, putative [Ricinus communis] >gi|223546704|gb|EEF48202.1| catalytic, putative [Ricinus communis]	XP_002514248	0	72	838.565	699	509	2	C:cell; F:transferase activity	-			0.19	0.06	0	0.07	0
contig_1081	potassium transporter 8-like	7472	gi|255552638|ref|XP_002517362.1|Potassium transporter, putative [Ricinus communis] >gi|223543373|gb|EEF44904.1| Potassium transporter, putative [Ricinus communis]	XP_002517362	0	92	1326.61	777	719	2	F:transporter activity; C:cell	-			3.24	3.32	3.35	3.95	1.34
contig_1082	fyve finger-containing phosphoinositide	7471	gi|255550297|ref|XP_002516199.1|fyve finger-containing phosphoinositide kinase, fyv1, putative [Ricinus communis] >gi|223544685|gb|EEF46201.1| fyve finger-containing phosphoinositide kinase, fyv1, putative [Ricinus communis]	XP_002516199	0	77	1169.84	932	721	4	P:lipid metabolic process; F:binding; P:metabolic process; F:kinase activity	-			0	0.01	0.08	0.08	0.15
contig_1083	activating signal cointegrator 1 complex subunit 3	7469	gi|225457229|ref|XP_002284129.1|PREDICTED: activating signal cointegrator 1 complex subunit 3 [Vitis vinifera] >gi|297733882|emb|CBI15129.3| unnamed protein product [Vitis vinifera]	XP_002284129	0	90	2855.47	1685	1532	3	F:nucleic acid binding; F:nucleotide binding; F:hydrolase activity	-			0.01	0	0.01	0.06	0.11
contig_1084	probable serine threonine-protein kinase at1g54610-like	7467	gi|225461467|ref|XP_002285008.1|PREDICTED: probable serine/threonine-protein kinase At1g54610-like [Vitis vinifera]	XP_002285008	0	89	1105.12	716	640	0	-				3.25	0.63	1.07	0.39	1.12	1	p2	(AG)9	18	7448	7465
contig_1085	hypothetical protein VITISV_001976	7467	gi|147861747|emb|CAN81071.1|hypothetical protein VITISV_001976 [Vitis vinifera]	CAN81071	1.82338E-159	56	553.518	1004	572	0	-				0.13	1.02	1.62	2.65	1.88
contig_1086	dna polymerase i family protein expressed	7466	gi|296081899|emb|CBI20904.3|unnamed protein product [Vitis vinifera]	CBI20904	0	77	1300.42	1021	796	8	P:DNA metabolic process; P:biosynthetic process; P:metabolic process; P:regulation of biological process; F:hydrolase activity; F:nucleic acid binding; P:response to abiotic stimulus; P:multicellular organismal development	-			0	0.04	0	0	0.11
contig_1087	protein gigantea-like	7464	gi|225470820|ref|XP_002264755.1|PREDICTED: protein GIGANTEA-like [Vitis vinifera]	XP_002264755	0	89	1623.6	1050	935	0	-				0	0.04	0	0.03	0.06	1	p2	(GA)9	18	7427	7444
contig_1088	ca2+-transporting atpase	7464	gi|18391113|ref|NP_563860.1|Ca2+-transporting ATPase [Arabidopsis thaliana] >gi|19865112|sp|Q9SY55.3|ECA3_ARATH RecName: Full=Calcium-transporting ATPase 3, endoplasmic reticulum-type; Short=AtECA3 >gi|13162529|gb|AAC34328.2| calcium-transporting ATPase, ECA3 [Arabidopsis thaliana] >gi|110738280|dbj|BAF01069.1| putative calcium ATPase [Arabidopsis thaliana] >gi|156145808|gb|ABU53680.1| endomembra…	NP_563860	0	86	843.573	548	473	13	F:hydrolase activity; F:transporter activity; F:protein binding; P:multicellular organismal development; C:cell; P:ion transport; F:binding; P:biological_process; P:nucleobase-containing compound metabolic process; P:biosynthetic process; F:nucleotide binding; C:Golgi apparatus; C:endoplasmic reticulum	(3.6) Acting on acid anhydrides; (3.6) Acting on acid anhydrides			0	0	0	0	0
contig_1089	predicted protein	7464	gi|224108357|ref|XP_002314819.1|predicted protein [Populus trichocarpa] >gi|222863859|gb|EEF00990.1| predicted protein [Populus trichocarpa]	XP_002314819	0	85	768.844	510	434	0	-				0	0	0	0	0	1	p2	(GA)9	18	1	18
contig_1090	paired amphipathic helix protein sin3-like 2-like	7462	gi|359488765|ref|XP_002281791.2|PREDICTED: paired amphipathic helix protein Sin3-like 2-like [Vitis vinifera]	XP_002281791	0	76	1419.45	1331	1019	2	P:regulation of transcription, DNA-dependent; C:nucleus				0	0	0	0	0	1	p2	(CT)9	18	4	21
contig_1091	type ii inositol- -trisphosphate 5-phosphatase fra3-like	7458	gi|356574838|ref|XP_003555551.1|PREDICTED: type II inositol-1,4,5-trisphosphate 5-phosphatase FRA3-like [Glycine max]	XP_003555551	0	77	768.074	607	471	1	F:hydrolase activity	-			0	0	0.18	0.29	0	1	p3	(AGG)7	21	1	21
contig_1092	conserved hypothetical protein	7456	gi|255574990|ref|XP_002528401.1|conserved hypothetical protein [Ricinus communis] >gi|223532189|gb|EEF33994.1| conserved hypothetical protein [Ricinus communis]	XP_002528401	0	80	1492.63	1161	934	0	-				3.04	7.86	5.39	3.57	4.44	1	p6	(AGAGAA)3	18	11	28
contig_1093	serine threonine-protein kinase ctr1-like	7455	gi|359475950|ref|XP_002279319.2|PREDICTED: serine/threonine-protein kinase CTR1-like [Vitis vinifera]	XP_002279319	0	64	704.516	807	517	2	F:protein kinase activity; P:metabolic process	-			0	0.08	0	0	0	1	p4	(TCTT)5	20	1	20	2	p6	(CCGTCG)3	18	361	378
contig_1094	pentatricopeptide repeat-containing protein	7455	gi|302141664|emb|CBI18867.3|unnamed protein product [Vitis vinifera]	CBI18867	0	73	700.664	669	490	2	F:molecular_function; P:biological_process				0.47	0.5	0.3	0.41	0.08
contig_1095	mscs family	7454	gi|356575444|ref|XP_003555851.1|PREDICTED: uncharacterized mscS family protein At1g78610-like isoform 2 [Glycine max]	XP_003555851	0	75	737.258	684	519	2	C:membrane; P:transmembrane transport				0	0	0	0	0	1	p3	(TCC)6	18	3	20
contig_1096	exostosin family protein	7452	gi|255546377|ref|XP_002514248.1|catalytic, putative [Ricinus communis] >gi|223546704|gb|EEF48202.1| catalytic, putative [Ricinus communis]	XP_002514248	0	72	838.565	699	509	2	C:cell; F:transferase activity	-			0	0	0	0	0
contig_1097	embryo defective 2410 protein	7452	gi|296081931|emb|CBI20936.3|unnamed protein product [Vitis vinifera]	CBI20936	0	77	2644.38	2110	1645	2	P:reproduction; P:embryo development	-			0	0	0.02	0.07	0
contig_1098	map3k delta-1 protein	7451	gi|359475950|ref|XP_002279319.2|PREDICTED: serine/threonine-protein kinase CTR1-like [Vitis vinifera]	XP_002279319	0	62	915.99	1035	651	3	P:biological_process; F:protein kinase activity; C:plasma membrane	-			0	0.8	1.25	1.9	1.16	1	p4	(TCTT)5	20	1	20	2	p6	(CCGTCG)3	18	361	378
contig_1099	abc transporter c family member 5-like	7450	gi|225437959|ref|XP_002269589.1|PREDICTED: ABC transporter C family member 5-like [Vitis vinifera]	XP_002269589	0	89	1798.1	1100	988	9	P:transport; P:metabolic process; C:cell; F:hydrolase activity; F:transporter activity; P:nucleobase-containing compound metabolic process; P:catabolic process; F:nucleotide binding; F:catalytic activity	(1.3) Acting on the CH-CH group of donors			0	0	0	0	0	1	p2	(CT)9	18	7432	7449
contig_1100	dna polymerase i family protein expressed	7450	gi|296081899|emb|CBI20904.3|unnamed protein product [Vitis vinifera]	CBI20904	0	77	1300.8	1021	796	8	P:DNA metabolic process; P:biosynthetic process; P:metabolic process; P:regulation of biological process; F:hydrolase activity; F:nucleic acid binding; P:response to abiotic stimulus; P:multicellular organismal development	-			0	0.04	0	0	0.02
contig_1101	potassium transporter 8-like	7450	gi|255552638|ref|XP_002517362.1|Potassium transporter, putative [Ricinus communis] >gi|223543373|gb|EEF44904.1| Potassium transporter, putative [Ricinus communis]	XP_002517362	0	92	749.969	444	412	2	F:transporter activity; C:cell	-			0.02	0	0.02	0.08	0.05
contig_1102	type ii inositol- -trisphosphate 5-phosphatase fra3-like	7450	gi|356574838|ref|XP_003555551.1|PREDICTED: type II inositol-1,4,5-trisphosphate 5-phosphatase FRA3-like [Glycine max]	XP_003555551	0	77	768.074	607	471	1	F:hydrolase activity	-			0.38	0.01	0.71	1.22	0.57	1	p3	(AGG)7	21	1	21
contig_1103	anaphase-promoting complex subunit	7444	gi|224101161|ref|XP_002312165.1|predicted protein [Populus trichocarpa] >gi|222851985|gb|EEE89532.1| predicted protein [Populus trichocarpa]	XP_002312165	0	76	569.311	490	376	1	C:anaphase-promoting complex				0	0	0	0	0
contig_1104	leukocyte receptor cluster	7443	gi|297736443|emb|CBI25314.3|unnamed protein product [Vitis vinifera]	CBI25314	0	76	1004.59	921	701	1	F:receptor activity				0.02	0.34	0.04	0	0.06
contig_1105	ataxia telangiectasia	7443	gi|359491245|ref|XP_002279402.2|PREDICTED: serine/threonine-protein kinase ATM [Vitis vinifera]	XP_002279402	0	82	2050.02	1451	1203	4	F:nucleotide binding; F:protein kinase activity; P:metabolic process;	(2.7) Transferring phosphorous-containing groups			0	0	0	0	0	1	p6	(ATGCTG)3	18	1	18
contig_1106	exostosin family protein	7442	gi|255546377|ref|XP_002514248.1|catalytic, putative [Ricinus communis] >gi|223546704|gb|EEF48202.1| catalytic, putative [Ricinus communis]	XP_002514248	0	72	838.565	699	509	2	C:cell; F:transferase activity	-			0	0	0	0	0
contig_1107	dna binding	7441	gi|359480142|ref|XP_002269196.2|PREDICTED: uncharacterized protein LOC100267035 [Vitis vinifera]	XP_002269196	0	67	1541.94	1966	1332	1	F:DNA binding				1	1.52	0.79	1.08	0.56
contig_1108	gtpase der-like	7439	gi|147785731|emb|CAN73088.1|hypothetical protein VITISV_030762 [Vitis vinifera]	CAN73088	3.45745E-133	93	432.565	233	219	0	-				0	0	0	0	0
contig_1109	dna polymerase i family protein expressed	7439	gi|296081899|emb|CBI20904.3|unnamed protein product [Vitis vinifera]	CBI20904	0	77	1300.8	1021	796	8	P:DNA metabolic process; P:biosynthetic process; P:metabolic process; P:regulation of biological process; F:hydrolase activity; F:nucleic acid binding; P:response to abiotic stimulus; P:multicellular organismal development	-			0	0.02	0	0	0.08
contig_1110	exostosin family protein	7436	gi|255546377|ref|XP_002514248.1|catalytic, putative [Ricinus communis] >gi|223546704|gb|EEF48202.1| catalytic, putative [Ricinus communis]	XP_002514248	0	72	838.565	699	509	2	C:cell; F:transferase activity	-			0	0.14	0	0	0
contig_1111	paired amphipathic helix protein sin3-like 2-like	7434	gi|359488765|ref|XP_002281791.2|PREDICTED: paired amphipathic helix protein Sin3-like 2-like [Vitis vinifera]	XP_002281791	0	76	1419.45	1331	1019	2	P:regulation of transcription, DNA-dependent; C:nucleus				3.87	2.23	3.61	3.2	3.02	1	p2	(CT)9	18	4	21
contig_1112	pentatricopeptide repeat-containing protein mitochondrial	7434	gi|225427607|ref|XP_002269121.1|PREDICTED: pentatricopeptide repeat-containing protein At4g19220, mitochondrial [Vitis vinifera]	XP_002269121	0	76	999.964	827	629	0	-				0	0	0	0	0
contig_1113	photosystem ii cp47 chlorophyll apoprotein	7433	gi|108802667|ref|YP_636325.1|photosystem II 47 kDa protein [Eucalyptus globulus subsp. globulus] >gi|309322472|ref|YP_003933986.1| photosystem II CP47 chlorophyll apoprotein [Eucalyptus grandis] >gi|122219169|sp|Q49KX2.1|PSBB_EUCGG RecName: Full=Photosystem II CP47 chlorophyll apoprotein; AltName: Full=PSII 47 kDa protein; AltName: Full=Protein CP-47 >gi|60460833|gb|AAX21053.1| photosystem II CP4…	YP_636325	0	100	965.681	508	508	8	C:thylakoid; C:protein complex; P:transport; P:generation of precursor metabolites and energy; P:cellular protein modification process; F:binding; C:cell; C:plastid	-			0	0.01	0.28	0	0.12
contig_1114	eukaryotic translation initiation factor 3	7433	gi|255574960|ref|XP_002528386.1|eukaryotic translation initiation factor 3 subunit, putative [Ricinus communis] >gi|223532174|gb|EEF33979.1| eukaryotic translation initiation factor 3 subunit, putative [Ricinus communis]	XP_002528386	0	78	1934.07	1616	1267	1	P:response to endogenous stimulus	-			0	2.65	4.8	10.33	11.83	1	p2	(TC)10	20	1	20	2	p2	(AC)10	20	123	142	3	p3	(CTC)6	18	1083	1100
contig_1115	vacuolar protein 8-like	7433	gi|224122136|ref|XP_002318761.1|predicted protein [Populus trichocarpa] >gi|222859434|gb|EEE96981.1| predicted protein [Populus trichocarpa]	XP_002318761	2.58061E-143	84	469.929	392	332	0	-				0	0	0	0.15	0
contig_1116	myosin XI, putative	7432	gi|255546055|ref|XP_002514087.1|myosin XI, putative [Ricinus communis] >gi|223546543|gb|EEF48041.1| myosin XI, putative [Ricinus communis]	XP_002514087	0	95	2428.67	1338	1274	5	F:actin binding; C:cytoskeleton; C:protein complex; F:nucleotide binding; F:motor activity	-			0.13	0.35	0.78	1.11	0.72	1	p3	(GCC)6	18	7165	7182
contig_1117	pentatricopeptide repeat-containing protein	7428	gi|225427607|ref|XP_002269121.1|PREDICTED: pentatricopeptide repeat-containing protein At4g19220, mitochondrial [Vitis vinifera]	XP_002269121	0	76	999.964	827	629	0	-				0	0	0	0	0
contig_1118	phosphatidylinositol- -trisphosphate 3-phosphatase and dual-specificity protein phosphatase	7428	gi|255567875|ref|XP_002524915.1|Phosphatidylinositol-3,4,5-trisphosphate 3-phosphatase and dual-specificity protein phosphatase PTEN, putative [Ricinus communis] >gi|223535750|gb|EEF37412.1| Phosphatidylinositol-3,4,5-trisphosphate 3-phosphatase and dual-specificity protein phosphatase PTEN, putative [Ricinus communis]	XP_002524915	0	80	670.233	463	375	3	F:phosphoprotein phosphatase activity; F:hydrolase activity;	(3.1) Acting on ester bonds; (3.1) Acting on ester bonds		Phosphatidylinositol sigling system	0	0	0	0	0
contig_1119	heavy metal atpase	7428	gi|224059034|ref|XP_002299685.1|heavy metal ATPase [Populus trichocarpa] >gi|222846943|gb|EEE84490.1| heavy metal ATPase [Populus trichocarpa]	XP_002299685	0	93	727.628	415	386	8	F:hydrolase activity; F:transporter activity; C:cell; F:binding; P:nucleobase-containing compound metabolic process; P:biosynthetic process; F:nucleotide binding; P:ion transport	(3.6) Acting on acid anhydrides			0	0	0.03	0.06	0.29	1	p3	(CCG)6	18	5271	5288
contig_1120	protein jade-1	7427	gi|255545554|ref|XP_002513837.1|phd finger protein, putative [Ricinus communis] >gi|223546923|gb|EEF48420.1| phd finger protein, putative [Ricinus communis]	XP_002513837	0	59	709.909	1072	634	2	F:metal ion binding; F:zinc ion binding				0.15	0.26	0.35	0.23	0.42	1	p2	(AG)10	20	7408	7427
contig_1121	protein gigantea-like	7426	gi|225470820|ref|XP_002264755.1|PREDICTED: protein GIGANTEA-like [Vitis vinifera]	XP_002264755	0	88	1813.89	1171	1041	0	-				9.68	1.84	0.17	0.71	0.66	1	p2	(GA)9	18	7389	7406
contig_1122	chloride channel	7426	gi|255536929|ref|XP_002509531.1|chloride channel clc, putative [Ricinus communis] >gi|223549430|gb|EEF50918.1| chloride channel clc, putative [Ricinus communis]	XP_002509531	0	92	1231.08	788	728	4	F:ion channel activity; P:transport; C:cell; P:ion transport	-			1.41	0.65	0.78	0.33	0.33
contig_1123	map3k delta-1 protein	7425	gi|359475950|ref|XP_002279319.2|PREDICTED: serine/threonine-protein kinase CTR1-like [Vitis vinifera]	XP_002279319	0	64	704.516	807	517	4	P:cellular protein modification process; F:protein kinase activity; C:plasma membrane;	(2.7) Transferring phosphorous-containing groups; (2.7) Transferring phosphorous-containing groups			0	0.29	0	0.31	0	1	p4	(TCTT)5	20	1	20	2	p6	(CCGTCG)3	18	361	378
contig_1124	PREDICTED: uncharacterized protein LOC100251030	7425	gi|225450448|ref|XP_002276424.1|PREDICTED: uncharacterized protein LOC100251030 [Vitis vinifera]	XP_002276424	0	89	993.03	653	583	0	-				0	0	0	0	0
contig_1125	exostosin family protein	7424	gi|255546377|ref|XP_002514248.1|catalytic, putative [Ricinus communis] >gi|223546704|gb|EEF48202.1| catalytic, putative [Ricinus communis]	XP_002514248	0	72	838.565	699	509	2	C:cell; F:transferase activity	-			0	0.02	0	0	0
contig_1126	abc transporter e family member 2	7424	gi|296085461|emb|CBI29193.3|unnamed protein product [Vitis vinifera]	CBI29193	0	98	1006.13	511	502	0	-				0	0	0	0	0
contig_1127	PREDICTED: uncharacterized protein LOC100250730	7424	gi|225423753|ref|XP_002277134.1|PREDICTED: uncharacterized protein LOC100250730 [Vitis vinifera] >gi|297737940|emb|CBI27141.3| unnamed protein product [Vitis vinifera]	XP_002277134	1.502E-82	71	289.656	269	193	0	-				0	0	0	0	0	1	p6	(GACCTC)3	18	1842	1859	2	p6	(CCATTG)4	24	7073	7096
contig_1128	meiotic checkpoint regulator	7423	gi|224101161|ref|XP_002312165.1|predicted protein [Populus trichocarpa] >gi|222851985|gb|EEE89532.1| predicted protein [Populus trichocarpa]	XP_002312165	0	77	607.446	541	418	1	C:anaphase-promoting complex				0.41	0	0	0.5	0.73
contig_1129	gtpase der-like	7422	gi|147785731|emb|CAN73088.1|hypothetical protein VITISV_030762 [Vitis vinifera]	CAN73088	3.41208E-133	93	432.565	233	219	0	-				0	0.07	0	0.05	0
contig_1130	leukocyte receptor cluster	7422	gi|297736443|emb|CBI25314.3|unnamed protein product [Vitis vinifera]	CBI25314	0	76	1004.59	921	701	1	F:receptor activity				0	0.22	0.02	0	0.01
contig_1131	heat shock protein binding	7420	gi|255578160|ref|XP_002529949.1|heat shock protein binding protein, putative [Ricinus communis] >gi|223530547|gb|EEF32426.1| heat shock protein binding protein, putative [Ricinus communis]	XP_002529949	0	83	713.375	472	392	3	P:protein metabolic process; F:protein binding; P:response to stress	-			0.88	2.23	1.73	1.48	2.57
contig_1132	f-box kelch-repeat protein skip6-like	7419	gi|225438561|ref|XP_002276023.1|PREDICTED: F-box/kelch-repeat protein SKIP6-like [Vitis vinifera]	XP_002276023	2.29342E-97	81	330.872	275	224	0	-				1.49	0.67	0.96	0.81	0.21	1	p3	(CCG)6	18	1	18
contig_1133	pentatricopeptide repeat-containing protein mitochondrial	7415	gi|225427607|ref|XP_002269121.1|PREDICTED: pentatricopeptide repeat-containing protein At4g19220, mitochondrial [Vitis vinifera]	XP_002269121	0	76	999.964	827	629	0	-				0	0	0	0	0
contig_1134	phd finger	7415	gi|255545554|ref|XP_002513837.1|phd finger protein, putative [Ricinus communis] >gi|223546923|gb|EEF48420.1| phd finger protein, putative [Ricinus communis]	XP_002513837	0	58	694.886	1072	626	2	F:metal ion binding; F:zinc ion binding				3.93	1.4	1.76	1.57	1.04	1	p2	(AG)10	20	7396	7415
contig_1135	predicted protein	7413	gi|224108357|ref|XP_002314819.1|predicted protein [Populus trichocarpa] >gi|222863859|gb|EEF00990.1| predicted protein [Populus trichocarpa]	XP_002314819	0	85	768.844	510	434	0	-				0	0	0	0	0	1	p2	(GA)9	18	1	18
contig_1136	phd finger	7412	gi|255545554|ref|XP_002513837.1|phd finger protein, putative [Ricinus communis] >gi|223546923|gb|EEF48420.1| phd finger protein, putative [Ricinus communis]	XP_002513837	0	64	1169.07	1472	951	2	F:metal ion binding; F:zinc ion binding				1.09	3.01	3.79	5.13	6.43	1	p2	(AG)10	20	7393	7412
contig_1137	exostosin family protein	7411	gi|255546377|ref|XP_002514248.1|catalytic, putative [Ricinus communis] >gi|223546704|gb|EEF48202.1| catalytic, putative [Ricinus communis]	XP_002514248	0	72	838.565	699	509	2	C:cell; F:transferase activity	-			0	0	0	0	0
contig_1138	pentatricopeptide repeat-containing protein	7409	gi|225427607|ref|XP_002269121.1|PREDICTED: pentatricopeptide repeat-containing protein At4g19220, mitochondrial [Vitis vinifera]	XP_002269121	0	76	999.964	827	629	0	-				0.01	0	0	0.1	0.01
contig_1139	conserved hypothetical protein	7408	gi|255575157|ref|XP_002528483.1|conserved hypothetical protein [Ricinus communis] >gi|223532092|gb|EEF33900.1| conserved hypothetical protein [Ricinus communis]	XP_002528483	0	70	671.389	675	476	5	P:regulation of transcription, DNA-dependent; F:signal transducer activity; P:signal transduction; C:nucleus; F:sequence-specific DNA binding transcription factor activity				0.87	0.49	1.87	1.53	0.53
contig_1140	pentatricopeptide repeat-containing protein chloroplastic-like	7407	gi|225453947|ref|XP_002274056.1|PREDICTED: pentatricopeptide repeat-containing protein At2g45350, chloroplastic-like [Vitis vinifera]	XP_002274056	0	78	753.821	633	494	0	-				0	1.82	1.76	2.66	0.23	1	p3	(GCG)7	21	1	21
contig_1141	thyroid adenoma-associated protein homolog	7402	gi|359488985|ref|XP_002277958.2|PREDICTED: thyroid adenoma-associated protein homolog [Vitis vinifera]	XP_002277958	0	76	2745.3	2230	1699	0	-				5.17	5.95	5.78	7.72	11.58
contig_1142	f-box kelch-repeat protein skip6-like	7402	gi|225438561|ref|XP_002276023.1|PREDICTED: F-box/kelch-repeat protein SKIP6-like [Vitis vinifera]	XP_002276023	2.28053E-97	81	330.872	275	224	0	-				0.33	0.76	0.62	0.37	1.42	1	p3	(CCG)6	18	1	18
contig_1143	phd finger	7400	gi|255545554|ref|XP_002513837.1|phd finger protein, putative [Ricinus communis] >gi|223546923|gb|EEF48420.1| phd finger protein, putative [Ricinus communis]	XP_002513837	0	60	787.719	1140	687	2	F:metal ion binding; F:zinc ion binding				0.22	0	0.46	0.11	0	1	p2	(AG)10	20	7381	7400
contig_1144	heavy metal atpase	7397	gi|224059034|ref|XP_002299685.1|heavy metal ATPase [Populus trichocarpa] >gi|222846943|gb|EEE84490.1| heavy metal ATPase [Populus trichocarpa]	XP_002299685	0	93	727.628	415	386	8	F:hydrolase activity; F:transporter activity; C:cell; F:binding; P:nucleobase-containing compound metabolic process; P:biosynthetic process; F:nucleotide binding; P:ion transport	(3.6) Acting on acid anhydrides			0.03	0	0.07	0.23	0.78	1	p3	(CCG)6	18	5240	5257
contig_1145	wall-associated receptor kinase 2-like	7396	gi|359492355|ref|XP_002284688.2|PREDICTED: wall-associated receptor kinase 2-like [Vitis vinifera]	XP_002284688	0	76	764.222	676	519	3	P:biological_process; F:binding; F:protein kinase activity	-			1.33	0.23	1.85	1.3	0.65
contig_1146	map3k delta-1 protein	7394	gi|359475950|ref|XP_002279319.2|PREDICTED: serine/threonine-protein kinase CTR1-like [Vitis vinifera]	XP_002279319	0	62	663.685	792	498	4	P:cellular protein modification process; F:protein kinase activity; C:plasma membrane;	(2.7) Transferring phosphorous-containing groups; (2.7) Transferring phosphorous-containing groups			0	0	0	0	0	1	p4	(TCTT)5	20	1	20	2	p6	(CCGTCG)3	18	361	378
contig_1147	exostosin family protein	7393	gi|255546377|ref|XP_002514248.1|catalytic, putative [Ricinus communis] >gi|223546704|gb|EEF48202.1| catalytic, putative [Ricinus communis]	XP_002514248	0	72	838.565	699	509	2	C:cell; F:transferase activity	-			0.14	0	0	0	0
contig_1148	conserved hypothetical protein	7393	gi|255575157|ref|XP_002528483.1|conserved hypothetical protein [Ricinus communis] >gi|223532092|gb|EEF33900.1| conserved hypothetical protein [Ricinus communis]	XP_002528483	0	70	671.389	675	476	5	P:regulation of transcription, DNA-dependent; F:signal transducer activity; P:signal transduction; C:nucleus; F:sequence-specific DNA binding transcription factor activity				0.07	0.06	0.12	0.42	0.13
contig_1149	splicing factor u2af large	7393	gi|147852616|emb|CAN81690.1|hypothetical protein VITISV_009755 [Vitis vinifera]	CAN81690	2.06958E-95	57	332.028	578	334	2	F:nucleic acid binding; F:nucleotide binding				1.09	0.57	0.79	0.41	0
contig_1150	activating signal cointegrator 1 complex subunit 3	7392	gi|225457229|ref|XP_002284129.1|PREDICTED: activating signal cointegrator 1 complex subunit 3 [Vitis vinifera] >gi|297733882|emb|CBI15129.3| unnamed protein product [Vitis vinifera]	XP_002284129	0	90	2855.47	1685	1532	3	F:nucleic acid binding; F:nucleotide binding; F:hydrolase activity	-			0.09	0.14	0.11	0.6	0.95
contig_1151	activating signal cointegrator 1 complex subunit 3	7392	gi|225457229|ref|XP_002284129.1|PREDICTED: activating signal cointegrator 1 complex subunit 3 [Vitis vinifera] >gi|297733882|emb|CBI15129.3| unnamed protein product [Vitis vinifera]	XP_002284129	0	90	3417.86	2030	1835	3	F:nucleic acid binding; F:nucleotide binding; F:hydrolase activity	-			0.5	0.14	0.54	0.72	0.84
contig_1152	probable nitrite transporter at1g68570-like	7391	gi|356495939|ref|XP_003516828.1|PREDICTED: probable nitrite transporter At1g68570-like [Glycine max]	XP_003516828	5.9501E-139	81	458.373	312	255	0	-				3.74	4.77	3.88	4.75	5.37
contig_1153	mscs family	7391	gi|356575444|ref|XP_003555851.1|PREDICTED: uncharacterized mscS family protein At1g78610-like isoform 2 [Glycine max]	XP_003555851	0	75	737.258	684	519	2	C:membrane; P:transmembrane transport				0.47	0	1.47	1.85	1.21	1	p3	(TCC)6	18	3	20
contig_1154	atp synthase subunit iv	7391	gi|108802631|ref|YP_636287.1|ATP synthase CF0 A subunit [Eucalyptus globulus subsp. globulus] >gi|309322439|ref|YP_003933952.1| ATP synthase CF0 subunit IV [Eucalyptus grandis] >gi|122227189|sp|Q49L10.1|ATPI_EUCGG RecName: Full=ATP synthase subunit a, chloroplastic; AltName: Full=ATP synthase F0 sector subunit a; AltName: Full=F-ATPase subunit IV >gi|60460797|gb|AAX21017.1| ATP synthase CF0 subun…	YP_636287	1.43783E-143	100	457.603	247	247	11	P:generation of precursor metabolites and energy; P:nucleobase-containing compound metabolic process; P:ion transport; P:biosynthetic process; F:transporter activity; C:cell; C:intracellular; C:protein complex; C:thylakoid; C:plastid; C:plasma membrane	-			0.01	0	0.01	0	0.01	1	p2	(AG)11	22	1	22
contig_1155	conserved hypothetical protein	7390	gi|255575157|ref|XP_002528483.1|conserved hypothetical protein [Ricinus communis] >gi|223532092|gb|EEF33900.1| conserved hypothetical protein [Ricinus communis]	XP_002528483	0	69	679.478	711	493	5	P:regulation of transcription, DNA-dependent; F:signal transducer activity; P:signal transduction; C:nucleus; F:sequence-specific DNA binding transcription factor activity				0	0.01	0	0	0
contig_1156	pentatricopeptide repeat-containing protein	7389	gi|359482590|ref|XP_002284545.2|PREDICTED: pentatricopeptide repeat-containing protein At2g27610-like [Vitis vinifera]	XP_002284545	0	82	907.901	627	519	0	-				0	0	0	0	0
contig_1157	meiotic checkpoint regulator	7388	gi|224101161|ref|XP_002312165.1|predicted protein [Populus trichocarpa] >gi|222851985|gb|EEE89532.1| predicted protein [Populus trichocarpa]	XP_002312165	0	77	607.446	541	418	1	C:anaphase-promoting complex				0	0	0	0	0
contig_1158	chloride channel	7387	gi|255536929|ref|XP_002509531.1|chloride channel clc, putative [Ricinus communis] >gi|223549430|gb|EEF50918.1| chloride channel clc, putative [Ricinus communis]	XP_002509531	0	92	1231.08	788	728	4	F:ion channel activity; P:transport; C:cell; P:ion transport	-			0.26	0	0	0.06	0.14
contig_1159	serine threonine-protein kinase ctr1-like	7385	gi|359475950|ref|XP_002279319.2|PREDICTED: serine/threonine-protein kinase CTR1-like [Vitis vinifera]	XP_002279319	0	64	932.554	1003	651	2	F:protein kinase activity; P:metabolic process	-			0.56	0.29	0	0	0.21	1	p4	(TCTT)5	20	1	20	2	p6	(CCGTCG)3	18	361	378
contig_1160	exostosin family protein	7384	gi|255546377|ref|XP_002514248.1|catalytic, putative [Ricinus communis] >gi|223546704|gb|EEF48202.1| catalytic, putative [Ricinus communis]	XP_002514248	0	72	838.565	699	509	2	C:cell; F:transferase activity	-			0	0	0.06	0	0
contig_1161	photosystem ii cp47 chlorophyll apoprotein	7384	gi|108802667|ref|YP_636325.1|photosystem II 47 kDa protein [Eucalyptus globulus subsp. globulus] >gi|309322472|ref|YP_003933986.1| photosystem II CP47 chlorophyll apoprotein [Eucalyptus grandis] >gi|122219169|sp|Q49KX2.1|PSBB_EUCGG RecName: Full=Photosystem II CP47 chlorophyll apoprotein; AltName: Full=PSII 47 kDa protein; AltName: Full=Protein CP-47 >gi|60460833|gb|AAX21053.1| photosystem II CP4…	YP_636325	0	100	965.681	508	508	8	C:thylakoid; C:protein complex; P:transport; P:generation of precursor metabolites and energy; P:cellular protein modification process; F:binding; C:cell; C:plastid	-			0	0.03	0.25	0	0.21
contig_1162	pentatricopeptide repeat-containing protein	7384	gi|225427607|ref|XP_002269121.1|PREDICTED: pentatricopeptide repeat-containing protein At4g19220, mitochondrial [Vitis vinifera]	XP_002269121	0	76	999.964	827	629	3	F:molecular_function; P:biological_process; C:cellular_component				0	0	0	0	0
contig_1163	PREDICTED: uncharacterized protein LOC100786119	7384	gi|356503159|ref|XP_003520379.1|PREDICTED: uncharacterized protein LOC100786119 [Glycine max]	XP_003520379	0	70	1902.49	1933	1372	0	-				3.42	1.95	2.25	2.09	2.56	1	p3	(TCT)7	21	7364	7384
contig_1164	myosin XI, putative	7378	gi|255546055|ref|XP_002514087.1|myosin XI, putative [Ricinus communis] >gi|223546543|gb|EEF48041.1| myosin XI, putative [Ricinus communis]	XP_002514087	0	95	2814.25	1529	1458	5	F:actin binding; C:cytoskeleton; C:protein complex; F:nucleotide binding; F:motor activity	-			0	0	0	0	0.02	1	p3	(GCC)6	18	7111	7128
contig_1165	myosin XI, putative	7378	gi|255546055|ref|XP_002514087.1|myosin XI, putative [Ricinus communis] >gi|223546543|gb|EEF48041.1| myosin XI, putative [Ricinus communis]	XP_002514087	0	95	2814.25	1529	1458	5	F:actin binding; C:cytoskeleton; C:protein complex; F:nucleotide binding; F:motor activity	-			0	0.13	0	0.25	0.36	1	p3	(GCC)6	18	7111	7128
contig_1166	abc transporter c family member 5-like	7377	gi|225437959|ref|XP_002269589.1|PREDICTED: ABC transporter C family member 5-like [Vitis vinifera]	XP_002269589	0	89	1798.1	1100	988	9	P:transport; P:metabolic process; C:cell; F:hydrolase activity; F:transporter activity; P:nucleobase-containing compound metabolic process; P:catabolic process; F:nucleotide binding; F:catalytic activity	(1.3) Acting on the CH-CH group of donors			0	0	0	0	0	1	p2	(CT)9	18	7359	7376
contig_1167	potassium transporter 8-like	7377	gi|255552638|ref|XP_002517362.1|Potassium transporter, putative [Ricinus communis] >gi|223543373|gb|EEF44904.1| Potassium transporter, putative [Ricinus communis]	XP_002517362	0	93	1024.62	585	546	2	F:transporter activity; C:cell	-			0.2	0	0.07	0.3	0.24
contig_1168	fyve finger-containing phosphoinositide	7376	gi|255550297|ref|XP_002516199.1|fyve finger-containing phosphoinositide kinase, fyv1, putative [Ricinus communis] >gi|223544685|gb|EEF46201.1| fyve finger-containing phosphoinositide kinase, fyv1, putative [Ricinus communis]	XP_002516199	0	73	1413.28	1235	903	4	P:lipid metabolic process; F:binding; P:metabolic process; F:kinase activity	-			0.24	0.83	0.66	1.27	0.55
contig_1169	f-box kelch-repeat protein	7376	gi|297735315|emb|CBI17677.3|unnamed protein product [Vitis vinifera]	CBI17677	1.45103E-70	49	261.151	634	312	0	-				1.47	0	0	0	0.01
contig_1170	kelch repeat-containing protein at3g27220	7375	gi|225443351|ref|XP_002265018.1|PREDICTED: kelch repeat-containing protein At3g27220 [Vitis vinifera] >gi|297735771|emb|CBI18458.3| unnamed protein product [Vitis vinifera]	XP_002265018	5.30745E-174	88	550.821	325	287	0	-				0.03	0.04	0.09	0.08	0.02	1	p2	(TC)10	20	1	20	2	p6	(CGATTT)3	18	159	176	3	p4	(TTTA)5	20	6000	6019
contig_1171	conserved hypothetical protein	7375	gi|255575157|ref|XP_002528483.1|conserved hypothetical protein [Ricinus communis] >gi|223532092|gb|EEF33900.1| conserved hypothetical protein [Ricinus communis]	XP_002528483	0	69	679.478	711	493	5	P:regulation of transcription, DNA-dependent; F:signal transducer activity; P:signal transduction; C:nucleus; F:sequence-specific DNA binding transcription factor activity				0	0	0	0	0
contig_1172	eukaryotic translation initiation factor 3	7372	gi|255574960|ref|XP_002528386.1|eukaryotic translation initiation factor 3 subunit, putative [Ricinus communis] >gi|223532174|gb|EEF33979.1| eukaryotic translation initiation factor 3 subunit, putative [Ricinus communis]	XP_002528386	0	78	2296.93	1913	1498	1	P:response to endogenous stimulus	-			66.87	53.65	41.15	31.82	10.32	1	p2	(TC)10	20	1	20	2	p2	(AC)10	20	123	142	3	p3	(CTC)6	18	1083	1100
contig_1173	exostosin family protein	7371	gi|255546377|ref|XP_002514248.1|catalytic, putative [Ricinus communis] >gi|223546704|gb|EEF48202.1| catalytic, putative [Ricinus communis]	XP_002514248	0	72	838.565	699	509	2	C:cell; F:transferase activity	-			0	0	0	0	0
contig_1174	pentatricopeptide repeat-containing protein mitochondrial-like	7370	gi|225424122|ref|XP_002280156.1|PREDICTED: pentatricopeptide repeat-containing protein At1g22960, mitochondrial-like [Vitis vinifera]	XP_002280156	0	78	904.049	671	526	0	-				1.05	1.27	0.88	1.11	1.17	1	p2	(TC)9	18	4	21
contig_1175	pentatricopeptide repeat-containing protein	7370	gi|302141664|emb|CBI18867.3|unnamed protein product [Vitis vinifera]	CBI18867	0	73	700.664	669	490	2	F:molecular_function; P:biological_process				0.82	0.51	0.56	0.73	0.18
contig_1176	methyl- -binding domain 9	7369	gi|297832794|ref|XP_002884279.1|methyl-CpG-binding domain 9 [Arabidopsis lyrata subsp. lyrata] >gi|297330119|gb|EFH60538.1| methyl-CpG-binding domain 9 [Arabidopsis lyrata subsp. lyrata]	XP_002884279	0	61	916.761	1165	722	14	P:organelle organization; P:cellular protein modification process; P:anatomical structure morphogenesis; P:multicellular organismal development; F:protein binding; C:plasma membrane; P:regulation of biological process; ; P:reproduction; P:response to abiotic stimulus; F:transferase activity; C:nucleoplasm; C:protein complex; P:biosynthetic process	(2.3) Acyltransferases			0.09	1.55	4.07	3.92	3.31	1	p2	(AG)10	20	1	20
contig_1177	aldehyde dehydrogenase 22a1-like	7368	gi|255556370|ref|XP_002519219.1|aldehyde dehydrogenase, putative [Ricinus communis] >gi|223541534|gb|EEF43083.1| aldehyde dehydrogenase, putative [Ricinus communis]	XP_002519219	0	94	1093.95	594	563	8	P:metabolic process; F:catalytic activity; P:biosynthetic process; P:carbohydrate metabolic process; P:generation of precursor metabolites and energy; P:catabolic process; ; P:lipid metabolic process	(1.2) Acting on the aldehyde or oxo group of donors		Pentose and glucurote interconversions	0	0	0	0.08	0
contig_1178	predicted protein	7366	gi|224108357|ref|XP_002314819.1|predicted protein [Populus trichocarpa] >gi|222863859|gb|EEF00990.1| predicted protein [Populus trichocarpa]	XP_002314819	0	85	768.844	510	434	0	-				0	0	0	0	0	1	p2	(GA)9	18	1	18
contig_1179	fyve finger-containing phosphoinositide	7364	gi|255550297|ref|XP_002516199.1|fyve finger-containing phosphoinositide kinase, fyv1, putative [Ricinus communis] >gi|223544685|gb|EEF46201.1| fyve finger-containing phosphoinositide kinase, fyv1, putative [Ricinus communis]	XP_002516199	0	73	1413.28	1235	903	4	P:lipid metabolic process; F:binding; P:metabolic process; F:kinase activity	-			0.13	0.27	0.47	0.31	0.52
contig_1180	inositol-pentakisphosphate 2-kinase-like	7364	gi|359492691|ref|XP_002281534.2|PREDICTED: inositol-pentakisphosphate 2-kinase-like [Vitis vinifera]	XP_002281534	9.61869E-178	77	568.155	437	338	3	P:transport; C:intracellular; F:transporter activity				0	0	0	0	0	1	p2	(CT)10	20	3	22
contig_1181	predicted protein	7362	gi|224108357|ref|XP_002314819.1|predicted protein [Populus trichocarpa] >gi|222863859|gb|EEF00990.1| predicted protein [Populus trichocarpa]	XP_002314819	0	85	768.844	510	434	0	-				0	0	0	0	0	1	p2	(GA)9	18	1	18
contig_1182	wall-associated receptor kinase 2-like	7357	gi|359492355|ref|XP_002284688.2|PREDICTED: wall-associated receptor kinase 2-like [Vitis vinifera]	XP_002284688	0	76	764.222	676	519	3	P:biological_process; F:binding; F:protein kinase activity	-			2.58	0.24	0.72	0.53	1.5
contig_1183	ataxia telangiectasia	7357	gi|359491245|ref|XP_002279402.2|PREDICTED: serine/threonine-protein kinase ATM [Vitis vinifera]	XP_002279402	0	82	2050.02	1451	1203	4	F:nucleotide binding; F:protein kinase activity; P:metabolic process;	(2.7) Transferring phosphorous-containing groups			0	0	0.09	0	0	1	p6	(ATGCTG)3	18	1	18
contig_1184	protein gigantea-like	7356	gi|225470820|ref|XP_002264755.1|PREDICTED: protein GIGANTEA-like [Vitis vinifera]	XP_002264755	0	89	1623.6	1050	935	0	-				0	0.08	0	0.21	1.04	1	p2	(GA)9	18	7319	7336
contig_1185	serine threonine protein phosphatase 2a 55 kda regulatory subunit b beta isoform-like	7356	gi|356556686|ref|XP_003546654.1|PREDICTED: serine/threonine protein phosphatase 2A 55 kDa regulatory subunit B beta isoform-like [Glycine max]	XP_003546654	0	95	643.269	353	336	0	-				0	0	0	0	0	1	p3	(CTG)6	18	6623	6640
contig_1186	exostosin family protein	7355	gi|255546377|ref|XP_002514248.1|catalytic, putative [Ricinus communis] >gi|223546704|gb|EEF48202.1| catalytic, putative [Ricinus communis]	XP_002514248	0	72	838.565	699	509	2	C:cell; F:transferase activity	-			0	0	0	0	0
contig_1187	map3k delta-1 protein	7355	gi|359475950|ref|XP_002279319.2|PREDICTED: serine/threonine-protein kinase CTR1-like [Vitis vinifera]	XP_002279319	0	64	932.554	1003	651	2	F:protein kinase activity; P:metabolic process	-			5.51	1.06	0.94	0.9	1.12	1	p4	(TCTT)5	20	1	20	2	p6	(CCGTCG)3	18	361	378
contig_1188	peptide transporter ptr	7355	gi|356495939|ref|XP_003516828.1|PREDICTED: probable nitrite transporter At1g68570-like [Glycine max]	XP_003516828	0	84	709.523	484	409	3	C:cell; P:transport; F:transporter activity	-			1.98	4.12	5.29	3.17	2.37	1	p3	(GGA)6	18	2912	2929
contig_1189	predicted protein	7354	gi|224108357|ref|XP_002314819.1|predicted protein [Populus trichocarpa] >gi|222863859|gb|EEF00990.1| predicted protein [Populus trichocarpa]	XP_002314819	0	85	768.844	510	434	0	-				0	0	0	0	0	1	p2	(GA)9	18	1	18
contig_1190	protein binding	7354	gi|255576262|ref|XP_002529024.1|protein binding protein, putative [Ricinus communis] >gi|223531504|gb|EEF33335.1| protein binding protein, putative [Ricinus communis]	XP_002529024	0	60	1016.14	1353	820	2	F:metal ion binding; F:zinc ion binding				5.15	2.6	5.67	3.87	5.16
contig_1191	conserved hypothetical protein	7354	gi|255574990|ref|XP_002528401.1|conserved hypothetical protein [Ricinus communis] >gi|223532189|gb|EEF33994.1| conserved hypothetical protein [Ricinus communis]	XP_002528401	0	80	1492.63	1161	934	0	-				19.38	17.06	22.68	17.31	33.67	1	p6	(AGAGAA)3	18	11	28
contig_1192	PREDICTED: uncharacterized protein LOC100241773 isoform 2	7352	gi|359493954|ref|XP_003634700.1|PREDICTED: uncharacterized protein LOC100241773 isoform 2 [Vitis vinifera]	XP_003634700	0	78	1324.3	1097	856	0	-				0	0	0	0	0	1	p3	(CGC)6	18	7333	7350
contig_1193	breast carcinoma amplified	7352	gi|224131438|ref|XP_002328539.1|predicted protein [Populus trichocarpa] >gi|222838254|gb|EEE76619.1| predicted protein [Populus trichocarpa]	XP_002328539	0	81	951.429	706	573	0	-				3.48	6.37	4.81	5.73	3.15
contig_1194	unnamed protein product	7351	gi|302141758|emb|CBI18961.3|unnamed protein product [Vitis vinifera]	CBI18961	3.62338E-175	56	542.732	846	481	2	F:nucleic acid binding; F:zinc ion binding				0.43	0.59	0	1	0.55
contig_1195	splicing factor u2af large	7351	gi|147852616|emb|CAN81690.1|hypothetical protein VITISV_009755 [Vitis vinifera]	CAN81690	2.03643E-95	57	332.028	578	334	2	F:nucleic acid binding; F:nucleotide binding				0	0.28	0	0	0
contig_1196	fyve finger-containing phosphoinositide	7349	gi|255550297|ref|XP_002516199.1|fyve finger-containing phosphoinositide kinase, fyv1, putative [Ricinus communis] >gi|223544685|gb|EEF46201.1| fyve finger-containing phosphoinositide kinase, fyv1, putative [Ricinus communis]	XP_002516199	0	72	1412.13	1234	900	4	P:lipid metabolic process; F:binding; P:metabolic process; F:kinase activity	-			0.16	0.5	0.51	0.81	0.5
contig_1197	hepatoma-derived growth factor-like protein	7349	gi|359472736|ref|XP_002277110.2|PREDICTED: uncharacterized protein LOC100255898 [Vitis vinifera]	XP_002277110	0	59	824.313	1218	725	0	-				8.32	2.78	6.81	4.08	5.5	1	p2	(CT)9	18	1	18	2	p6	(GACCTC)3	18	5280	5297	3	p6	(CCATTG)4	24	6998	7021
contig_1198	acetyl- carboxylase 1-like	7348	gi|255545642|ref|XP_002513881.1|Homomeric Acetyl-CoA Carboxylase (Hom-ACCase) [Ricinus communis] >gi|223546967|gb|EEF48464.1| Homomeric Acetyl-CoA Carboxylase (Hom-ACCase) [Ricinus communis]	XP_002513881	0	92	3982.95	2256	2091	8	P:biosynthetic process; P:lipid metabolic process; F:binding; F:nucleotide binding; F:catalytic activity; C:cytoplasm; C:protein complex; P:metabolic process	(6.3) Forming carbon-nitrogen bonds; (6.4) Forming carbon-carbon bonds		Propanoate metabolism	37.97	37.34	28.55	33.24	30.53
contig_1199	chromatin remodeling complex subunit	7348	gi|225436245|ref|XP_002275285.1|PREDICTED: TATA-binding protein-associated factor 172 isoform 1 [Vitis vinifera]	XP_002275285	0	81	2764.95	2124	1731	3	F:nucleotide binding; F:hydrolase activity; F:DNA binding	-			2.73	0.8	1.64	2.81	3.59	1	p2	(GA)10	20	1	20
contig_1200	PREDICTED: uncharacterized protein LOC100786119	7348	gi|356503159|ref|XP_003520379.1|PREDICTED: uncharacterized protein LOC100786119 [Glycine max]	XP_003520379	0	70	1902.49	1933	1372	0	-				1.56	1.42	1.48	2.21	3.05	1	p3	(TCT)7	21	7328	7348
contig_1201	predicted protein	7346	gi|224108357|ref|XP_002314819.1|predicted protein [Populus trichocarpa] >gi|222863859|gb|EEF00990.1| predicted protein [Populus trichocarpa]	XP_002314819	0	85	768.844	510	434	0	-				0.02	0.17	0.04	0.14	0	1	p2	(GA)9	18	1	18	2	p6	(GGGAGA)3	18	7144	7161
contig_1202	vacuolar protein 8-like	7345	gi|224122136|ref|XP_002318761.1|predicted protein [Populus trichocarpa] >gi|222859434|gb|EEE96981.1| predicted protein [Populus trichocarpa]	XP_002318761	2.31322E-143	84	469.929	392	332	0	-				0	0	0	0	0
contig_1203	probable serine threonine-protein kinase at1g54610-like	7344	gi|225461467|ref|XP_002285008.1|PREDICTED: probable serine/threonine-protein kinase At1g54610-like [Vitis vinifera]	XP_002285008	0	89	1105.12	716	640	0	-				6.92	11.8	10.47	13.05	13.03	1	p2	(AG)9	18	7325	7342
contig_1204	exostosin family protein	7343	gi|255546377|ref|XP_002514248.1|catalytic, putative [Ricinus communis] >gi|223546704|gb|EEF48202.1| catalytic, putative [Ricinus communis]	XP_002514248	0	72	838.565	699	509	2	C:cell; F:transferase activity	-			0	0	0	0	0
contig_1205	pentatricopeptide repeat-containing protein	7343	gi|225427607|ref|XP_002269121.1|PREDICTED: pentatricopeptide repeat-containing protein At4g19220, mitochondrial [Vitis vinifera]	XP_002269121	0	76	999.964	827	629	0	-				0	0	0	0.01	0
contig_1206	PREDICTED: uncharacterized protein LOC100251030	7343	gi|225450448|ref|XP_002276424.1|PREDICTED: uncharacterized protein LOC100251030 [Vitis vinifera]	XP_002276424	0	89	1182.16	768	687	0	-				0	0	0	0	0
contig_1207	gtpase -like	7342	gi|225458167|ref|XP_002281042.1|PREDICTED: GTPase HflX-like [Vitis vinifera]	XP_002281042	0	87	813.913	533	464	1	F:nucleotide binding	-			2.39	4.3	5.64	7.93	4.65	1	p6	(TTTTGT)3	18	2250	2267
contig_1208	f-box kelch-repeat protein at1g51550	7341	gi|255555596|ref|XP_002518834.1|ubiquitin-protein ligase, putative [Ricinus communis] >gi|223542007|gb|EEF43552.1| ubiquitin-protein ligase, putative [Ricinus communis]	XP_002518834	4.81298E-143	81	465.307	314	256	1	F:catalytic activity	-			0.01	0.01	0.02	0.04	0.01	1	p2	(TC)10	20	1	20	2	p6	(CGATTT)3	18	159	176	3	p4	(TTTA)5	20	5966	5985
contig_1209	abc transporter e family member 2	7340	gi|296085461|emb|CBI29193.3|unnamed protein product [Vitis vinifera]	CBI29193	0	98	1006.13	511	502	0	-				0	0	0	0	0
contig_1210	predicted protein	7340	gi|224115706|ref|XP_002332122.1|predicted protein [Populus trichocarpa] >gi|222874942|gb|EEF12073.1| predicted protein [Populus trichocarpa]	XP_002332122	1.31558E-161	76	516.538	453	345	0	-				0.02	0.05	0	0	0.07	1	p2	(CT)10	20	1	20	2	c	(CAC)6gagcagc(ACG)6	43	238	280
contig_1211	kinesin-like protein kif15	7339	gi|356564668|ref|XP_003550573.1|PREDICTED: uncharacterized protein LOC100817801 [Glycine max]	XP_003550573	0	65	1742.24	2229	1468	5	F:ATP binding; F:nucleotide binding; F:microtubule motor activity; P:microtubule-based movement; C:microtubule				0.6	0.67	0.52	1.12	1.74
contig_1212	f-box kelch-repeat protein	7339	gi|297735315|emb|CBI17677.3|unnamed protein product [Vitis vinifera]	CBI17677	1.43674E-70	49	261.151	634	312	0	-				0	0	0.01	0	0
contig_1213	fyve finger-containing phosphoinositide	7337	gi|255550297|ref|XP_002516199.1|fyve finger-containing phosphoinositide kinase, fyv1, putative [Ricinus communis] >gi|223544685|gb|EEF46201.1| fyve finger-containing phosphoinositide kinase, fyv1, putative [Ricinus communis]	XP_002516199	0	72	1412.13	1234	900	4	P:lipid metabolic process; F:binding; P:metabolic process; F:kinase activity	-			0.08	0.16	0.37	0.2	0.48
contig_1214	exostosin family protein	7337	gi|255546377|ref|XP_002514248.1|catalytic, putative [Ricinus communis] >gi|223546704|gb|EEF48202.1| catalytic, putative [Ricinus communis]	XP_002514248	0	72	838.565	699	509	2	C:cell; F:transferase activity	-			0	0.03	0	0	0
contig_1215	pentatricopeptide repeat-containing protein	7334	gi|225427607|ref|XP_002269121.1|PREDICTED: pentatricopeptide repeat-containing protein At4g19220, mitochondrial [Vitis vinifera]	XP_002269121	0	76	999.964	827	629	3	F:molecular_function; P:biological_process; C:cellular_component				0	0	0	0.2	0
contig_1216	solanesyl diphosphate	7334	gi|224061363|ref|XP_002300442.1|predicted protein [Populus trichocarpa] >gi|222847700|gb|EEE85247.1| predicted protein [Populus trichocarpa]	XP_002300442	0	90	701.049	422	380	4	P:biosynthetic process; P:lipid metabolic process; F:transferase activity; P:metabolic process	-			3.49	3.39	3.63	3.65	3.32
contig_1217	probable serine threonine-protein kinase at1g54610-like	7331	gi|225461467|ref|XP_002285008.1|PREDICTED: probable serine/threonine-protein kinase At1g54610-like [Vitis vinifera]	XP_002285008	0	89	1105.12	716	640	0	-				7.67	4.4	5.33	2.66	9.02	1	p2	(AG)9	18	7312	7329
contig_1218	pentatricopeptide repeat-containing protein mitochondrial	7331	gi|225427607|ref|XP_002269121.1|PREDICTED: pentatricopeptide repeat-containing protein At4g19220, mitochondrial [Vitis vinifera]	XP_002269121	0	76	999.964	827	629	0	-				0	0	0	0	0.07
contig_1219	serine threonine-protein kinase ctr1-like	7325	gi|359475950|ref|XP_002279319.2|PREDICTED: serine/threonine-protein kinase CTR1-like [Vitis vinifera]	XP_002279319	0	64	704.516	807	517	2	F:protein kinase activity; P:metabolic process	-			0	0	0	0	0	1	p4	(TCTT)5	20	1	20	2	p6	(CCGTCG)3	18	361	378
contig_1220	pentatricopeptide repeat-containing protein	7325	gi|225427607|ref|XP_002269121.1|PREDICTED: pentatricopeptide repeat-containing protein At4g19220, mitochondrial [Vitis vinifera]	XP_002269121	0	76	999.964	827	629	0	-				0.16	0	0	0	0.01
contig_1221	predicted protein	7323	gi|224108357|ref|XP_002314819.1|predicted protein [Populus trichocarpa] >gi|222863859|gb|EEF00990.1| predicted protein [Populus trichocarpa]	XP_002314819	0	85	768.844	510	434	0	-				0	0	0	0	0	1	p2	(GA)9	18	1	18
contig_1222	map3k delta-1 protein	7322	gi|359475950|ref|XP_002279319.2|PREDICTED: serine/threonine-protein kinase CTR1-like [Vitis vinifera]	XP_002279319	0	62	663.685	792	498	4	P:cellular protein modification process; F:protein kinase activity; C:plasma membrane;	(2.7) Transferring phosphorous-containing groups; (2.7) Transferring phosphorous-containing groups			0.08	0.06	0.58	0.29	0	1	p4	(TCTT)5	20	1	20	2	p6	(CCGTCG)3	18	361	378
contig_1223	abc transporter e family member 2	7321	gi|296085461|emb|CBI29193.3|unnamed protein product [Vitis vinifera]	CBI29193	0	98	1199.11	605	594	0	-				0.34	0	0	0.11	0.47
contig_1224	phd finger	7321	gi|255545554|ref|XP_002513837.1|phd finger protein, putative [Ricinus communis] >gi|223546923|gb|EEF48420.1| phd finger protein, putative [Ricinus communis]	XP_002513837	0	65	1236.86	1524	991	2	F:metal ion binding; F:zinc ion binding				6.65	1.04	2.25	3.79	2.67	1	p2	(AG)10	20	7302	7321
contig_1225	eukaryotic translation initiation factor 3	7320	gi|255574960|ref|XP_002528386.1|eukaryotic translation initiation factor 3 subunit, putative [Ricinus communis] >gi|223532174|gb|EEF33979.1| eukaryotic translation initiation factor 3 subunit, putative [Ricinus communis]	XP_002528386	0	91	1358.97	828	754	5	P:response to endogenous stimulus; F:translation factor activity, nucleic acid binding; C:ribosome; P:regulation of biological process; P:translation	-			0	0.19	0.5	5.37	0.97	1	p2	(TC)10	20	1	20	2	p2	(AC)10	20	123	142	3	p3	(CTC)6	18	1083	1100
contig_1226	phospholipid--sterol o-acyltransferase-like	7320	gi|356570658|ref|XP_003553502.1|PREDICTED: phospholipid--sterol O-acyltransferase-like [Glycine max]	XP_003553502	0	91	1092.03	612	563	0	-				0.04	0.05	0.09	0.09	0.13
contig_1227	protein gigantea-like	7318	gi|225470820|ref|XP_002264755.1|PREDICTED: protein GIGANTEA-like [Vitis vinifera]	XP_002264755	0	88	1813.89	1171	1041	0	-				17.12	3.2	0.18	5.49	12.14	1	p2	(GA)9	18	7281	7298
contig_1228	leukocyte receptor cluster	7318	gi|297736443|emb|CBI25314.3|unnamed protein product [Vitis vinifera]	CBI25314	0	74	1045.8	978	731	1	F:receptor activity				0.29	0.84	0.09	0.01	0.43
contig_1229	nucleotide binding	7316	gi|359489586|ref|XP_002264136.2|PREDICTED: uncharacterized protein LOC100255258 [Vitis vinifera]	XP_002264136	0	68	1565.05	1496	1029	0	-				0	0	0	0	0.02
contig_1230	solanesyl diphosphate	7316	gi|224061363|ref|XP_002300442.1|predicted protein [Populus trichocarpa] >gi|222847700|gb|EEE85247.1| predicted protein [Populus trichocarpa]	XP_002300442	0	90	701.049	422	380	4	P:biosynthetic process; P:lipid metabolic process; F:transferase activity; P:metabolic process	-			0	0.05	0	0	0
contig_1231	activating signal cointegrator 1 complex subunit 3	7315	gi|225457229|ref|XP_002284129.1|PREDICTED: activating signal cointegrator 1 complex subunit 3 [Vitis vinifera] >gi|297733882|emb|CBI15129.3| unnamed protein product [Vitis vinifera]	XP_002284129	0	90	3526.1	2095	1896	3	F:nucleic acid binding; F:nucleotide binding; F:hydrolase activity	-			4.34	3.61	5.12	6.95	7.23
contig_1232	pentatricopeptide repeat-containing protein	7315	gi|225427607|ref|XP_002269121.1|PREDICTED: pentatricopeptide repeat-containing protein At4g19220, mitochondrial [Vitis vinifera]	XP_002269121	0	76	999.964	827	629	3	F:molecular_function; P:biological_process; C:cellular_component				0.05	0.57	0	0	0
contig_1233	inositol-pentakisphosphate 2-kinase-like	7315	gi|359492691|ref|XP_002281534.2|PREDICTED: inositol-pentakisphosphate 2-kinase-like [Vitis vinifera]	XP_002281534	9.54622E-178	77	568.155	437	338	2	F:kinase activity; F:binding	-			0.62	2.41	3.44	4.83	2.77	1	p2	(CT)10	20	3	22
contig_1234	PREDICTED: uncharacterized protein LOC100786119	7314	gi|356503159|ref|XP_003520379.1|PREDICTED: uncharacterized protein LOC100786119 [Glycine max]	XP_003520379	0	71	1957.96	1950	1398	0	-				5.31	2.4	3.08	2.51	1.59	1	p3	(TCT)7	21	7294	7314
contig_1235	embryo defective 2410 protein	7314	gi|296081931|emb|CBI20936.3|unnamed protein product [Vitis vinifera]	CBI20936	0	79	2660.94	2064	1645	2	P:reproduction; P:embryo development	-			0	0	0.35	0.31	0.59
contig_1236	pentatricopeptide repeat-containing protein mitochondrial	7312	gi|225427607|ref|XP_002269121.1|PREDICTED: pentatricopeptide repeat-containing protein At4g19220, mitochondrial [Vitis vinifera]	XP_002269121	0	76	999.964	827	629	0	-				0	0	0	0	0.07
contig_1237	f-box kelch-repeat protein	7312	gi|297735315|emb|CBI17677.3|unnamed protein product [Vitis vinifera]	CBI17677	1.27106E-62	54	237.654	396	217	0	-				0	0.02	0	0	0
contig_1238	serine threonine-protein kinase ctr1-like	7310	gi|359475950|ref|XP_002279319.2|PREDICTED: serine/threonine-protein kinase CTR1-like [Vitis vinifera]	XP_002279319	0	64	704.516	807	517	2	F:protein kinase activity; P:metabolic process	-			0	0	0	0	0	1	p4	(TCTT)5	20	1	20	2	p6	(CCGTCG)3	18	361	378
contig_1239	PREDICTED: uncharacterized protein LOC100779864	7310	gi|356534207|ref|XP_003535649.1|PREDICTED: uncharacterized protein LOC100779864 [Glycine max]	XP_003535649	1.7054E-41	86	171.4	103	89	0	-				0.17	0	0	0	0.6	1	p3	(CCG)6	18	1	18
contig_1240	kinase family protein	7310	gi|255543084|ref|XP_002512605.1|conserved hypothetical protein [Ricinus communis] >gi|223548566|gb|EEF50057.1| conserved hypothetical protein [Ricinus communis]	XP_002512605	1.16971E-120	68	351.288	310	211	1	F:transferase activity	-			0.88	1.77	1.56	4.47	1.15
contig_1241	phospholipid--sterol o-acyltransferase-like	7309	gi|356570658|ref|XP_003553502.1|PREDICTED: phospholipid--sterol O-acyltransferase-like [Glycine max]	XP_003553502	0	91	1092.03	612	563	0	-				0.08	0.05	0.13	0.1	0.19
[truncated: 254,690+ more rows]
