# Supplementary material for: Comparative Transcriptomic Analysis of the Response to Cold Acclimation in Eucalyptus dunnii
Source: PLoS One. 2014 Nov 20;9(11):e113091. doi: 10.1371/journal.pone.0113091 (PMC4239045; doi:10.1371/journal.pone.0113091)
Supplement: Table S3 — Comparison of expression patterns between RNA-Seq expression and qRT-PCR. (XLSX) [file pone.0113091.s004.xlsx]

## Sheet: 工作表1
Tab. S3 Comparison of expression patterns between RNA-Seq expression and qRT-PCR
Order	ID	Annotation	Primer	RNA-Seq Quantity					qRT-PCR Quantity					Consistency	purpose
				0 h*	3 h	6 h	12 h	24 h	0 h*	3 h	6 h	12 h	24 h
1	contig_7643	pleiotropic drug resistance protein 2-like	ACATCCAACATCCATGTTGCAGG	16.29	6.73	8.12	29.3	167.1	1	0.56	0.61	2.45	5.27	Y	RNA-seq Verification
			CTGCAATCGTCATGCGTACTGT
2	contig_31808	peroxisomal-coenzyme A synthetase-like	TGAACTCCGACCTTAACATTCGC	4.49	27.4	78.4	153.16	584.21	1	3.75	11.56	18.57	28.24	Y
			AGGTGTCGTGGTAACAGAGCAG
3	contig_49415	predicted protein [Populus trichocarpa]	GTTCGGAGTGCTCAACGACTTG	307.96	116.22	39.23	25.86	20.72	1	0.42	0.51	1.28	0.12	N
			ATGCTGTGGTGAATCATGTTCAC
4	contig_53322	beta-amylase chloroplastic-like isoform 1	CAAGGCATGGCTTGAAGCTTC	57.42	881.94	1238.03	973.99	545.78	1	11.86	20.86	15.74	8.47	Y
			GTCTGCATAGACTTGAATGGGTG
5	contig_72993	glycine-rich rna-binding protein 1	ACTGAGTTCGTCGTGGTGCT	448.15	160.72	165.37	866.2	2161.8	1	0.45	0.48	15.49	11.57	N
			AGCACAGCACAGCACATTCAC
6	contig_73239	zinc finger	AGCATAGTGACTGTCAACGACAC	111.23	617.92	852.96	793.9	241.19	1	11.26	18.24	8.46	2.28	Y
			ACCCTAGCTTCCCTGTCCATTG
7	contig_77921	chlorophyll A/B binding protein	CTGCAGTTCCTCAGAGATAGAGC	5726.97	4041.56	2226.56	631.33	1761.3	1	0.71	0.47	0.16	2.41	Y
			ATGCCACTAACTTTGTCCCTGG
8	contig_86291	uncharacterized protein [Vitis vinifera]	ACAAGTGAACGTCGCTCCTG	81.81	7.53	8.32	168.42	650.16	1	0.12	0.08	5.51	15.7	Y
			ATCCAAAACCAGATGCAGGGATC
9	contig_86823	conserved hypothetical protein	GAGCTTGACTCGTCGATGCATC	355.85	181.5	104.42	57.75	48.76	1	0.41	0.39	0.17	0.23	Y
			TCTTTCGCAAATTGGAGCTTCCA
10	contig_94452	beta- -glucanase	ACAGAGCATAGTCGAGGCGTT	1238.39	325.75	378.44	661.02	125.71	1	13.34	1.37	6.48	0.39	N
			GATCCAGACTGCCATCTCGAAC
11	contig_113444	chaperone protein dnaj chloroplastic	CTCGTATCTACCAACACTGATCGG	819.09	337.26	36.05	32.04	125.87	1	0.45	0.13	0.08	0.29	Y
			GAAACGTCGGCCACTGAGTTC
12	contig_122008	50s ribosomal protein	AATGAATCTAACGTCGGCTCAGA	52.12	57.78	56.1	109.3	382.08	1	1.02	0.82	6.45	10.58	Y
			GCACCAGTGGTGAATCCTCTC
13	contig_123807	dehydrin 2	CAGATCGGTGGAATTTCTCCAAG	65.48	124.52	259.65	649.44	2301.48	1	3.17	4.38	12.45	21.1	Y
			TGAGAGTAATGGATCACGAGAGC
14	contig_126240	chlorophyll a b binding	GTGGCGTTGGCGAAGTTCTC	630.36	294	85.41	30.5	64.63	1	0.58	0.19	0.15	0.22	Y
			GCTCGCTCCCAGGTGATTATG
15	contig_126313	low temprature induced-like protein	TCACGCTACGGACAACTAATGAC	101.65	67.53	58.3	203.45	968.94	1	0.65	0.64	4.73	6.51	Y
			ACGCTCTTTGGCTGGATTCC
16	contig_26402	serine threonine-protein kinase afc2	CTCGGTCACCAAGGGACAG	25.62	4.87	0	0	0	1	0.14	0	0	0	Y
			CCTCACCCGTGCACAACT
17	contig_126775	light-harvesting complex ii protein lhcb3	AGACGGGCTCCTTGAAGTCG	2283.37	1459.13	272.91	54.08	77.85	1	1.85	0.27	0.11	0.12	Y
			TGGGCACCGGCAAGTACAC
18	contig_135936	dehydrin I	AAGAAGGGCTTCCTCGATAAGC	65.6	149.33	294.94	687.78	2482.6	1	3.24	4.85	9.58	18.65	Y
			TTCTCCCCCTCAGTGACACTC
19	contig_150885	photosystem i reaction center subunit psak	TCATTGGGTTTTGCAGGCTGATG	215.93	147.92	96.28	36.96	20.59	1	0.83	0.37	0.29	0.17	Y
			TCCCTCGCCTCCAACTTCAG
20	contig_167711	leucine-rich repeat-containing	TGCAGTGGATGACCTCGAGC	6296.47	5353.21	1291.94	522.07	837	1	1.14	0.73	0.37	0.13	Y
			AGGTCAAGCTCTCAAATCCACTC
21	contig_81176	60s ribosomal protein l3-like	GTTTGAGCATCCTAGGCATGG	258.12	271.01	284.66	289.09	333.08	1	2.86	1.14	4.53	0.22	N
			GTCTCGACCACAGTCACAGCT
22	contig_72519	mip pip subfamily	GGAAAGAGCCAGTACGAGCTG	161.14	180.71	182.84	276.63	591.72	1	2.23	0.59	0.47	8.29	N
			CACTAAGAACACCGCGAACC
23	contig_105697	40s ribosomal protein	CAGGAGGAAGATCCAAAAGGAC	133.4	147.43	155.48	157.95	192.11	1	1.06	0.98	1.58	1.5	Y
			GTGAACCTTGCGGAAAGCT
24	contig_43371	oryzain alpha chain-like	TCTTGAGACAGAGTCCTTCATCG	114.27	153.09	155.36	228.84	394.29	1	2.29	2.54	2.52	4.47	Y
			CCGAGTGAATGCGGAGACT
25	contig_119157	spermidine synthase	TCGTCGGGTAAATTGAACAGAG	2254.18	1533.82	565.64	291.02	257.09	1	0.97	0.51	0.27	0.26	Y
			GCTCCGCTTGGACAAACC
26	contig_103326	photosystem i subunit	CGTTCTTCCCGATCGACC	1811.93	1158.9	854.12	597.7	486.78	NA	NA	NA	NA	NA	N
			CCGAACTTGCTCAAGCTAGC
27	contig_121922	60s ribosomal protein	GGATAATCCTCTCACGAACAGC	367.69	343.02	327.33	348.47	362.12	1	1.06	0.78	1.13	1.57	Y
			CACCAAATCGAACCAGCAC
28	contig_91804	translational elongation factor 1 subunit bbeta	GCAAGACCTACATCTCCGGAG	316.15	296.75	328.82	295.64	305.58	1	1.23	1.21	1.73	0.9	Y
			GTCATCATCATCCCCAGCAG
29	contig_78301	2-phospho-d-glycerate hydrolase	CTCTGACCTGCATGGAGCTC	257.68	248.78	272.75	297.61	298.58	1	1.08	1.29	1.54	1.24	Y
			GCGAAGGCGATTAAGGAGA
30	contig_98454	unknown [Populus trichocarpa]	CAACGAGCCCAGGAATGTC	236.91	222.98	221.7	218.86	207.79	1	0.86	1.57	0.62	0.75	Y
			CATCCCATCAAAGAGGCTCC
31	contig_104582	14-3-3-like protein c-like	CATCTTCAGCTCCATCCTCAG	191.91	202.97	177.4	177.12	192.07	1	1.34	0.57	0.81	1.51	Y
			GACCTATCCCCGACACATCC
32	contig_54241	AP2-like ethylene-responsive transcription factor ANT-like [Vitis vinifera]	ATGGAGTGTGGTGACTTGCA	4.96	3.38	4.14	9.85	10.86	1.00*	1.38	1.01	4.54	6.75	Y	AP2 family quantification
			CCTTTTCTGGTTTGCCCCTC
33	contig_48724	transcription factor AP2-EREBP [Lotus japonicus]	GGTGATATGCGCGAAAATCA	2.31	6.7	0	0	0	1.00*	1.57	0.68	NA	NA	Y
			GATACGAGACCCTTTCAAGGC
34	contig_55652	ethylene-responsive transcription factor ERF118 [Vitis vinifera]	ACGACGCCCTCGAAATTTTAC	0	0	0	0	5.79	NA	1.00*	NA	NA	158.52	Y
			GTTCCTCGTCTGCTTCGATG
35	contig_20423	AP2 domain class transcription factor [Malus x domestica]	ATCCTCCAAGCGGAGCAAG	0.19	0	0	53.42	36.97	NA	NA	NA	1.82	1.00*	Y
			AAGGTCTCGACCGTTCCTTG
36	contig_26444	floral homeotic protein APETALA 2 [Vitis vinifera]	AGGCGAACTGGAAGATGGGA	0.9	31.51	71.37	409.86	162.2	NA	1.00*	3.28	12.15	7.54	Y
			GCGAAGTACATGCACGAATTC
control 1	Control 1	GAPDH	TAACCGTGGACTGAC TCCTC												internal control
			TTAGTTAGAAGCCTTAGCGACG
Control 2	Control 2	beta-actin	CTCCATCATGAAGTGTGATGTGG
			TTAGAAGCAC TTCCTGTGGACG
		* reference point
