# Supplementary material for: Comparative Transcriptomic Analysis of the Response to Cold Acclimation in Eucalyptus dunnii
Source: PLoS One. 2014 Nov 20;9(11):e113091. doi: 10.1371/journal.pone.0113091 (PMC4239045; doi:10.1371/journal.pone.0113091)
Supplement: Table S4 — GO classification of E. dunnii teanscriptome and differentially. (XLSX) [file pone.0113091.s005.xlsx]

## Sheet: Sheet1
Tab.S4 GO classification of Eucalyptus dunnii teanscriptome and differentially
GO terms	References	0h vs 3h		0h vs 6h		0h vs 12h		0h vs 24h
		DETs	p.ad value	DETs	p.ad value	DETs	p.ad value	DETs	p.ad value
Biological Process
GO:0006950 response to stress	3239	416	6.79456e-13	458	8.29376e-05	506	0	416	0
GO:0006413 translational initiation	254	51	0.261715	60	0.0471928	70	0.0332254	69	0.0224173
GO:0007389 pattern specification process	98	24	0.213586	25	0.666253	23	1	16	1
GO:0019827 stem cell maintenance	34	11	0.222755	12	0.215061	11	1	10	1
GO:0042752 regulation of circadian rhythm	26	9	0.270288	10	0.193992	10	0.899571	8	1
GO:0008152 metabolic process	33526	4115	0.557623	4591	1	5418	1	5288	1
GO:0007585 respiratory gaseous exchange	9	4	0.711903	4	1	3	1	4	1
GO:0032989 cellular component morphogenesis	149	31	0.972731	35	0.728179	37	1	39	0.978074
GO:0000003 reproduction	1225	0	1	0	1	0	1	0	1
GO:0000746 conjugation	2	0	1	0	1	0	1	0	1
GO:0001906 cell killing	18	3	1	3	1	3	1	5	1
GO:0001909 leukocyte mediated cytotoxicity	3	0	1	0	1	0	1	0	1
GO:0002252 immune effector process	41	5	1	6	1	7	1	10	1
GO:0002253 activation of immune response	34	3	1	5	1	4	1	4	1
GO:0002376 immune system process	175	20	1	24	1	22	1	26	1
GO:0002682 regulation of immune system process	52	6	1	8	1	5	1	6	1
GO:0002683 negative regulation of immune system process	2	0	1	0	1	0	1	0	1
GO:0002684 positive regulation of immune system process	36	4	1	6	1	5	1	5	1
GO:0003001 generation of a signal involved in cell-cell signaling	1	0	1	0	1	0	1	0	1
GO:0003006 reproductive developmental process	1000	123	1	146	1	160	1	124	1
GO:0003008 system process	25	3	1	3	1	5	1	4	1
GO:0006066 alcohol metabolic process	920	96	1	114	1	132	1	143	1
GO:0006323 DNA packaging	81	5	1	9	1	8	1	12	1
GO:0006807 nitrogen compound metabolic process	9676	1120	1	1277	1	1489	1	1482	1
GO:0006810 transport	7402	837	1	980	1	1161	1	1155	1
GO:0006928 cell motion	2	0	1	0	1	0	1	0	1
GO:0006949 syncytium formation	12	4	1	6	0.164232	4	1	4	1
GO:0006955 immune response	171	19	1	23	1	21	1	25	1
GO:0006996 organelle organization	1436	166	1	181	1	223	1	209	1
GO:0007017 microtubule-based process	701	54	1	67	1	76	1	91	1
GO:0007049 cell cycle	520	37	1	40	1	54	1	44	1
GO:0007059 chromosome segregation	133	13	1	9	1	18	1	13	1
GO:0007154 cell communication	2788	322	1	375	1	423	1	412	1
GO:0007155 cell adhesion	13	1	1	0	1	1	1	1	1
GO:0007163 establishment or maintenance of cell polarity	4	1	1	1	1	1	1	1	1
GO:0007275 multicellular organismal development	2160	258	1	303	1	344	1	298	1
GO:0007276 gamete generation	18	5	1	4	1	5	1	4	1
GO:0007568 aging	88	9	1	9	1	11	1	4	1
GO:0007569 cell aging	1	0	1	0	1	0	1	0	1
GO:0007610 behavior	44	4	1	3	1	6	1	4	1
GO:0007623 circadian rhythm	81	16	1	22	0.438169	26	0.224228	21	1
GO:0008037 cell recognition	68	4	1	3	1	2	1	3	1
GO:0008219 cell death	252	17	1	22	1	20	1	17	1
GO:0008283 cell proliferation	46	5	1	6	1	6	1	6	1
GO:0009056 catabolic process	4630	568	1	626	1	755	1	691	1
GO:0009058 biosynthetic process	8806	1077	1	1194	1	1400	1	1455	1
GO:0009292 genetic transfer	86	9	1	14	1	11	1	10	1
GO:0009561 megagametogenesis	28	5	1	4	1	6	1	6	1
GO:0009566 fertilization	13	2	1	0	1	2	1	2	1
GO:0009605 response to external stimulus	406	53	1	57	1	70	1	58	1
GO:0009606 tropism	46	7	1	9	1	15	1	11	1
GO:0009607 response to biotic stimulus	653	69	1	75	1	87	1	102	1
GO:0009628 response to abiotic stimulus	1380	153	1	178	1	198	1	194	1
GO:0009653 anatomical structure morphogenesis	515	80	1	94	1	98	1	86	1
GO:0009719 response to endogenous stimulus	622	76	1	86	1	98	1	103	1
GO:0009790 embryonic development	661	84	1	106	1	114	1	86	1
GO:0009791 post-embryonic development	772	81	1	91	1	99	1	93	1
GO:0009838 abscission	8	3	1	4	0.664523	3	1	1	1
GO:0009845 seed germination	96	10	1	11	1	10	1	13	1
GO:0009846 pollen germination	15	0	1	0	1	0	1	0	1
GO:0009856 pollination	175	13	1	9	1	12	1	13	1
GO:0009892 negative regulation of metabolic process	314	36	1	36	1	43	1	54	1
GO:0009893 positive regulation of metabolic process	224	32	1	33	1	41	1	38	1
GO:0009987 cellular process	30519	3672	1	4114	1	4818	1	4743	1
GO:0010073 meristem maintenance	112	19	1	22	1	26	1	17	1
GO:0010118 stomatal movement	41	2	1	1	1	3	1	3	1
GO:0010228 vegetative to reproductive phase transition	170	18	1	27	1	23	1	24	1
GO:0010232 vascular transport	6	1	1	1	1	2	1	0	1
GO:0010496 intercellular transport	14	1	1	1	1	0	1	1	1
GO:0010926 anatomical structure formation	745	87	1	112	1	138	1	126	1
GO:0014823 response to activity	1	0	1	0	1	0	1	0	1
GO:0015976 carbon utilization	26	5	1	6	1	8	1	10	0.700128
GO:0016032 viral reproduction	12	0	1	0	1	0	1	0	1
GO:0016043 cellular component organization	2432	292	1	346	1	414	1	391	1
GO:0016044 membrane organization	163	20	1	25	1	37	1	35	1
GO:0016049 cell growth	190	28	1	33	1	34	1	31	1
GO:0016192 vesicle-mediated transport	495	54	1	63	1	78	1	82	1
GO:0016265 death	252	17	1	22	1	20	1	17	1
GO:0016458 gene silencing	189	25	1	20	1	25	1	30	1
GO:0018904 organic ether metabolic process	75	10	1	12	1	12	1	13	1
GO:0019222 regulation of metabolic process	2870	363	1	413	1	479	1	461	1
GO:0019637 organophosphate metabolic process	769	96	1	115	1	127	1	118	1
GO:0019725 cellular homeostasis	220	25	1	22	1	25	1	29	1
GO:0019748 secondary metabolic process	753	97	1	117	1	128	1	142	1
GO:0019953 sexual reproduction	37	9	1	7	1	10	1	8	1
GO:0019954 asexual reproduction	1	0	1	0	1	0	1	0	1
GO:0021700 developmental maturation	52	11	1	13	1	15	1	12	1
GO:0022402 cell cycle process	391	20	1	25	1	32	1	28	1
GO:0022411 cellular component disassembly	104	8	1	9	1	10	1	11	1
GO:0022414 reproductive process	1185	137	1	156	1	176	1	138	1
GO:0022415 viral reproductive process	12	0	1	0	1	0	1	0	1
GO:0022607 cellular component assembly	692	76	1	98	1	125	1	116	1
GO:0022610 biological adhesion	14	1	1	0	1	1	1	1	1
GO:0022611 dormancy process	33	2	1	2	1	5	1	1	1
GO:0022613 ribonucleoprotein complex biogenesis	290	35	1	41	1	46	1	42	1
GO:0030029 actin filament-based process	169	21	1	17	1	22	1	18	1
GO:0030030 cell projection organization	1	0	1	0	1	0	1	0	1
GO:0030447 filamentous growth	3	0	1	0	1	0	1	0	1
GO:0031294 lymphocyte costimulation	52	6	1	8	1	5	1	6	1
GO:0031503 protein complex localization	86	3	1	5	1	8	1	11	1
GO:0031640 killing of cells of another organism	15	3	1	3	1	3	1	5	1
GO:0032196 transposition	2	0	1	0	1	0	1	0	1
GO:0032501 multicellular organismal process	2660	308	1	355	1	410	1	375	1
GO:0032502 developmental process	2342	276	1	320	1	369	1	316	1
GO:0032504 multicellular organism reproduction	56	2	1	2	1	5	1	1	1
GO:0032506 cytokinetic process	20	2	1	4	1	3	1	1	1
GO:0032844 regulation of homeostatic process	17	0	1	0	1	0	1	0	1
GO:0032879 regulation of localization	86	3	1	5	1	8	1	11	1
GO:0032940 secretion by cell	80	12	1	12	1	14	1	11	1
GO:0033036 macromolecule localization	1188	119	1	154	1	170	1	176	1
GO:0033555 multicellular organismal response to stress	5	0	1	0	1	0	1	1	1
GO:0034621 cellular macromolecular complex subunit organization	609	66	1	83	1	108	1	100	1
GO:0034994 microtubule organizing center attachment site organization	17	0	1	0	1	0	1	0	1
GO:0035074 pupation	380	56	1	55	1	74	1	60	1
GO:0035264 multicellular organism growth	2	0	1	0	1	1	1	0	1
GO:0035265 organ growth	120	17	1	17	1	25	1	17	1
GO:0040007 growth	360	46	1	56	1	64	1	57	1
GO:0040008 regulation of growth	119	17	1	17	1	25	1	17	1
GO:0040011 locomotion	48	4	1	3	1	6	1	4	1
GO:0040012 regulation of locomotion	1	0	1	0	1	0	1	0	1
GO:0040017 positive regulation of locomotion	1	0	1	0	1	0	1	0	1
GO:0042221 response to chemical stimulus	2104	245	1	250	1	294	1	300	1
GO:0042330 taxis	43	4	1	3	1	6	1	4	1
GO:0042440 pigment metabolic process	607	81	1	93	1	122	1	111	1
GO:0042445 hormone metabolic process	178	14	1	9	1	18	1	28	1
GO:0042546 cell wall biogenesis	95	11	1	20	1	18	1	17	1
GO:0042710 biofilm formation	2	0	1	0	1	0	1	0	1
GO:0042753 positive regulation of circadian rhythm	8	2	1	4	0.664523	5	0.165833	2	1
GO:0042754 negative regulation of circadian rhythm	10	3	1	3	1	3	1	3	1
GO:0043062 extracellular structure organization	1	0	1	0	1	0	1	0	1
GO:0043170 macromolecule metabolic process	15283	1851	1	2066	1	2397	1	2297	1
GO:0043473 pigmentation	5306	643	1	727	1	853	1	818	1
GO:0043580 periplasmic space organization	117	8	1	5	1	10	1	7	1
GO:0043900 regulation of multi-organism process	26	5	1	2	1	2	1	4	1
GO:0043933 macromolecular complex subunit organization	653	69	1	85	1	114	1	104	1
GO:0043934 sporulation	1	0	1	0	1	0	1	0	1
GO:0044085 cellular component biogenesis	1066	121	1	158	1	188	1	174	1
GO:0044087 regulation of cellular component biogenesis	69	7	1	5	1	9	1	6	1
GO:0044236 multicellular organismal metabolic process	314	36	1	36	1	43	1	54	1
GO:0044237 cellular metabolic process	22859	2808	1	3138	1	3665	1	3619	1
GO:0044238 primary metabolic process	23435	2866	1	3211	1	3743	1	3638	1
GO:0044419 interspecies interaction between organisms	78	12	1	12	1	14	1	18	1
GO:0045184 establishment of protein localization	1116	113	1	146	1	163	1	167	1
GO:0045229 external encapsulating structure organization	416	58	1	78	1	84	1	89	1
GO:0045926 negative regulation of growth	2	0	1	0	1	1	1	0	1
GO:0045927 positive regulation of growth	3	0	1	0	1	0	1	0	1
GO:0048511 rhythmic process	81	16	1	22	0.438169	26	0.224228	21	1
GO:0048518 positive regulation of biological process	363	47	1	48	1	57	1	52	1
GO:0048519 negative regulation of biological process	535	59	1	64	1	75	1	85	1
GO:0048522 positive regulation of cellular process	281	38	1	38	1	48	1	43	1
GO:0048523 negative regulation of cellular process	294	26	1	34	1	36	1	46	1
GO:0048532 anatomical structure arrangement	7	0	1	0	1	0	1	0	1
GO:0048583 regulation of response to stimulus	259	14	1	20	1	19	1	21	1
GO:0048584 positive regulation of response to stimulus	68	4	1	6	1	6	1	5	1
GO:0048585 negative regulation of response to stimulus	135	7	1	9	1	11	1	13	1
GO:0048589 developmental growth	145	19	1	20	1	28	1	21	1
GO:0048609 reproductive process in a multicellular organism	39	2	1	2	1	5	1	1	1
GO:0048646 anatomical structure formation involved in morphogenesis	128	24	1	33	0.170554	31	1	32	1
GO:0048647 polyphenic determination	72	12	1	10	1	11	1	10	1
GO:0048856 anatomical structure development	1811	224	1	261	1	293	1	246	1
GO:0048869 cellular developmental process	390	61	1	65	1	75	1	70	1
GO:0048897 myelination of lateral line nerve axons	124	18	1	19	1	22	1	23	1
GO:0050789 regulation of biological process	5353	651	1	736	1	866	1	829	1
GO:0050793 regulation of developmental process	380	56	1	55	1	74	1	60	1
GO:0050794 regulation of cellular process	4911	594	1	671	1	793	1	763	1
GO:0050878 regulation of body fluid levels	286	41	1	40	1	55	1	44	1
GO:0050879 multicellular organismal movement	2	0	1	0	1	0	1	0	1
GO:0050896 response to stimulus	5049	549	1	598	1	693	1	696	1
GO:0051050 positive regulation of transport	1	0	1	0	1	0	1	0	1
GO:0051093 negative regulation of developmental process	124	18	1	19	1	22	1	23	1
GO:0051094 positive regulation of developmental process	72	12	1	10	1	11	1	10	1
GO:0051128 regulation of cellular component organization	117	8	1	5	1	10	1	7	1
GO:0051129 negative regulation of cellular component organization	17	0	1	0	1	0	1	0	1
GO:0051130 positive regulation of cellular component organization	8	1	1	0	1	0	1	0	1
GO:0051179 localization	7463	840	1	985	1	1165	1	1161	1
GO:0051234 establishment of localization	7409	837	1	980	1	1161	1	1155	1
GO:0051235 maintenance of location	11	1	1	1	1	2	1	1	1
GO:0051236 establishment of RNA localization	17	2	1	3	1	3	1	3	1
GO:0051239 regulation of multicellular organismal process	286	41	1	40	1	55	1	44	1
GO:0051240 positive regulation of multicellular organismal process	4	0	1	0	1	0	1	0	1
GO:0051241 negative regulation of multicellular organismal process	5	0	1	0	1	0	1	1	1
GO:0051301 cell division	391	35	1	37	1	55	1	43	1
GO:0051606 detection of stimulus	51	7	1	6	1	11	1	6	1
GO:0051641 cellular localization	1236	131	1	162	1	184	1	183	1
GO:0051649 establishment of localization in cell	1189	128	1	157	1	180	1	178	1
GO:0051651 maintenance of location in cell	11	1	1	1	1	2	1	1	1
GO:0051656 establishment of organelle localization	10	0	1	0	1	0	1	0	1
GO:0051674 localization of cell	2	0	1	0	1	0	1	0	1
GO:0051703 intraspecies interaction between organisms	2	0	1	1	1	0	1	1	1
GO:0051704 multi-organism process	905	92	1	100	1	111	1	122	1
GO:0051707 response to other organism	612	64	1	72	1	82	1	92	1
GO:0051716 cellular response to stimulus	1794	173	1	206	1	218	1	225	1
GO:0051825 adhesion to other organism during symbiotic interaction	1	0	1	0	1	0	1	0	1
GO:0052192 movement in environment of other organism during symbiotic interaction	5	0	1	0	1	0	1	0	1
GO:0055046 microgametogenesis	20	0	1	1	1	0	1	1	1
GO:0055085 transmembrane transport	3684	428	1	480	1	593	1	579	1
GO:0055114 oxidation reduction	5537	615	1	767	1	896	1	909	1
GO:0065007 biological regulation	6275	748	1	861	1	1011	1	975	1
GO:0065008 regulation of biological quality	1127	122	1	130	1	153	1	160	1
GO:0065009 regulation of molecular function	1191	144	1	171	1	189	1	177	1
GO:0070271 protein complex biogenesis	337	33	1	29	1	51	1	45	1
GO:0070589 cellular component macromolecule biosynthetic process	16	1	1	3	1	3	1	3	1
Molecular Function
GO:0003824 catalytic activity	40324	4814	9.48575e-13	5452	1.07996e-09	6350	5.33655e-08	6291	3.63497e-07
GO:0008987 quinolinate synthetase A activity	16	7	0.0473086	8	0.020414	9	0.01178	8	0.0727258
GO:0008144 drug binding	33	12	0.185703	6	1	12	0.388084	10	1
GO:0051540 metal cluster binding	305	60	0.0989582	65	0.320604	73	0.711133	68	1
GO:0000035 acyl binding	4	2	0.798589	2	1	2	1	2	1
GO:0000150 recombinase activity	22	0	1	0	1	0	1	0	1
GO:0000156 two-component response regulator activity	59	8	1	11	1	13	1	14	1
GO:0000166 nucleotide binding	13705	1535	1	1782	1	2039	1	2036	1
GO:0001871 pattern binding	56	9	1	7	1	11	1	4	1
GO:0001882 nucleoside binding	9238	1063	1	1224	1	1389	1	1355	1
GO:0003676 nucleic acid binding	7283	887	1	1016	1	1142	1	1144	1
GO:0003682 chromatin binding	42	1	1	3	1	2	1	2	1
GO:0003700 transcription factor activity	794	109	1	143	0.0123938	160	1	144	1
GO:0003712 transcription cofactor activity	54	10	1	18	0.0317319	13	1	12	1
GO:0003735 structural constituent of ribosome	462	18	1	23	1	36	1	30	1
GO:0004133 glycogen debranching enzyme activity	25	4	1	4	1	8	1	4	1
GO:0004362 glutathione-disulfide reductase activity	2	0	1	0	1	0	1	0	1
GO:0004601 peroxidase activity	227	34	1	34	1	38	1	34	1
GO:0004791 thioredoxin-disulfide reductase activity	4	0	1	0	1	0	1	0	1
GO:0004857 enzyme inhibitor activity	119	21	1	29	0.433842	26	1	25	1
GO:0004871 signal transducer activity	1546	183	1	218	1	231	1	236	1
GO:0005198 structural molecule activity	622	30	1	38	1	50	1	44	1
GO:0005199 structural constituent of cell wall	8	0	1	0	1	1	1	0	1
GO:0005200 structural constituent of cytoskeleton	22	4	1	5	1	3	1	3	1
GO:0005201 extracellular matrix structural constituent	2	0	1	0	1	0	1	0	1
GO:0005215 transporter activity	5391	624	1	687	1	849	1	833	1
GO:0005487 nucleocytoplasmic transporter activity	10	1	1	1	1	2	1	2	1
GO:0005515 protein binding	3272	355	1	427	1	483	1	469	1
GO:0008047 enzyme activator activity	305	33	1	41	1	49	1	44	1
GO:0008135 translation factor activity, nucleic acid binding	367	59	1	72	1	74	1	75	1
GO:0008265 Mo-molybdopterin cofactor sulfurase activity	4	1	1	1	1	1	1	1	1
GO:0008289 lipid binding	757	91	1	89	1	109	1	117	1
GO:0008430 selenium binding	4	0	1	0	1	1	1	1	1
GO:0008641 small protein activating enzyme activity	47	8	1	8	1	7	1	6	1
GO:0009055 electron carrier activity	820	100	1	114	1	125	1	141	1
GO:0009975 cyclase activity	12	1	1	0	1	1	1	1	1
GO:0015238 drug transporter activity	621	70	1	76	1	101	1	93	1
GO:0015457 auxiliary transport protein activity	1	0	1	0	1	0	1	0	1
GO:0016209 antioxidant activity	234	34	1	34	1	38	1	34	1
GO:0016247 channel regulator activity	1	0	1	0	1	0	1	0	1
GO:0016491 oxidoreductase activity	7229	817	1	964	1	1141	1	1152	1
GO:0016530 metallochaperone activity	5	0	1	0	1	0	1	0	1
GO:0016531 copper chaperone activity	5	0	1	0	1	0	1	0	1
GO:0016563 transcription activator activity	12	0	1	1	1	2	1	2	1
GO:0016740 transferase activity	15238	1878	1	2073	1	2359	1	2341	1
GO:0016787 hydrolase activity	14744	1720	1	1995	1	2351	1	2283	1
GO:0016829 lyase activity	1621	206	1	203	1	259	1	286	1
GO:0016853 isomerase activity	1109	116	1	113	1	146	1	148	1
GO:0016874 ligase activity	1810	267	1	302	1	338	1	332	1
GO:0016986 transcription initiation factor activity	32	6	1	8	1	7	1	6	1
GO:0017056 structural constituent of nuclear pore	2	0	1	0	1	0	1	0	1
GO:0019207 kinase regulator activity	32	3	1	5	1	3	1	5	1
GO:0019208 phosphatase regulator activity	42	6	1	8	1	6	1	9	1
GO:0019239 deaminase activity	119	4	1	10	1	9	1	9	1
GO:0019825 oxygen binding	56	7	1	9	1	8	1	9	1
GO:0019842 vitamin binding	616	72	1	74	1	91	1	101	1
GO:0022857 transmembrane transporter activity	4474	525	1	584	1	710	1	692	1
GO:0022892 substrate-specific transporter activity	3711	427	1	473	1	585	1	580	1
GO:0030234 enzyme regulator activity	558	65	1	89	1	94	1	94	1
GO:0030235 nitric-oxide synthase regulator activity	2	0	1	0	1	0	1	0	1
GO:0030246 carbohydrate binding	495	62	1	51	1	68	1	73	1
GO:0030337 DNA polymerase processivity factor activity	1	0	1	0	1	0	1	0	1
GO:0030371 translation repressor activity	5	0	1	0	1	2	1	2	1
GO:0030527 structural constituent of chromatin	2	0	1	0	1	0	1	0	1
GO:0030528 transcription regulator activity	907	127	1	162	1	176	1	170	1
GO:0031406 carboxylic acid binding	313	48	1	55	1	70	1	70	1
GO:0031409 pigment binding	2	0	1	1	1	1	1	1	1
GO:0032451 demethylase activity	3	1	1	1	1	1	1	1	1
GO:0042277 peptide binding	11	1	1	0	1	0	1	1	1
GO:0042349 guiding stereospecific synthesis activity	1	0	1	0	1	0	1	0	1
GO:0042562 hormone binding	14	3	1	3	1	4	1	4	1
GO:0042910 xenobiotic transporter activity	220	20	1	24	1	39	1	29	1
GO:0043021 ribonucleoprotein binding	17	3	1	3	1	4	1	4	1
GO:0043167 ion binding	9209	1232	1	1334	1	1535	1	1527	1
GO:0043176 amine binding	171	30	1	33	1	38	1	43	1
GO:0043178 alcohol binding	10	0	1	0	1	3	1	0	1
GO:0045153 electron transporter, transferring electrons within CoQH2-cytochrome c reductase complex activity	3	0	1	0	1	0	1	0	1
GO:0045156 electron transporter, transferring electrons within the cyclic electron transport pathway of photosynthesis activity	15	2	1	4	1	2	1	2	1
GO:0045158 electron transporter, transferring electrons within cytochrome b6/f complex of photosystem II activity	4	0	1	0	1	0	1	0	1
GO:0045182 translation regulator activity	372	59	1	72	1	76	1	77	1
GO:0045735 nutrient reservoir activity	30	7	1	10	0.37616	9	1	11	0.443092
GO:0046906 tetrapyrrole binding	776	94	1	134	1	139	1	149	1
GO:0048037 cofactor binding	1637	187	1	204	1	223	1	270	1
GO:0051183 vitamin transporter activity	5	1	1	1	1	1	1	1	1
GO:0051184 cofactor transporter activity	46	6	1	6	1	5	1	6	1
GO:0060089 molecular transducer activity	1546	183	1	218	1	231	1	236	1
GO:0060589 nucleoside-triphosphatase regulator activity	346	28	1	41	1	50	1	49	1
GO:0070283 radical SAM enzyme activity	8	2	1	1	1	1	1	1	1
Cellular Component
GO:0044464 cell part	24820	2903	0.0161501	3328	0.00585288	3899	2.82794e-08	3876	8.55282e-11
GO:0009986 cell surface	23	7	0.313769	8	0.266885	8	0.82403	5	1
GO:0000267 cell fraction	17	1	1	1	1	2	1	2	1
GO:0005576 extracellular region	460	54	1	64	1	71	1	84	1
GO:0005615 extracellular space	9	1	1	1	1	1	1	1	1
GO:0005622 intracellular	15737	1839	1	2109	1	2451	1	2439	1
GO:0008287 protein serine/threonine phosphatase complex	182	27	1	29	1	31	1	35	1
GO:0009344 nitrite reductase complex [NAD(P)H]	7	0	1	2	1	1	1	0	1
GO:0009349 riboflavin synthase complex	4	0	1	1	1	2	1	2	1
GO:0009506 plasmodesma	474	49	1	75	1	68	1	73	1
GO:0012505 endomembrane system	779	83	1	109	1	118	1	106	1
GO:0016020 membrane	12855	1497	1	1752	1	2053	1	2017	1
GO:0019008 molybdopterin synthase complex	16	1	1	1	1	3	1	3	1
GO:0030312 external encapsulating structure	480	64	1	85	1	86	1	89	1
GO:0030313 cell envelope	72	9	1	13	1	16	1	11	1
GO:0030427 site of polarized growth	2	0	1	0	1	0	1	0	1
GO:0030529 ribonucleoprotein complex	742	47	1	58	1	77	1	72	1
GO:0031012 extracellular matrix	6	0	1	2	1	2	1	2	1
GO:0031090 organelle membrane	1988	239	1	320	1	360	1	344	1
GO:0031252 cell leading edge	1	0	1	0	1	0	1	0	1
GO:0031967 organelle envelope	1699	201	1	232	1	279	1	267	1
GO:0031970 organelle envelope lumen	8	1	1	1	1	1	1	1	1
GO:0031974 membrane-enclosed lumen	570	69	1	70	1	72	1	72	1
GO:0031975 envelope	1770	210	1	245	1	295	1	278	1
GO:0031982 vesicle	217	16	1	22	1	27	1	25	1
GO:0032991 macromolecular complex	3252	309	1	384	1	459	1	436	1
GO:0032993 protein-DNA complex	63	7	1	11	1	10	1	13	1
GO:0042597 periplasmic space	72	9	1	13	1	16	1	11	1
GO:0042995 cell projection	2	0	1	0	1	0	1	0	1
GO:0043226 organelle	11762	1375	1	1621	1	1856	1	1850	1
GO:0043227 membrane-bounded organelle	10666	1294	1	1531	1	1725	1	1725	1
GO:0043228 non-membrane-bounded organelle	1685	124	1	139	1	196	1	193	1
GO:0043229 intracellular organelle	11752	1370	1	1615	1	1850	1	1847	1
GO:0043230 extracellular organelle	2	0	1	0	1	0	1	0	1
GO:0043233 organelle lumen	562	68	1	69	1	71	1	71	1
GO:0043234 protein complex	2452	257	1	316	1	374	1	353	1
GO:0044420 extracellular matrix part	1	0	1	0	1	0	1	0	1
GO:0044421 extracellular region part	17	1	1	3	1	3	1	3	1
GO:0044422 organelle part	5100	546	1	675	1	788	1	791	1
GO:0044424 intracellular part	14557	1678	1	1945	1	2231	1	2241	1
GO:0044425 membrane part	7377	827	1	987	1	1135	1	1121	1
GO:0044446 intracellular organelle part	5090	541	1	669	1	782	1	788	1
GO:0044462 external encapsulating structure part	74	9	1	13	1	16	1	11	1
GO:0044463 cell projection part	1	0	1	0	1	0	1	0	1
GO:0045177 apical part of cell	13	0	1	0	1	0	1	0	1
GO:0045178 basal part of cell	2	0	1	0	1	0	1	0	1
GO:0048046 apoplast	194	24	1	30	1	26	1	38	1
GO:0055044 symplast	474	49	1	75	1	68	1	73	1
