# Supplementary material for: Comparative Transcriptomic Analysis of the Response to Cold Acclimation in Eucalyptus dunnii
Source: PLoS One. 2014 Nov 20;9(11):e113091. doi: 10.1371/journal.pone.0113091 (PMC4239045; doi:10.1371/journal.pone.0113091)
Supplement: Table S5 — KEGG classification of E. dunnii teanscriptome and differentially expressed transcripts indentified between each pairs comparisons. (XLS) [file pone.0113091.s006.xls]

## Sheet: 03
Tab.S5 KEGG classification of Eucalyptus dunnii teanscriptome and differentially expressed transcripts indentified between each pairs comparisons
Pathway	Seqs in Pathway	DETs
		0 h vs 3 h	0 h vs 6 h	0 h vs 12 h	0 h vs 24 h
alpha-Linolenic acid metabolism	85	11	10	11	20
Linoleic acid metabolism	141	15	12	19	19
Biosynthesis of unsaturated fatty acids	115	16	14	12	25
Arachidonic acid metabolism	204	27	23	29	25
Taurine and hypotaurine metabolism	33	5	3	5	4
Sulfur metabolism	130	19	21	19	21
Steroid degradation	75	10	5	10	5
Drug metabolism - other enzymes	472	52	61	66	66
Drug metabolism - cytochrome P450	250	24	21	25	33
Metabolism of xenobiotics by cytochrome P450	198	17	14	20	25
Arginine and proline metabolism	462	77*	73*	94*	110*
Caffeine metabolism	120	13	8	13	15
Aminobenzoate degradation	550	56	59	84	81
Purine metabolism	1805	177	209	242	259
Lipoic acid metabolism	10	3	1	2	1
Naphthalene degradation	14	2	3	3	0
Carbon fixation pathways in prokaryotes	185	19	23	25	33*
Chloroalkane and chloroalkene degradation	225	17	19	24	17
Toluene degradation	50	5	8	4	10
Xylene degradation	6	0	1	0	1
Valine, leucine and isoleucine biosynthesis	66	9	5	5	6
Photosynthesis	54	6	6	9	4
Biotin metabolism	178	28	27	20	27
Ubiquinone and other terpenoid-quinone biosynthesis	194	20	8	23	28
Pyruvate metabolism	677	66	74	70	72
Butirosin and neomycin biosynthesis	24	1	1	3	2
Polyketide sugar unit biosynthesis	21	4	3	3	2
Oxidative phosphorylation	278	18	31	26	36
Pentose phosphate pathway	333	51	43	50	60
Streptomycin biosynthesis	80	16	11	14	12
Methane metabolism	378	40	45	39	67
Amino sugar and nucleotide sugar metabolism	279	34	33	34	36
Nitrogen metabolism	105	14	24*	20	25*
Glutathione metabolism	250	27	27	27	38
Aminoacyl-tRNA biosynthesis	311	40	32	40	49
Tryptophan metabolism	406	40	34	52	54
Carbon fixation in photosynthetic organisms	316	41	36	30	46
Geraniol degradation	61	7	7	12	15
Valine, leucine and isoleucine degradation	321	33	25	41	44
Primary bile acid biosynthesis	13	2	1	3	5
Pantothenate and CoA biosynthesis	67	4	3	4	7
Other types of O-glycan biosynthesis	1	0	0	0	0
Various types of N-glycan biosynthesis	62	5	8	13	13
Sesquiterpenoid and triterpenoid biosynthesis	8	0	1	1	1
Zeatin biosynthesis	13	2	3	1	2
Other glycan degradation	298	42	33	40	45
Citrate cycle (TCA cycle)	151	6	13	13	10
One carbon pool by folate	193	24	28	31	42*
N-Glycan biosynthesis	92	10	12	18	19
Carotenoid biosynthesis	56	6	9	9	9
Diterpenoid biosynthesis	58	6	8	8	11
Limonene and pinene degradation	156	10	8	10	17
Monoterpenoid biosynthesis	27	4	4	4	6
Glucosinolate biosynthesis	9	3	1	0	2
beta-Alanine metabolism	245	17	16	20	27
Indole alkaloid biosynthesis	94	11	17	14	9
Terpenoid backbone biosynthesis	69	9	9	12	13
Betalain biosynthesis	10	2	1	2	3
D-Alanine metabolism	14	1	4	2	5
D-Arginine and D-ornithine metabolism	6	1	3	2	2
beta-Lactam resistance	4	1	1	1	1
D-Glutamine and D-glutamate metabolism	4	1	0	1	1
Penicillin and cephalosporin biosynthesis	8	1	1	1	1
Tropane, piperidine and pyridine alkaloid biosynthesis	103	29*	25*	32*	36*
Lysine degradation	321	37	31	37	51
Porphyrin and chlorophyll metabolism	292	31	40	50	49
Glycosphingolipid biosynthesis - ganglio series	139	29	21	18	28
Glycosphingolipid biosynthesis - globo series	162	10	12	14	8
Cysteine and methionine metabolism	276	28	26	33	49
Glycosphingolipid biosynthesis - lacto and neolacto series	4	0	0	0	0
Nicotinate and nicotinamide metabolism	196	22	24	32	40
Sphingolipid metabolism	404	54	55	51	51
C5-Branched dibasic acid metabolism	16	0	0	0	0
Glycolysis / Gluconeogenesis	545	48	56	66	71
Starch and sucrose metabolism	1125	120	138	151	170
Ether lipid metabolism	186	21	27	25	29
Cutin, suberine and wax biosynthesis	22	6	6	7	3
Glycerophospholipid metabolism	591	77	92	84	77
Synthesis and degradation of ketone bodies	21	1	2	7	4
Glycosylphosphatidylinositol(GPI)-anchor biosynthesis	28	3	7	5	7
Fatty acid degradation	396	44	41	50	53
Inositol phosphate metabolism	286	26	31	43	35
Glycerolipid metabolism	712	80	95	91	74
Novobiocin biosynthesis	106	12	6	13	20*
Phenylalanine, tyrosine and tryptophan biosynthesis	328	40	32	50	58
Cyanoamino acid metabolism	167	13	19	26	29
Isoquinoline alkaloid biosynthesis	134	17	11	17	23
Lysine biosynthesis	134	19	6	16	28
Fluorobenzoate degradation	30	4	6	1	4
Benzoate degradation	41	5	4	5	13
Chlorocyclohexane and chlorobenzene degradation	107	12	16	11	11
Phenylalanine metabolism	560	67	65	91	94
T cell receptor signaling pathway	671	99	96	96	100
Glycine, serine and threonine metabolism	245	36	39	31	42
Vitamin B6 metabolism	48	6	10	6	5
Phosphatidylinositol signaling system	569	40	67	69	54
Steroid biosynthesis	141	12	15	13	17
Butanoate metabolism	165	12	18	24	22
Fatty acid elongation	68	8	8	10	15
Fatty acid biosynthesis	225	33	34	35	34
Peptidoglycan biosynthesis	33	3	4	3	9*
Stilbenoid, diarylheptanoid and gingerol biosynthesis	37	2	4	5	7
Flavone and flavonol biosynthesis	45	2	3	4	6
Isoflavonoid biosynthesis	18	1	0	2	0
Anthocyanin biosynthesis	41	2	2	4	9
Selenocompound metabolism	53	10	8	5	9
Flavonoid biosynthesis	314	29	39	41	52
Phenylpropanoid biosynthesis	426	41	47	62	69
Tyrosine metabolism	299	29	23	30	42
Tetracycline biosynthesis	20	4	5	2	4
Alanine, aspartate and glutamate metabolism	281	36	35	41	51
Riboflavin metabolism	394	40	35	65	62
Styrene degradation	215	18	18	26	23
Ethylbenzene degradation	3	1	1	1	0
Propanoate metabolism	307	25	28	31	37
Ascorbate and aldarate metabolism	346	27	28	39	43
Galactose metabolism	573	71	70	70	67
Fructose and mannose metabolism	173	19	21	26	26
Biosynthesis of vancomycin group antibiotics	1	0	0	0	0
Lipopolysaccharide biosynthesis	38	3	4	4	4
Biosynthesis of siderophore group nonribosomal peptides	40	3	0	2	3
Biosynthesis of ansamycins	9	0	0	0	0
Phosphonate and phosphinate metabolism	54	5	8	9	10
Caprolactam degradation	54	6	5	6	15
Histidine metabolism	292	30	20	32	48
mTOR signaling pathway	41	4	6	6	4
Retinol metabolism	157	16	17	19	19
Pyrimidine metabolism	855	64	108	126	127
Thiamine metabolism	417	42	36	53	72
Atrazine degradation	39	6	9	8	10
Steroid hormone biosynthesis	193	24	14	24	20
Folate biosynthesis	40	2	1	6	9
Glyoxylate and dicarboxylate metabolism	279	28	24	29	38
Glycosaminoglycan biosynthesis - heparan sulfate / heparin	94	12	9	11	18
Glycosaminoglycan biosynthesis - chondroitin sulfate / dermatan sulfate	89	11	8	10	17
Glycosaminoglycan degradation	157	32	25	23	31
Pentose and glucuronate interconversions	577	58	64	68	80
Total	27688	2929	3032	3512	3814
* indicated the KEGG pathway with significant differences between two samples
