# Supplementary material for: Comparative Transcriptomic Analysis of the Response to Cold Acclimation in Eucalyptus dunnii
Source: PLoS One. 2014 Nov 20;9(11):e113091. doi: 10.1371/journal.pone.0113091 (PMC4239045; doi:10.1371/journal.pone.0113091)
Supplement: Table S6 — Transcription factor and kinase of E. dunnii response to low-temperature stress. (XLSX) [file pone.0113091.s007.xlsx]

## Sheet: 工作表1
Tab. S6 Transcription factor and kinase of Eucalyptus dunnii response to low-temperature stress
ID	Transcripts annotation (Blast)									ID	Domain annotation (Pfam)													Expression Level (FPKM)
	Sequence desc.	Sequence length	Hit desc.	Hit ACC	E-Value	Similarity	Score	Alignment length	Positives		Alignmen tstart	Alignment end	Envelope start	Envelope end	Hmm acc	Hmm name	type	Hmm start	Hmm end	Hmm length	Bit score	E-value	clan	D0	D3	D6	D12	D24
Transcription factor
contig_17866	rna polymerase sigma factor	2573	gi|225429414|ref|XP_002275831.1|PREDICTED: RNA polymerase sigma factor rpoD [Vitis vinifera] >gi|296081598|emb|CBI20603.3| unnamed protein product [Vitis vinifera]	XP_002275831	4.93635E-132	78	390.963	283	223	contig_17866.1	2	44	1	45	PF00847.15	AP2	Domain	10	55	56	47.2	1.7e-12	CL0081	0.2	0.89	0.65	0.21	0.47
contig_18272	rna polymerase sigma factor	2573	gi|225429414|ref|XP_002275831.1|PREDICTED: RNA polymerase sigma factor rpoD [Vitis vinifera] >gi|296081598|emb|CBI20603.3| unnamed protein product [Vitis vinifera]	XP_002275831	4.93635E-132	78	390.963	283	223	contig_18272.1	2	44	1	45	PF00847.15	AP2	Domain	10	55	56	47.2	1.7e-12	CL0081	0.06	0	0	0.06	0.07
contig_23741	rna polymerase sigma factor	2419	gi|255565968|ref|XP_002523972.1|RNA polymerase sigma factor rpoD1, putative [Ricinus communis] >gi|223536699|gb|EEF38340.1| RNA polymerase sigma factor rpoD1, putative [Ricinus communis]	XP_002523972	0	82	664.455	585	483	contig_23741.2	25	75	25	76	PF00847.15	AP2	Domain	1	55	56	43.6	2.3e-11	CL0081	0	0.47	1.25	2.31	0.05
contig_23741	rna polymerase sigma factor	2419	gi|255565968|ref|XP_002523972.1|RNA polymerase sigma factor rpoD1, putative [Ricinus communis] >gi|223536699|gb|EEF38340.1| RNA polymerase sigma factor rpoD1, putative [Ricinus communis]	XP_002523972	0	82	664.455	585	483	contig_23741.5	181	230	181	231	PF00847.15	AP2	Domain	1	55	56	54.7	7.9e-15	CL0081	0	0.47	1.25	2.31	0.05
contig_30254	transcription factor tga1	2246	gi|225459415|ref|XP_002285820.1|PREDICTED: transcription factor TGA4 [Vitis vinifera] >gi|302141896|emb|CBI19099.3| unnamed protein product [Vitis vinifera]	XP_002285820	1.01138E-142	75	434.491	365	277	contig_30254.2	25	75	25	76	PF00847.15	AP2	Domain	1	55	56	44.5	1.2e-11	CL0081	0.01	0.51	0.64	0	0
contig_30254	transcription factor tga1	2246	gi|225459415|ref|XP_002285820.1|PREDICTED: transcription factor TGA4 [Vitis vinifera] >gi|302141896|emb|CBI19099.3| unnamed protein product [Vitis vinifera]	XP_002285820	1.01138E-142	75	434.491	365	277	contig_30254.5	181	230	181	231	PF00847.15	AP2	Domain	1	55	56	54.7	7.9e-15	CL0081	0.01	0.51	0.64	0	0
contig_40516	tubby-like f-box protein 3	5252	gi|225436797|ref|XP_002269323.1|PREDICTED: tubby-like F-box protein 3-like [Vitis vinifera]	XP_002269323	0	92	718.768	406	375	contig_40516.2	25	75	25	76	PF00847.15	AP2	Domain	1	55	56	44.5	1.2e-11	CL0081	0	0	0	0	0
contig_40516	tubby-like f-box protein 3	5252	gi|225436797|ref|XP_002269323.1|PREDICTED: tubby-like F-box protein 3-like [Vitis vinifera]	XP_002269323	0	92	718.768	406	375	contig_40516.3	181	230	181	231	PF00847.15	AP2	Domain	1	55	56	54.7	7.9e-15	CL0081	0	0	0	0	0
contig_42491	dna binding	5167	gi|255578153|ref|XP_002529946.1|DNA binding protein, putative [Ricinus communis] >gi|223530576|gb|EEF32454.1| DNA binding protein, putative [Ricinus communis]	XP_002529946	0	94	954.896	527	500	contig_42491.1	2	44	1	45	PF00847.15	AP2	Domain	10	55	56	47.2	1.7e-12	CL0081	0.02	0.22	0.1	0.08	0.34
contig_48724	tubby-like f-box protein 3	4705	gi|225436797|ref|XP_002269323.1|PREDICTED: tubby-like F-box protein 3-like [Vitis vinifera]	XP_002269323	0	92	718.768	406	375	contig_48724.7	13	62	12	63	PF00847.15	AP2	Domain	2	55	56	66.3	1.9e-18	CL0081	0	0.07	0.21	1.33	9.13
contig_54686	homeobox-leucine zipper protein roc3	4409	gi|225427116|ref|XP_002277673.1|PREDICTED: homeobox-leucine zipper protein ROC3 [Vitis vinifera] >gi|147777871|emb|CAN60291.1| hypothetical protein VITISV_032685 [Vitis vinifera] >gi|297742043|emb|CBI33830.3| unnamed protein product [Vitis vinifera]	XP_002277673	0	82	756.903	547	452	contig_54686.2	25	59	25	61	PF00847.15	AP2	Domain	1	38	56	32.9	5.2e-08	CL0081	0	0	0.34	0.1	0
contig_55393	homeobox-leucine zipper protein anthocyaninless 2	4358	gi|255541474|ref|XP_002511801.1|homeobox protein, putative [Ricinus communis] >gi|223548981|gb|EEF50470.1| homeobox protein, putative [Ricinus communis]	XP_002511801	0	79	522.702	410	327	contig_55393.2	25	75	25	76	PF00847.15	AP2	Domain	1	55	56	44.5	1.2e-11	CL0081	0	0.01	0	0	0
contig_55393	homeobox-leucine zipper protein anthocyaninless 2	4358	gi|255541474|ref|XP_002511801.1|homeobox protein, putative [Ricinus communis] >gi|223548981|gb|EEF50470.1| homeobox protein, putative [Ricinus communis]	XP_002511801	0	79	522.702	410	327	contig_55393.3	181	230	181	231	PF00847.15	AP2	Domain	1	55	56	54.7	7.9e-15	CL0081	0	0.01	0	0	0
contig_59474	homeobox-leucine zipper protein hdg2-like	4109	gi|297739295|emb|CBI28946.3|unnamed protein product [Vitis vinifera]	CBI28946	0	86	1216.45	762	660	contig_59474.4	24	73	23	74	PF00847.15	AP2	Domain	2	55	56	65.5	3.4e-18	CL0081	0	0.04	0	0	0
contig_70876	transcription factor tga1	1983	gi|225459415|ref|XP_002285820.1|PREDICTED: transcription factor TGA4 [Vitis vinifera] >gi|302141896|emb|CBI19099.3| unnamed protein product [Vitis vinifera]	XP_002285820	5.57772E-119	82	370.548	271	224	contig_70876.3	24	73	23	74	PF00847.15	AP2	Domain	2	55	56	65.5	3.4e-18	CL0081	0.13	0	0	0	0
contig_73771	homeobox protein knotted-	1898	gi|111038269|gb|ABH03531.1|class II knotted-like homeobox protein [Prunus persica] >gi|215983122|gb|ACJ71731.1| class II knotted-like homeobox transcription factor [Prunus persica]	ABH03531	2.09732E-161	95	481.871	266	254	contig_73771.2	25	75	25	76	PF00847.15	AP2	Domain	1	55	56	44.9	9.3e-12	CL0081	0	0	0.64	0	0
contig_73771	homeobox protein knotted-	1898	gi|111038269|gb|ABH03531.1|class II knotted-like homeobox protein [Prunus persica] >gi|215983122|gb|ACJ71731.1| class II knotted-like homeobox transcription factor [Prunus persica]	ABH03531	2.09732E-161	95	481.871	266	254	contig_73771.4	48	70	48	82	PF00847.15	AP2	Domain	1	23	56	25.6	9.6e-06	CL0081	0	0	0.64	0	0
contig_77578	transcription factor-like protein dpb-like	1867	gi|225440073|ref|XP_002282450.1|PREDICTED: transcription factor-like protein DPB [Vitis vinifera] >gi|297741646|emb|CBI32778.3| unnamed protein product [Vitis vinifera]	XP_002282450	3.57849E-142	86	428.328	302	260	contig_77578.3	48	70	48	82	PF00847.15	AP2	Domain	1	23	56	25.6	9.6e-06	CL0081	0	0.07	0	1.3	0.28
contig_77578	sequence-specific dna binding transcription factor	1865	gi|225429854|ref|XP_002283217.1|PREDICTED: uncharacterized protein LOC100255883 isoform 1 [Vitis vinifera] >gi|359476329|ref|XP_003631820.1| PREDICTED: uncharacterized protein LOC100255883 isoform 2 [Vitis vinifera]	XP_002283217	3.7482E-51	78	187.963	161	126	contig_77578.4	25	66	25	68	PF00847.15	AP2	Domain	1	46	56	33.5	3.2e-08	CL0081	0	0.07	0	1.3	0.28
contig_77946	sequence-specific dna binding transcription factor	1847	gi|225429854|ref|XP_002283217.1|PREDICTED: uncharacterized protein LOC100255883 isoform 1 [Vitis vinifera] >gi|359476329|ref|XP_003631820.1| PREDICTED: uncharacterized protein LOC100255883 isoform 2 [Vitis vinifera]	XP_002283217	3.03249E-51	78	187.963	161	126	contig_77946.2	25	75	25	76	PF00847.15	AP2	Domain	1	55	56	44.9	9.3e-12	CL0081	0	0	0	0	0
contig_77946	transcription factor	1843	gi|255577193|ref|XP_002529479.1|Transcription factor RF2a, putative [Ricinus communis] >gi|223531037|gb|EEF32889.1| Transcription factor RF2a, putative [Ricinus communis]	XP_002529479	4.45045E-139	79	422.935	414	328	contig_77946.3	48	70	48	82	PF00847.15	AP2	Domain	1	23	56	25.6	9.6e-06	CL0081	0	0	0	0	0
contig_78088	transcription factor	1828	gi|255556628|ref|XP_002519348.1|Transcription factor HY5, putative [Ricinus communis] >gi|223541663|gb|EEF43212.1| Transcription factor HY5, putative [Ricinus communis]	XP_002519348	1.25485E-43	81	163.31	131	107	contig_78088.2	25	75	25	76	PF00847.15	AP2	Domain	1	55	56	44.9	9.3e-12	CL0081	0	0	0	0	0
contig_78088	transcription factor	1828	gi|255556628|ref|XP_002519348.1|Transcription factor HY5, putative [Ricinus communis] >gi|223541663|gb|EEF43212.1| Transcription factor HY5, putative [Ricinus communis]	XP_002519348	1.25485E-43	81	163.31	131	107	contig_78088.3	48	70	48	82	PF00847.15	AP2	Domain	1	23	56	25.6	9.6e-06	CL0081	0	0	0	0	0
contig_79946	agl24 mads-box transcription factor	1771	gi|40806814|gb|AAR92206.1|MADS box transcription factor [Populus tomentosa]	AAR92206	1.89687E-76	90	253.062	155	140	contig_79946.1	21	71	20	71	PF00847.15	AP2	Domain	2	56	56	59.5	2.4e-16	CL0081	0.12	0.37	0.49	0.67	0.22
contig_82316	ureidoglycine aminohydrolase	1749	gi|22328740|ref|NP_193438.2|ureidoglycine aminohydrolase [Arabidopsis thaliana] >gi|26451095|dbj|BAC42652.1| unknown protein [Arabidopsis thaliana] >gi|296248910|gb|ADH04164.1| ureidoglycine aminohydrolase [Arabidopsis thaliana] >gi|332658443|gb|AEE83843.1| ureidoglycine aminohydrolase [Arabidopsis thaliana]	NP_193438	1.66214E-164	86	482.256	294	254	contig_82316.3	48	70	48	82	PF00847.15	AP2	Domain	1	23	56	25.6	9.6e-06	CL0081	0	0	0	0	0
contig_82316	transcription factor tga1	1744	gi|225459415|ref|XP_002285820.1|PREDICTED: transcription factor TGA4 [Vitis vinifera] >gi|302141896|emb|CBI19099.3| unnamed protein product [Vitis vinifera]	XP_002285820	1.05197E-144	75	434.106	365	277	contig_82316.4	25	75	25	76	PF00847.15	AP2	Domain	1	55	56	44.9	9.3e-12	CL0081	0	0	0	0	0
contig_84568	svp-like floral repressor	1702	gi|30575602|gb|AAP33087.1|SVP-like floral repressor [Eucalyptus grandis]	AAP33087	2.7137E-79	98	259.996	156	154	contig_84568.4	67	117	67	118	PF00847.15	AP2	Domain	1	55	56	59.2	3.2e-16	CL0081	31.99	19.41	13.66	12.19	15.79
contig_87140	ethylene-responsive transcription factor rap2-7-like	1669	gi|297746184|emb|CBI16240.3|unnamed protein product [Vitis vinifera]	CBI16240	7.73631E-80	95	269.24	155	148	contig_87140.2	48	70	48	82	PF00847.15	AP2	Domain	1	23	56	25.6	9.6e-06	CL0081	0	0	0	0	0
contig_89804	transcription factor	1614	gi|225448679|ref|XP_002280180.1|PREDICTED: transcription factor RF2b [Vitis vinifera]	XP_002280180	2.69074E-153	82	454.136	320	263	contig_89804.5	56	113	56	114	PF00847.15	AP2	Domain	1	55	56	46.1	3.8e-12	CL0081	1.22	0.37	0.93	0.46	0.75
contig_89804	svp-like floral repressor	1603	gi|30575602|gb|AAP33087.1|SVP-like floral repressor [Eucalyptus grandis]	AAP33087	1.1898E-79	98	259.996	156	154	contig_89804.5	156	208	156	208	PF00847.15	AP2	Domain	1	56	56	57.4	1.1e-15	CL0081	1.22	0.37	0.93	0.46	0.75
contig_90542	gata transcription factor 28	1570	gi|297735780|emb|CBI18467.3|unnamed protein product [Vitis vinifera]	CBI18467	5.72046E-68	78	229.565	183	143	contig_90542.2	48	70	48	82	PF00847.15	AP2	Domain	1	23	56	25.6	9.6e-06	CL0081	0	0	0	0	0
contig_91499	gata transcription factor 28	1570	gi|297735780|emb|CBI18467.3|unnamed protein product [Vitis vinifera]	CBI18467	5.72046E-68	78	229.565	183	143	contig_91499.2	48	70	48	82	PF00847.15	AP2	Domain	1	23	56	25.6	9.6e-06	CL0081	0	0	0	0	0
contig_92731	transcription factor hbp-1b -like	1540	gi|297737848|emb|CBI27049.3|unnamed protein product [Vitis vinifera]	CBI27049	2.53938E-150	89	449.129	329	293	contig_92731.2	25	75	25	76	PF00847.15	AP2	Domain	1	55	56	45	8.3e-12	CL0081	0	0	0	0	0
contig_92731	homeobox-leucine zipper protein hox17	1531	gi|225469372|ref|XP_002263193.1|PREDICTED: homeobox-leucine zipper protein HAT4-like isoform 1 [Vitis vinifera] >gi|296085703|emb|CBI29502.3| unnamed protein product [Vitis vinifera]	XP_002263193	8.08528E-91	81	290.426	238	193	contig_92731.3	48	70	48	82	PF00847.15	AP2	Domain	1	23	56	25.6	9.6e-06	CL0081	0	0	0	0	0
contig_94103	bzip transcription factor-like protein	1455	gi|224104851|ref|XP_002313591.1|predicted protein [Populus trichocarpa] >gi|222849999|gb|EEE87546.1| predicted protein [Populus trichocarpa]	XP_002313591	1.31177E-118	93	368.237	213	200	contig_94103.4	37	66	36	66	PF00847.15	AP2	Domain	2	35	56	36.8	3.1e-09	CL0081	0.11	0.06	0.1	0.49	1.55
contig_94907	r2r3-myb transcription	1451	gi|225435070|ref|XP_002284400.1|PREDICTED: transcription factor MYB59-like [Vitis vinifera]	XP_002284400	5.68165E-68	96	229.18	118	114	contig_94907.2	48	70	48	82	PF00847.15	AP2	Domain	1	23	56	25.6	9.6e-06	CL0081	0	0	0	0	0
contig_96884	homeobox protein knotted-	1447	gi|255554765|ref|XP_002518420.1|homeobox protein knotted-1, putative [Ricinus communis] >gi|223542265|gb|EEF43807.1| homeobox protein knotted-1, putative [Ricinus communis]	XP_002518420	8.6435E-157	85	460.685	302	258	contig_96884.2	48	70	48	82	PF00847.15	AP2	Domain	1	23	56	25.6	9.6e-06	CL0081	0	0	0	0	0
contig_96884	homeobox protein knotted-	1447	gi|255554765|ref|XP_002518420.1|homeobox protein knotted-1, putative [Ricinus communis] >gi|223542265|gb|EEF43807.1| homeobox protein knotted-1, putative [Ricinus communis]	XP_002518420	8.6435E-157	85	460.685	302	258	contig_96884.3	25	66	25	68	PF00847.15	AP2	Domain	1	46	56	33.5	3.2e-08	CL0081	0	0	0	0	0
contig_96930	homeobox protein knotted-	1447	gi|255554765|ref|XP_002518420.1|homeobox protein knotted-1, putative [Ricinus communis] >gi|223542265|gb|EEF43807.1| homeobox protein knotted-1, putative [Ricinus communis]	XP_002518420	8.6435E-157	85	460.685	302	258	contig_96930.1	59	108	58	109	PF00847.15	AP2	Domain	2	55	56	66.7	1.4e-18	CL0081	2.19	0.61	1.01	1.62	12.21
contig_97307	homeobox protein knotted-	1447	gi|255554765|ref|XP_002518420.1|homeobox protein knotted-1, putative [Ricinus communis] >gi|223542265|gb|EEF43807.1| homeobox protein knotted-1, putative [Ricinus communis]	XP_002518420	8.6435E-157	85	460.685	302	258	contig_97307.2	25	75	25	76	PF00847.15	AP2	Domain	1	55	56	45	8.3e-12	CL0081	0	0	0	0	0
contig_97307	nac domain protein	1444	gi|147780480|emb|CAN73478.1|hypothetical protein VITISV_037597 [Vitis vinifera]	CAN73478	1.13641E-32	62	131.724	134	84	contig_97307.3	48	70	48	82	PF00847.15	AP2	Domain	1	23	56	25.6	9.6e-06	CL0081	0	0	0	0	0
contig_98202	homeobox-leucine zipper protein hdg11-like	1437	gi|225464265|ref|XP_002271012.1|PREDICTED: homeobox-leucine zipper protein HDG11-like [Vitis vinifera]	XP_002271012	4.57655E-158	86	467.233	310	269	contig_98202.2	25	75	25	76	PF00847.15	AP2	Domain	1	55	56	44.9	9.3e-12	CL0081	0	0	0	0	0
contig_98202	sequence-specific dna binding transcription factor	1434	gi|225429854|ref|XP_002283217.1|PREDICTED: uncharacterized protein LOC100255883 isoform 1 [Vitis vinifera] >gi|359476329|ref|XP_003631820.1| PREDICTED: uncharacterized protein LOC100255883 isoform 2 [Vitis vinifera]	XP_002283217	7.58049E-53	73	189.504	180	132	contig_98202.3	48	97	48	98	PF00847.15	AP2	Domain	1	55	56	57.6	9.8e-16	CL0081	0	0	0	0	0
contig_98352	ap2 erf domain-containing transcription factor	1419	gi|193237573|dbj|BAG50063.1|transcription factor AP2-EREBP [Lotus japonicus]	BAG50063	1.72933E-14	73	81.6481	53	39	contig_98352.2	25	75	25	76	PF00847.15	AP2	Domain	1	55	56	44.9	9.3e-12	CL0081	0.14	0.46	0	0	0
contig_98352	PREDICTED: uncharacterized protein LOC100241082	1414	gi|225443476|ref|XP_002270034.1|PREDICTED: uncharacterized protein LOC100241082 [Vitis vinifera]	XP_002270034	8.08686E-130	73	399.053	380	279	contig_98352.3	48	77	48	79	PF00847.15	AP2	Domain	1	35	56	33.6	3e-08	CL0081	0.14	0.46	0	0	0
contig_99482	ethylene-responsive transcription factor	1363	gi|193237573|dbj|BAG50063.1|transcription factor AP2-EREBP [Lotus japonicus]	BAG50063	2.53559E-24	67	109.383	115	78	contig_99482.2	48	70	48	82	PF00847.15	AP2	Domain	1	23	56	25.6	9.6e-06	CL0081	0	0	0	0	0
contig_99482	ethylene-responsive transcription factor rap2-7-like	1356	gi|359479031|ref|XP_002284749.2|PREDICTED: ethylene-responsive transcription factor RAP2-7-like [Vitis vinifera]	XP_002284749	1.54636E-64	98	205.297	101	99	contig_99482.3	25	66	25	68	PF00847.15	AP2	Domain	1	46	56	33.5	3.2e-08	CL0081	0	0	0	0	0
contig_100951	ethylene-responsive transcription factor rap2-7-like	1335	gi|356547208|ref|XP_003542008.1|PREDICTED: ethylene-responsive transcription factor RAP2-7-like [Glycine max]	XP_003542008	1.63364E-85	95	243.432	140	133	contig_100951.2	23	72	22	73	PF00847.15	AP2	Domain	2	55	56	55.5	4.5e-15	CL0081	0.23	0	0.15	0.92	1.26
contig_102024	homeobox protein knotted-	1333	gi|224058619|ref|XP_002299569.1|predicted protein [Populus trichocarpa] >gi|222846827|gb|EEE84374.1| predicted protein [Populus trichocarpa]	XP_002299569	7.15422E-177	94	508.064	277	263	contig_102024.5	25	77	25	77	PF00847.15	AP2	Domain	1	56	56	58.3	5.8e-16	CL0081	0.1	0.54	0	0.67	0.12
contig_106404	nac domain protein	1235	gi|147780480|emb|CAN73478.1|hypothetical protein VITISV_037597 [Vitis vinifera]	CAN73478	4.49417E-33	62	132.109	134	84	contig_106404.1	265	324	265	325	PF00847.15	AP2	Domain	1	55	56	49	4.7e-13	CL0081	1.75	1.78	1.15	1.66	1.63
contig_112586	transcription factor hy5-like protein	1186	gi|255556628|ref|XP_002519348.1|Transcription factor HY5, putative [Ricinus communis] >gi|223541663|gb|EEF43212.1| Transcription factor HY5, putative [Ricinus communis]	XP_002519348	5.34974E-41	80	152.91	125	101	contig_112586.4	7	55	6	57	PF00847.15	AP2	Domain	2	54	56	58.9	3.8e-16	CL0081	7.17	0.81	0.53	0.61	0.91
contig_119681	dna binding	1003	gi|255575369|ref|XP_002528587.1|DNA binding protein, putative [Ricinus communis] >gi|223531983|gb|EEF33795.1| DNA binding protein, putative [Ricinus communis]	XP_002528587	6.82845E-35	83	142.124	85	71	contig_119681.1	27	77	25	77	PF00847.15	AP2	Domain	3	56	56	47.5	1.4e-12	CL0081	1.59	1.15	1.57	1.4	2.38
contig_121281	transcription factor try	970	gi|30696297|ref|NP_200132.2|transcription factor TRY [Arabidopsis thaliana] >gi|75328865|sp|Q8GV05.1|TRY_ARATH RecName: Full=Transcription factor TRY; AltName: Full=Protein TRIPTYCHON >gi|26516846|gb|AAN78321.1| TRIPTYCHON [Arabidopsis thaliana] >gi|41618970|gb|AAS09993.1| MYB transcription factor [Arabidopsis thaliana] >gi|88900370|gb|ABD57497.1| At5g53200 [Arabidopsis thaliana] >gi|332008938|gb…	NP_200132	8.591E-31	83	122.094	81	68	contig_121281.2	25	75	25	76	PF00847.15	AP2	Domain	1	55	56	45	8.3e-12	CL0081	0	0	0	0	0
contig_121281	myb domain protein 27	968	gi|297820046|ref|XP_002877906.1|AtMYB27 [Arabidopsis lyrata subsp. lyrata] >gi|297323744|gb|EFH54165.1| AtMYB27 [Arabidopsis lyrata subsp. lyrata]	XP_002877906	2.78471E-40	83	151.369	98	82	contig_121281.3	48	77	48	79	PF00847.15	AP2	Domain	1	35	56	33.6	3e-08	CL0081	0	0	0	0	0
contig_126509	agl24 mads-box transcription factor	909	gi|316890774|gb|ADU56833.1|MADS-box protein STMADS11 subfamily [Coffea arabica]	ADU56833	4.04907E-54	81	186.422	156	127	contig_126509.2	25	76	25	77	PF00847.15	AP2	Domain	1	55	56	52.1	5.2e-14	CL0081	0.18	0.16	0.16	0.08	0.22
contig_128648	mikc mads-box transcription factor	882	gi|4322475|gb|AAD16052.1|putative MADS box transcription factor ETL [Eucalyptus globulus subsp. globulus]	AAD16052	3.85894E-123	98	362.073	205	201	contig_128648.1	89	139	88	140	PF00847.15	AP2	Domain	2	55	56	56.3	2.4e-15	CL0081	0.63	0.28	0.21	0.71	1.94
contig_133300	indole-3-acetic acid inducible 33	849	gi|255582934|ref|XP_002532238.1|transcription factor, putative [Ricinus communis] >gi|223528072|gb|EEF30147.1| transcription factor, putative [Ricinus communis]	XP_002532238	5.02536E-46	85	162.925	114	97	contig_133300.1	23	70	22	73	PF00847.15	AP2	Domain	2	53	56	58.1	6.8e-16	CL0081	0.14	0.67	0.87	0.13	0.5
contig_133378	jmjc domain-containing protein 4-like	841	gi|255540585|ref|XP_002511357.1|transcription factor, putative [Ricinus communis] >gi|223550472|gb|EEF51959.1| transcription factor, putative [Ricinus communis]	XP_002511357	5.22036E-44	88	165.236	92	81	contig_133378.4	70	129	70	130	PF00847.15	AP2	Domain	1	55	56	51	1.2e-13	CL0081	0.82	1.03	1.39	2.89	1.75
contig_133378	jmjc domain-containing protein 4-like	841	gi|255540585|ref|XP_002511357.1|transcription factor, putative [Ricinus communis] >gi|223550472|gb|EEF51959.1| transcription factor, putative [Ricinus communis]	XP_002511357	5.22036E-44	88	165.236	92	81	contig_133378.4	172	204	172	206	PF00847.15	AP2	Domain	1	36	56	26.6	4.9e-06	CL0081	0.82	1.03	1.39	2.89	1.75
contig_135784	ethylene-responsive transcription factor	820	gi|255581463|ref|XP_002531539.1|Ethylene-responsive transcription factor 1B, putative [Ricinus communis] >gi|223528856|gb|EEF30858.1| Ethylene-responsive transcription factor 1B, putative [Ricinus communis]	XP_002531539	2.5103E-65	80	214.157	195	157	contig_135784.3	32	82	32	83	PF00847.15	AP2	Domain	1	55	56	48.7	6.1e-13	CL0081	29.93	16.38	17.68	17.22	15.94
contig_145775	heat stress transcription factor a-2-like	713	gi|399931822|gb|AFP57456.1|truncated heat shock factor A2 [Arabidopsis thaliana]	AFP57456	9.15124E-29	80	115.161	70	56	contig_145775.1	59	110	59	111	PF00847.15	AP2	Domain	1	55	56	65.9	2.5e-18	CL0081	0	0	0.71	0.1	0.79
contig_146372	wrky transcription factor 17	708	gi|315613822|gb|ADU52516.1|WRKY protein [Cucumis sativus]	ADU52516	3.01684E-30	80	124.405	157	127	contig_146372.3	56	113	56	114	PF00847.15	AP2	Domain	1	55	56	47.7	1.2e-12	CL0081	0	0	0	0	0
contig_146372	wrky transcription factor 17	708	gi|315613822|gb|ADU52516.1|WRKY protein [Cucumis sativus]	ADU52516	3.01684E-30	80	124.405	157	127	contig_146372.3	156	189	156	190	PF00847.15	AP2	Domain	1	37	56	31.6	1.3e-07	CL0081	0	0	0	0	0
contig_149535	b-zip dna binding protein	703	gi|225448679|ref|XP_002280180.1|PREDICTED: transcription factor RF2b [Vitis vinifera]	XP_002280180	1.12424E-116	83	348.591	243	203	contig_149535.1	29	79	28	79	PF00847.15	AP2	Domain	2	56	56	68.3	4.4e-19	CL0081	12.87	10.77	10.68	8.33	7.97
contig_177755	self-pruning g-box protein	536	gi|359496533|ref|XP_003635259.1|PREDICTED: protein FD-like [Vitis vinifera]	XP_003635259	1.3587E-27	95	114.005	65	62	contig_177755.1	61	111	61	112	PF00847.15	AP2	Domain	1	55	56	45.6	5.3e-12	CL0081	0	0	0.32	0	0
contig_184093	nac domain protein nac6	507	gi|206584341|gb|ACI15343.1|NAC domain protein NAC6 [Gossypium hirsutum] >gi|206584359|gb|ACI15352.1| NAC domain protein NAC6 [Gossypium hirsutum]	ACI15343	2.22481E-46	87	111.694	66	58	contig_184093.1	61	103	61	108	PF00847.15	AP2	Domain	1	47	56	34	2.2e-08	CL0081	0	0	0.18	0	0
contig_191131	bel1-like homeodomain protein 11-like	463	gi|356518014|ref|XP_003527679.1|PREDICTED: BEL1-like homeodomain protein 11-like [Glycine max]	XP_003527679	2.65751E-29	88	119.783	68	60	contig_191131.1	56	89	56	90	PF00847.15	AP2	Domain	1	38	56	37.4	2e-09	CL0081	0	0.8	0.63	0	0.11
contig_195843	bel1-like homeodomain protein 11-like	463	gi|356518014|ref|XP_003527679.1|PREDICTED: BEL1-like homeodomain protein 11-like [Glycine max]	XP_003527679	2.65751E-29	88	119.783	68	60	contig_195843.1	40	83	40	83	PF00847.15	AP2	Domain	1	48	56	56.4	2.3e-15	CL0081	0.16	0.28	0	0.2	0.11
contig_200217	r2r3-myb transcription factor	460	gi|77818940|gb|ABB03913.1|MYB12 [Arabidopsis thaliana]	ABB03913	2.00886E-63	98	205.682	106	104	contig_200217.1	25	75	25	76	PF00847.15	AP2	Domain	1	55	56	46.7	2.5e-12	CL0081	0.66	0.68	0	0	0
contig_4793	rna polymerase sigma factor	3393	gi|225462725|ref|XP_002268709.1|PREDICTED: RNA polymerase sigma factor rpoD [Vitis vinifera] >gi|302143685|emb|CBI22546.3| unnamed protein product [Vitis vinifera]	XP_002268709	0	82	565.844	438	360	contig_4793.2	2	51	1	75	PF00025.16	Arf	Domain	80	131	175	31.4	9.9e-08	CL0023	0.28	0.31	0.83	0.92	0.36
contig_4793	predicted protein	3389	gi|224130112|ref|XP_002320755.1|predicted protein [Populus trichocarpa] >gi|222861528|gb|EEE99070.1| predicted protein [Populus trichocarpa]	XP_002320755	1.05288E-104	96	359.377	182	175	contig_4793.6	8	55	4	66	PF00025.16	Arf	Domain	5	52	175	50.3	1.5e-13	CL0023	0.28	0.31	0.83	0.92	0.36
contig_4793	rna polymerase sigma factor	3381	gi|225462725|ref|XP_002268709.1|PREDICTED: RNA polymerase sigma factor rpoD [Vitis vinifera] >gi|302143685|emb|CBI22546.3| unnamed protein product [Vitis vinifera]	XP_002268709	0	82	566.229	438	360	contig_4793.7	7	74	2	74	PF00025.16	Arf	Domain	107	175	175	66.8	1.3e-18	CL0023	0.28	0.31	0.83	0.92	0.36
contig_6343	transcription factor e2fb-like	3196	gi|296084860|emb|CBI28269.3|unnamed protein product [Vitis vinifera]	CBI28269	3.09881E-172	77	523.857	419	323	contig_6343.2	2	51	1	75	PF00025.16	Arf	Domain	80	131	175	31.4	9.9e-08	CL0023	0	0.21	0.06	0.04	0.12
contig_6343	rna polymerase sigma factor	3187	gi|255545052|ref|XP_002513587.1|RNA polymerase sigma factor rpoD, putative [Ricinus communis] >gi|223547495|gb|EEF48990.1| RNA polymerase sigma factor rpoD, putative [Ricinus communis]	XP_002513587	7.00351E-110	89	362.073	228	205	contig_6343.6	8	55	4	66	PF00025.16	Arf	Domain	5	52	175	50.3	1.5e-13	CL0023	0	0.21	0.06	0.04	0.12
contig_6343	rna polymerase sigma factor	3187	gi|255545052|ref|XP_002513587.1|RNA polymerase sigma factor rpoD, putative [Ricinus communis] >gi|223547495|gb|EEF48990.1| RNA polymerase sigma factor rpoD, putative [Ricinus communis]	XP_002513587	7.00351E-110	89	362.073	228	205	contig_6343.7	7	74	2	74	PF00025.16	Arf	Domain	107	175	175	66.8	1.3e-18	CL0023	0	0.21	0.06	0.04	0.12
contig_46654	dna binding	4866	gi|255578153|ref|XP_002529946.1|DNA binding protein, putative [Ricinus communis] >gi|223530576|gb|EEF32454.1| DNA binding protein, putative [Ricinus communis]	XP_002529946	0	93	1507.27	843	785	contig_46654.6	290	377	271	399	PF13919.1	ASXH	Domain	18	111	138	52.7	3.5e-14	No_clan	8.1	10.16	7.74	7.77	14.69
contig_126513	homeobox-leucine zipper protein athb-17-like	909	gi|359472628|ref|XP_002280649.2|PREDICTED: homeobox-leucine zipper protein HOX3-like [Vitis vinifera]	XP_002280649	1.95759E-84	79	264.233	227	180	contig_126513.3	47	162	2	170	PF02309.11	AUX_IAA	Family	86	204	215	59	5.3e-16	No_clan	0.3	0.59	0.57	0.34	0.49
contig_158807	predicted protein	692	gi|224095086|ref|XP_002310343.1|predicted protein [Populus trichocarpa] >gi|222853246|gb|EEE90793.1| predicted protein [Populus trichocarpa]	XP_002310343	8.84585E-11	100	69.3218	34	34	contig_158807.1	96	160	96	160	PF02362.16	B3	Family	1	58	100	49.7	2e-13	CL0405	29.5	91.91	87.24	57.24	15.52
contig_178716	jmjc domain-containing protein 4-like	533	gi|255540585|ref|XP_002511357.1|transcription factor, putative [Ricinus communis] >gi|223550472|gb|EEF51959.1| transcription factor, putative [Ricinus communis]	XP_002511357	1.15826E-45	87	166.007	94	82	contig_178716.1	1	84	1	85	PF00439.20	Bromo domain	Domain	1	83	84	87.8	3.2e-25	No_clan	15.47	11.52	13.02	13.68	7.6
contig_8766	hypothetical protein ARALYDRAFT_318072	2894	gi|297834110|ref|XP_002884937.1|hypothetical protein ARALYDRAFT_318072 [Arabidopsis lyrata subsp. lyrata] >gi|297330777|gb|EFH61196.1| hypothetical protein ARALYDRAFT_318072 [Arabidopsis lyrata subsp. lyrata]	XP_002884937	0	69	350.517	359	248	contig_8766.7	261	306	258	311	PF00170.16	bZIP_1	Family	5	50	64	49.6	2.8e-13	CL0018	0	0.08	0.3	0.19	0.44
contig_10339	nucleic acid binding	2816	gi|255537067|ref|XP_002509600.1|nucleic acid binding protein, putative [Ricinus communis] >gi|223549499|gb|EEF50987.1| nucleic acid binding protein, putative [Ricinus communis]	XP_002509600	3.14466E-148	82	455.292	347	285	contig_10339.6	261	306	258	311	PF00170.16	bZIP_1	Family	5	50	64	49.6	2.8e-13	CL0018	0	0.11	0.24	0.61	0.17
contig_11261	rna polymerase sigma factor	2771	gi|255545052|ref|XP_002513587.1|RNA polymerase sigma factor rpoD, putative [Ricinus communis] >gi|223547495|gb|EEF48990.1| RNA polymerase sigma factor rpoD, putative [Ricinus communis]	XP_002513587	4.90394E-111	89	362.073	228	205	contig_11261.6	261	306	258	311	PF00170.16	bZIP_1	Family	5	50	64	49.6	2.8e-13	CL0018	0.01	0.3	0.2	0.12	0.38
contig_13252	heat shock factor protein	2688	gi|224071375|ref|XP_002303429.1|predicted protein [Populus trichocarpa] >gi|222840861|gb|EEE78408.1| predicted protein [Populus trichocarpa]	XP_002303429	4.94568E-26	96	121.324	59	57	contig_13252.5	261	306	258	311	PF00170.16	bZIP_1	Family	5	50	64	49.6	2.8e-13	CL0018	0.31	0.4	0.11	0.34	0.16
contig_36825	cpd photolyase	6101	gi|13383259|dbj|BAB39480.1|CPD photolyase [Cucumis sativus] >gi|20387244|dbj|BAB91322.1| CPD photolyase [Cucumis sativus]	BAB39480	0	88	716.457	437	386	contig_36825.2	84	137	82	144	PF00170.16	bZIP_1	Family	4	57	64	53.3	1.8e-14	CL0018	3.73	2.95	0.04	0.02	0.07
contig_37283	predicted protein	6066	gi|224130112|ref|XP_002320755.1|predicted protein [Populus trichocarpa] >gi|222861528|gb|EEE99070.1| predicted protein [Populus trichocarpa]	XP_002320755	1.1944E-164	92	537.339	291	268	contig_37283.4	84	137	82	144	PF00170.16	bZIP_1	Family	4	57	64	53.3	1.8e-14	CL0018	0.57	0.7	0	0.02	0.12
contig_39343	homeobox-leucine zipper protein glabra 2-like	5565	gi|225442611|ref|XP_002284502.1|PREDICTED: homeobox-leucine zipper protein GLABRA 2-like [Vitis vinifera]	XP_002284502	0	91	1248.03	771	709	contig_39343.4	184	225	181	231	PF00170.16	bZIP_1	Family	4	45	64	31	1.8e-07	CL0018	33.87	28.51	34.02	40.33	53.85
contig_42922	adp-ribosylation factor 2	5162	gi|255587010|ref|XP_002534097.1|conserved hypothetical protein [Ricinus communis] >gi|223525852|gb|EEF28285.1| conserved hypothetical protein [Ricinus communis]	XP_002534097	2.27663E-26	81	117.857	107	87	contig_42922.2	84	137	82	144	PF00170.16	bZIP_1	Family	4	57	64	53.3	1.8e-14	CL0018	1.98	1.49	0.09	0.12	0.8
contig_44360	homeobox-leucine zipper protein anthocyaninless 2	5039	gi|255541474|ref|XP_002511801.1|homeobox protein, putative [Ricinus communis] >gi|223548981|gb|EEF50470.1| homeobox protein, putative [Ricinus communis]	XP_002511801	2.03231E-160	79	520.776	408	325	contig_44360.2	84	137	82	144	PF00170.16	bZIP_1	Family	4	57	64	52.8	2.8e-14	CL0018	21.83	10.09	5.72	2.47	1.76
contig_44902	nucleic acid binding	5019	gi|255572931|ref|XP_002527396.1|nucleic acid binding protein, putative [Ricinus communis] >gi|223533206|gb|EEF34962.1| nucleic acid binding protein, putative [Ricinus communis]	XP_002527396	7.36588E-114	78	382.104	289	226	contig_44902.3	84	137	82	144	PF00170.16	bZIP_1	Family	4	57	64	52.8	2.8e-14	CL0018	2.78	1.94	0.3	2.94	3.41
contig_46720	protein far-red impaired response 1-like	4837	gi|359475699|ref|XP_003631734.1|PREDICTED: protein FAR-RED IMPAIRED RESPONSE 1-like [Vitis vinifera]	XP_003631734	0	82	1046.96	749	620	contig_46720.6	100	131	99	143	PF00170.16	bZIP_1	Family	2	33	64	37.2	2.1e-09	CL0018	0.05	0	0	0.01	0
contig_51531	protein far-red impaired response 1-like	4504	gi|359475699|ref|XP_003631734.1|PREDICTED: protein FAR-RED IMPAIRED RESPONSE 1-like [Vitis vinifera]	XP_003631734	0	81	1110.13	827	676	contig_51531.2	84	137	82	144	PF00170.16	bZIP_1	Family	4	57	64	52.8	2.8e-14	CL0018	25.11	8.92	12.7	22.69	42.55
contig_54415	nucleic acid binding	4425	gi|255572931|ref|XP_002527396.1|nucleic acid binding protein, putative [Ricinus communis] >gi|223533206|gb|EEF34962.1| nucleic acid binding protein, putative [Ricinus communis]	XP_002527396	2.79295E-114	78	382.104	289	226	contig_54415.1	12	50	10	67	PF00170.16	bZIP_1	Family	9	47	64	25.2	1.1e-05	CL0018	0.01	3.26	1.04	1.31	0.64
contig_56618	svp-like floral repressor	4317	gi|30575602|gb|AAP33087.1|SVP-like floral repressor [Eucalyptus grandis]	AAP33087	1.40407E-32	87	137.887	118	103	contig_56618.6	100	131	99	143	PF00170.16	bZIP_1	Family	2	33	64	37.2	2.1e-09	CL0018	0.03	0	0	0.09	0.05
contig_57314	dna binding	4291	gi|255549852|ref|XP_002515977.1|DNA binding protein, putative [Ricinus communis] >gi|223544882|gb|EEF46397.1| DNA binding protein, putative [Ricinus communis]	XP_002515977	0	95	1628.99	844	809	contig_57314.5	100	128	99	141	PF00170.16	bZIP_1	Family	2	30	64	32.6	5.6e-08	CL0018	0.03	0	0.05	0.06	0
contig_57814	mads-box transcription factor	4212	gi|124361220|gb|ABN09192.1|Transcription factor, MADS-box [Medicago truncatula]	ABN09192	2.54194E-26	95	114.005	60	57	contig_57814.5	100	131	99	143	PF00170.16	bZIP_1	Family	2	33	64	37	2.3e-09	CL0018	0.14	0.11	0.18	0.5	0.45
contig_58710	homeobox-leucine zipper protein roc3	4156	gi|225427116|ref|XP_002277673.1|PREDICTED: homeobox-leucine zipper protein ROC3 [Vitis vinifera] >gi|147777871|emb|CAN60291.1| hypothetical protein VITISV_032685 [Vitis vinifera] >gi|297742043|emb|CBI33830.3| unnamed protein product [Vitis vinifera]	XP_002277673	0	82	756.903	547	452	contig_58710.7	150	212	150	213	PF00170.16	bZIP_1	Family	1	63	64	68.3	4e-19	CL0018	0.27	1.77	2.61	3.09	1.71
contig_60403	homeobox-leucine zipper protein roc3	4047	gi|225427116|ref|XP_002277673.1|PREDICTED: homeobox-leucine zipper protein ROC3 [Vitis vinifera] >gi|147777871|emb|CAN60291.1| hypothetical protein VITISV_032685 [Vitis vinifera] >gi|297742043|emb|CBI33830.3| unnamed protein product [Vitis vinifera]	XP_002277673	0	83	1157.51	806	677	contig_60403.5	261	304	258	310	PF00170.16	bZIP_1	Family	5	48	64	48.3	6.8e-13	CL0018	0.47	0.25	0.16	2.18	1.68
contig_60931	homeobox protein knotted-	2229	gi|255548818|ref|XP_002515465.1|homeobox protein knotted-1, putative [Ricinus communis] >gi|223545409|gb|EEF46914.1| homeobox protein knotted-1, putative [Ricinus communis]	XP_002515465	1.97719E-169	85	506.523	336	287	contig_60931.6	100	131	99	143	PF00170.16	bZIP_1	Family	2	33	64	37.2	2.1e-09	CL0018	0.37	0.01	0	0.49	0.52
contig_61339	dna-binding protein embp-	2222	gi|255555917|ref|XP_002518994.1|DNA-binding protein EMBP-1, putative [Ricinus communis] >gi|223541981|gb|EEF43527.1| DNA-binding protein EMBP-1, putative [Ricinus communis]	XP_002518994	6.22584E-134	88	330.872	285	251	contig_61339.2	75	106	74	123	PF00170.16	bZIP_1	Family	3	34	64	32.7	5.1e-08	CL0018	0.18	0.46	0.14	0.33	0.19
contig_61915	histidyl-trna synthetase	2196	gi|255556918|ref|XP_002519492.1|histidyl-tRNA synthetase, putative [Ricinus communis] >gi|223541355|gb|EEF42906.1| histidyl-tRNA synthetase, putative [Ricinus communis]	XP_002519492	0	93	498.049	329	306	contig_61915.4	296	358	296	368	PF00170.16	bZIP_1	Family	1	63	64	67.8	5.8e-19	CL0018	29.76	22.98	19.03	18.89	23.19
contig_62087	bzip domain class transcription factor	2178	gi|302398623|gb|ADL36606.1|BZIP domain class transcription factor [Malus x domestica]	ADL36606	2.24187E-141	82	428.713	333	276	contig_62087.4	45	73	42	74	PF00170.16	bZIP_1	Family	4	32	64	37.2	2e-09	CL0018	0.81	0	0	2.47	0.56
contig_63368	transcription factor tga1	2164	gi|225459415|ref|XP_002285820.1|PREDICTED: transcription factor TGA4 [Vitis vinifera] >gi|302141896|emb|CBI19099.3| unnamed protein product [Vitis vinifera]	XP_002285820	4.55859E-117	74	367.466	316	236	contig_63368.6	40	93	38	100	PF00170.16	bZIP_1	Family	4	57	64	54	1.1e-14	CL0018	8.17	3.32	0.07	0.22	0.13
contig_64563	dna-binding protein embp-	2140	gi|255555917|ref|XP_002518994.1|DNA-binding protein EMBP-1, putative [Ricinus communis] >gi|223541981|gb|EEF43527.1| DNA-binding protein EMBP-1, putative [Ricinus communis]	XP_002518994	1.70441E-169	86	503.827	385	334	contig_64563.9	164	204	160	210	PF00170.16	bZIP_1	Family	5	45	64	31.2	1.6e-07	CL0018	36.48	25.01	39.72	36.92	35.32
contig_65496	histidyl-trna synthetase 1	2117	gi|225440069|ref|XP_002277086.1|PREDICTED: histidyl-tRNA synthetase-like [Vitis vinifera]	XP_002277086	0	93	498.434	329	307	contig_65496.6	78	109	77	121	PF00170.16	bZIP_1	Family	2	33	64	37.3	1.9e-09	CL0018	0.13	0.36	0.24	0.18	0.15
contig_65910	light-inducible protein cprf-	2104	gi|298204854|emb|CBI34161.3|unnamed protein product [Vitis vinifera]	CBI34161	8.21774E-72	83	248.825	208	173	contig_65910.9	164	213	160	215	PF00170.16	bZIP_1	Family	5	58	64	36.2	4.2e-09	CL0018	0	0	0	0	0
contig_66269	light-inducible protein cprf-	2104	gi|298204854|emb|CBI34161.3|unnamed protein product [Vitis vinifera]	CBI34161	8.21774E-72	83	248.825	208	173	contig_66269.1	74	119	72	126	PF00170.16	bZIP_1	Family	5	50	64	32	8.7e-08	CL0018	0.29	0.23	0.07	0.19	0.06
contig_67590	histidyl-trna synthetase 1	2074	gi|225440069|ref|XP_002277086.1|PREDICTED: histidyl-tRNA synthetase-like [Vitis vinifera]	XP_002277086	0	93	706.057	446	416	contig_67590.1	12	50	10	67	PF00170.16	bZIP_1	Family	9	47	64	25.2	1.1e-05	CL0018	0.15	3.04	1.96	3.77	3.36
contig_68383	tga transcription factor	2073	gi|224139726|ref|XP_002323247.1|predicted protein [Populus trichocarpa] >gi|222867877|gb|EEF05008.1| predicted protein [Populus trichocarpa]	XP_002323247	0	88	590.112	436	385	contig_68383.5	100	128	99	141	PF00170.16	bZIP_1	Family	2	30	64	32.6	5.6e-08	CL0018	0.09	0	0.07	0.07	0
contig_68924	tga transcription factor	2039	gi|224139726|ref|XP_002323247.1|predicted protein [Populus trichocarpa] >gi|222867877|gb|EEF05008.1| predicted protein [Populus trichocarpa]	XP_002323247	4.782E-136	76	275.018	286	219	contig_68924.5	100	131	99	143	PF00170.16	bZIP_1	Family	2	33	64	37	2.3e-09	CL0018	0.7	1.8	0.73	1.09	1.02
contig_69084	nuclear transcription factor y subunit a-	1986	gi|255560677|ref|XP_002521352.1|Nuclear transcription factor Y subunit A-3, putative [Ricinus communis] >gi|223539430|gb|EEF41020.1| Nuclear transcription factor Y subunit A-3, putative [Ricinus communis]	XP_002521352	6.10882E-50	58	186.808	279	164	contig_69084.5	261	304	258	310	PF00170.16	bZIP_1	Family	5	48	64	48.3	6.8e-13	CL0018	4.68	4.06	3.41	2.15	3.01
contig_72844	transcription factor tga1	1970	gi|225459415|ref|XP_002285820.1|PREDICTED: transcription factor TGA4 [Vitis vinifera] >gi|302141896|emb|CBI19099.3| unnamed protein product [Vitis vinifera]	XP_002285820	6.4941E-144	75	434.491	365	277	contig_72844.5	45	73	42	74	PF00170.16	bZIP_1	Family	4	32	64	37.2	2e-09	CL0018	3.47	3.37	4.54	3	3.65
contig_73199	transcription factor-like protein dpb-like	1966	gi|225440073|ref|XP_002282450.1|PREDICTED: transcription factor-like protein DPB [Vitis vinifera] >gi|297741646|emb|CBI32778.3| unnamed protein product [Vitis vinifera]	XP_002282450	3.32442E-137	77	416.772	335	260	contig_73199.5	100	128	99	141	PF00170.16	bZIP_1	Family	2	30	64	32.6	5.6e-08	CL0018	0.3	0	0.13	0.16	0
contig_73737	homeobox-leucine zipper protein	1902	gi|357476775|ref|XP_003608673.1|Homeobox-leucine zipper protein [Medicago truncatula] >gi|355509728|gb|AES90870.1| Homeobox-leucine zipper protein [Medicago truncatula]	XP_003608673	8.44131E-44	83	167.548	104	87	contig_73737.5	100	131	99	143	PF00170.16	bZIP_1	Family	2	33	64	37	2.3e-09	CL0018	2.6	2.2	2.39	2.99	1
contig_74357	transcription factor hbp-1b	1878	gi|255543929|ref|XP_002513027.1|Transcription factor HBP-1b(c1), putative [Ricinus communis] >gi|223548038|gb|EEF49530.1| Transcription factor HBP-1b(c1), putative [Ricinus communis]	XP_002513027	1.51897E-29	91	130.568	78	71	contig_74357.5	224	282	222	283	PF00170.16	bZIP_1	Family	5	63	64	32.3	6.8e-08	CL0018	18.48	16.05	14.92	16.91	21.15
contig_74980	homeobox protein knotted-	1870	gi|255537924|ref|XP_002510027.1|homeobox protein knotted-1, putative [Ricinus communis] >gi|223550728|gb|EEF52214.1| homeobox protein knotted-1, putative [Ricinus communis]	XP_002510027	3.95092E-85	87	277.715	194	169	contig_74980.4	76	135	76	139	PF00170.16	bZIP_1	Family	1	60	64	37.6	1.5e-09	CL0018	0.29	0.41	0.81	0.88	0.49
contig_76507	transcription factor tga1	1870	gi|225459415|ref|XP_002285820.1|PREDICTED: transcription factor TGA4 [Vitis vinifera] >gi|302141896|emb|CBI19099.3| unnamed protein product [Vitis vinifera]	XP_002285820	1.87111E-119	82	370.548	271	224	contig_76507.2	84	115	82	115	PF00170.16	bZIP_1	Family	4	35	64	36.9	2.5e-09	CL0018	2.35	0.28	0.15	0	0
contig_77274	atp-dependent dna helicase pcra-like	1869	gi|359490106|ref|XP_002277737.2|PREDICTED: ATP-dependent DNA helicase pcrA-like [Vitis vinifera]	XP_002277737	1.12307E-109	64	365.925	415	266	contig_77274.3	84	115	82	115	PF00170.16	bZIP_1	Family	4	35	64	36.9	2.5e-09	CL0018	0.03	0.01	0	0	0.03
contig_78283	homeobox-leucine zipper protein hdg2-like	1801	gi|224128938|ref|XP_002320458.1|predicted protein [Populus trichocarpa] >gi|222861231|gb|EEE98773.1| predicted protein [Populus trichocarpa]	XP_002320458	1.39282E-127	92	403.29	250	232	contig_78283.6	78	106	77	119	PF00170.16	bZIP_1	Family	2	30	64	33	4.2e-08	CL0018	0.04	0	0.05	0.03	0
contig_78906	agl24 mads-box transcription factor	1792	gi|40806814|gb|AAR92206.1|MADS box transcription factor [Populus tomentosa]	AAR92206	8.89419E-74	86	246.128	162	140	contig_78906.5	78	109	77	121	PF00170.16	bZIP_1	Family	2	33	64	37.1	2.1e-09	CL0018	0.58	1.61	2.3	0.85	0.24
contig_79484	ethylene-responsive transcription factor rap2-7-like	1772	gi|359479031|ref|XP_002284749.2|PREDICTED: ethylene-responsive transcription factor RAP2-7-like [Vitis vinifera]	XP_002284749	1.43308E-65	95	206.068	123	117	contig_79484.2	26	81	22	85	PF00170.16	bZIP_1	Family	5	60	64	39.4	4.2e-10	CL0018	16.91	25.44	27.78	31.08	40.71
contig_84854	shwachman-bodian-diamond syndrome	1694	gi|225457809|ref|XP_002266110.1|PREDICTED: ribosome maturation protein SBDS [Vitis vinifera] >gi|302142747|emb|CBI19950.3| unnamed protein product [Vitis vinifera]	XP_002266110	0	87	531.561	358	314	contig_84854.1	74	131	72	133	PF00170.16	bZIP_1	Family	5	62	64	31.5	1.2e-07	CL0018	1.21	1.96	0.89	1.16	1.47
contig_88327	homeobox protein knotted-	1644	gi|255537235|ref|XP_002509684.1|homeobox protein knotted-1, putative [Ricinus communis] >gi|223549583|gb|EEF51071.1| homeobox protein knotted-1, putative [Ricinus communis]	XP_002509684	9.249E-127	98	384.415	194	191	contig_88327.2	75	106	74	123	PF00170.16	bZIP_1	Family	3	34	64	31.9	8.9e-08	CL0018	2.37	1.15	0.74	1.69	1.57
contig_92444	apetala2 protein	1566	gi|147781097|emb|CAN73844.1|hypothetical protein VITISV_001337 [Vitis vinifera]	CAN73844	3.52015E-41	82	164.466	128	105	contig_92444.5	45	73	42	74	PF00170.16	bZIP_1	Family	4	32	64	37.2	2e-09	CL0018	0	0	0	0	0
contig_95078	r2r3-myb transcription	1451	gi|225435070|ref|XP_002284400.1|PREDICTED: transcription factor MYB59-like [Vitis vinifera]	XP_002284400	5.68165E-68	96	229.18	118	114	contig_95078.5	45	73	42	74	PF00170.16	bZIP_1	Family	4	32	64	37.2	2e-09	CL0018	0.02	0.48	2.51	1.8	1.36
contig_103859	homeobox-leucine zipper protein hdg11-like	1328	gi|225464265|ref|XP_002271012.1|PREDICTED: homeobox-leucine zipper protein HDG11-like [Vitis vinifera]	XP_002271012	0	86	582.408	380	330	contig_103859.4	45	73	42	74	PF00170.16	bZIP_1	Family	4	32	64	37.2	2e-09	CL0018	0	1.23	0	0.08	0
contig_106222	agl24 mads-box transcription factor	1243	gi|40806814|gb|AAR92206.1|MADS box transcription factor [Populus tomentosa]	AAR92206	9.07567E-112	87	338.576	218	191	contig_106222.4	108	167	108	171	PF00170.16	bZIP_1	Family	1	60	64	37.1	2.2e-09	CL0018	2.27	4.51	2.75	1.74	2.46
contig_107868	myb domain protein 118	1209	gi|297818378|ref|XP_002877072.1|MYB118 [Arabidopsis lyrata subsp. lyrata] >gi|297322910|gb|EFH53331.1| MYB118 [Arabidopsis lyrata subsp. lyrata]	XP_002877072	7.80904E-42	73	162.155	131	96	contig_107868.1	86	146	86	149	PF00170.16	bZIP_1	Family	1	61	64	47.8	9.5e-13	CL0018	13.21	6.88	5.58	6.39	7.1
contig_108672	homeodomain leucine zipper protein	1209	gi|350537501|ref|NP_001234296.1|homeodomain leucine zipper protein [Solanum lycopersicum] >gi|211853240|emb|CAP16664.1| homeodomain leucine zipper protein [Solanum lycopersicum]	NP_001234296	5.49989E-47	83	172.555	141	118	contig_108672.5	45	73	42	74	PF00170.16	bZIP_1	Family	4	32	64	37.2	2e-09	CL0018	5.69	5.2	4.07	1.84	2.16
contig_109919	homeobox-leucine zipper protein hox27	1203	gi|296090659|emb|CBI41059.3|unnamed protein product [Vitis vinifera]	CBI41059	6.96809E-50	61	179.489	237	146	contig_109919.2	172	204	169	218	PF00170.16	bZIP_1	Family	5	37	64	35	9.9e-09	CL0018	0.23	0.08	0.08	0.12	0.54
contig_118442	transcription factor hbp-1b	1118	gi|255583258|ref|XP_002532393.1|Transcription factor HBP-1b(c1), putative [Ricinus communis] >gi|223527889|gb|EEF29978.1| Transcription factor HBP-1b(c1), putative [Ricinus communis]	XP_002532393	9.95712E-140	84	417.157	298	251	contig_118442.4	45	73	42	74	PF00170.16	bZIP_1	Family	4	32	64	37.2	2e-09	CL0018	1.74	1.13	0	0.33	0.17
contig_120417	dna binding	977	gi|255547732|ref|XP_002514923.1|DNA binding protein, putative [Ricinus communis] >gi|223545974|gb|EEF47477.1| DNA binding protein, putative [Ricinus communis]	XP_002514923	1.15795E-53	83	182.956	129	108	contig_120417.1	26	81	22	85	PF00170.16	bZIP_1	Family	5	60	64	39.4	4.2e-10	CL0018	52.19	49.22	62.7	61.4	74.1
contig_121568	myb domain protein 27	968	gi|297820046|ref|XP_002877906.1|AtMYB27 [Arabidopsis lyrata subsp. lyrata] >gi|297323744|gb|EFH54165.1| AtMYB27 [Arabidopsis lyrata subsp. lyrata]	XP_002877906	2.78471E-40	83	151.369	98	82	contig_121568.1	30	52	27	53	PF00170.16	bZIP_1	Family	5	27	64	23.2	4.7e-05	CL0018	1.4	1.19	0.67	0.94	2.01
contig_121651	domain-containing protein	955	gi|297733739|emb|CBI14986.3|unnamed protein product [Vitis vinifera]	CBI14986	4.98414E-70	67	236.498	226	152	contig_121651.3	40	93	38	100	PF00170.16	bZIP_1	Family	4	57	64	54	1.1e-14	CL0018	0	0.59	2	0	1.05
contig_125040	light-inducible protein cprf-	922	gi|298204854|emb|CBI34161.3|unnamed protein product [Vitis vinifera]	CBI34161	3.12465E-76	83	248.825	208	173	contig_125040.1	1	54	1	55	PF00170.16	bZIP_1	Family	10	63	64	37	2.3e-09	CL0018	19.09	13.74	22.22	37.99	46.19
contig_125113	light-inducible protein cprf-	922	gi|298204854|emb|CBI34161.3|unnamed protein product [Vitis vinifera]	CBI34161	3.12465E-76	83	248.825	208	173	contig_125113.1	41	99	38	102	PF00170.16	bZIP_1	Family	4	61	64	44.4	1.1e-11	CL0018	43.67	12.09	23.83	14.24	15.44
contig_125986	gata transcription	918	gi|209962339|gb|ACJ02090.1|AG-motif binding protein [Garcinia mangostana]	ACJ02090	1.54611E-46	85	169.859	108	92	contig_125986.1	41	99	38	102	PF00170.16	bZIP_1	Family	4	61	64	44.4	1.1e-11	CL0018	11.33	0	0	0	0
contig_137956	domain-containing protein	758	gi|225456953|ref|XP_002278337.1|PREDICTED: jmjC domain-containing protein 4-like [Vitis vinifera]	XP_002278337	2.23046E-69	81	232.261	159	129	contig_137956.1	74	131	72	133	PF00170.16	bZIP_1	Family	5	62	64	32.4	6.5e-08	CL0018	0	0	0	0	0
contig_138027	ethylene-responsive transcription factor wri1	757	gi|48479368|gb|AAT44955.1|putative AP2/EREBP transcription factor [Arabidopsis thaliana]	AAT44955	1.23443E-72	88	231.491	172	153	contig_138027.2	86	145	86	148	PF00170.16	bZIP_1	Family	1	60	64	49.8	2.4e-13	CL0018	0	0	0	0.78	0
contig_155804	transcription factor hy5	702	gi|147844008|emb|CAN83322.1|hypothetical protein VITISV_024883 [Vitis vinifera] >gi|296082014|emb|CBI21019.3| unnamed protein product [Vitis vinifera]	CAN83322	3.5826E-28	89	114.775	147	132	contig_155804.1	1	43	1	55	PF00170.16	bZIP_1	Family	10	52	64	47.8	9.8e-13	CL0018	0.97	0.94	0.88	0	0
contig_185417	nac domain protein nac6	507	gi|206584341|gb|ACI15343.1|NAC domain protein NAC6 [Gossypium hirsutum] >gi|206584359|gb|ACI15352.1| NAC domain protein NAC6 [Gossypium hirsutum]	ACI15343	2.22481E-46	87	111.694	66	58	contig_185417.2	38	60	35	62	PF00170.16	bZIP_1	Family	5	27	64	25.6	8.4e-06	CL0018	11.11	5.11	11.93	20.58	42.73
contig_8766	g hbf-1 protein	2879	gi|351724709|ref|NP_001236299.1|G/HBF-1 protein [Glycine max] >gi|1905785|emb|CAA71687.1| G/HBF-1 [Glycine max]	NP_001236299	3.08123E-46	85	180.259	142	121	contig_8766.7	258	304	257	309	PF07716.10	bZIP_2	Family	2	47	54	41.2	1e-10	CL0018	0	0.08	0.3	0.19	0.44
contig_10339	partial	2815	gi|388556562|ref|NP_001254001.1|RNA polymerase sigma factor rpoD-like [Glycine max] >gi|382365028|dbj|BAM05477.1| sigma-like factor 5A [Glycine max]	NP_001254001	1.14884E-66	94	241.891	154	146	contig_10339.6	258	304	257	309	PF07716.10	bZIP_2	Family	2	47	54	41.2	1e-10	CL0018	0	0.11	0.24	0.61	0.17
contig_11261	rna polymerase sigma factor	2771	gi|255545052|ref|XP_002513587.1|RNA polymerase sigma factor rpoD, putative [Ricinus communis] >gi|223547495|gb|EEF48990.1| RNA polymerase sigma factor rpoD, putative [Ricinus communis]	XP_002513587	4.90394E-111	89	362.073	228	205	contig_11261.6	258	304	257	309	PF07716.10	bZIP_2	Family	2	47	54	41.2	1e-10	CL0018	0.01	0.3	0.2	0.12	0.38
contig_13252	heat shock factor protein	2688	gi|224071375|ref|XP_002303429.1|predicted protein [Populus trichocarpa] >gi|222840861|gb|EEE78408.1| predicted protein [Populus trichocarpa]	XP_002303429	4.94568E-26	96	121.324	59	57	contig_13252.5	258	304	257	309	PF07716.10	bZIP_2	Family	2	47	54	41.2	1e-10	CL0018	0.31	0.4	0.11	0.34	0.16
contig_36825	cpd photolyase	6101	gi|13383259|dbj|BAB39480.1|CPD photolyase [Cucumis sativus] >gi|20387244|dbj|BAB91322.1| CPD photolyase [Cucumis sativus]	BAB39480	0	88	716.457	437	386	contig_36825.2	83	131	82	135	PF07716.10	bZIP_2	Family	3	50	54	39	4.9e-10	CL0018	3.73	2.95	0.04	0.02	0.07
contig_37283	predicted protein	6066	gi|224130112|ref|XP_002320755.1|predicted protein [Populus trichocarpa] >gi|222861528|gb|EEE99070.1| predicted protein [Populus trichocarpa]	XP_002320755	1.1944E-164	92	537.339	291	268	contig_37283.4	83	131	82	135	PF07716.10	bZIP_2	Family	3	50	54	39	4.9e-10	CL0018	0.57	0.7	0	0.02	0.12
contig_39343	homeobox-leucine zipper protein glabra 2-like	5565	gi|225442611|ref|XP_002284502.1|PREDICTED: homeobox-leucine zipper protein GLABRA 2-like [Vitis vinifera]	XP_002284502	0	91	1248.03	771	709	contig_39343.4	182	227	181	232	PF07716.10	bZIP_2	Family	2	46	54	28.4	1e-06	CL0018	33.87	28.51	34.02	40.33	53.85
contig_42922	adp-ribosylation factor 2	5162	gi|255587010|ref|XP_002534097.1|conserved hypothetical protein [Ricinus communis] >gi|223525852|gb|EEF28285.1| conserved hypothetical protein [Ricinus communis]	XP_002534097	2.27663E-26	81	117.857	107	87	contig_42922.2	83	131	82	135	PF07716.10	bZIP_2	Family	3	50	54	39	4.9e-10	CL0018	1.98	1.49	0.09	0.12	0.8
contig_44360	homeobox-leucine zipper protein anthocyaninless 2	5039	gi|255541474|ref|XP_002511801.1|homeobox protein, putative [Ricinus communis] >gi|223548981|gb|EEF50470.1| homeobox protein, putative [Ricinus communis]	XP_002511801	2.03231E-160	79	520.776	408	325	contig_44360.2	83	131	82	135	PF07716.10	bZIP_2	Family	3	50	54	37.3	1.6e-09	CL0018	21.83	10.09	5.72	2.47	1.76
contig_44902	nucleic acid binding	5019	gi|255572931|ref|XP_002527396.1|nucleic acid binding protein, putative [Ricinus communis] >gi|223533206|gb|EEF34962.1| nucleic acid binding protein, putative [Ricinus communis]	XP_002527396	7.36588E-114	78	382.104	289	226	contig_44902.3	83	131	82	135	PF07716.10	bZIP_2	Family	3	50	54	37.3	1.6e-09	CL0018	2.78	1.94	0.3	2.94	3.41
contig_46720	protein far-red impaired response 1-like	4837	gi|359475699|ref|XP_003631734.1|PREDICTED: protein FAR-RED IMPAIRED RESPONSE 1-like [Vitis vinifera]	XP_003631734	0	82	1046.96	749	620	contig_46720.6	104	141	100	152	PF07716.10	bZIP_2	Family	6	42	54	24.8	1.3e-05	CL0018	0.05	0	0	0.01	0
contig_51531	protein far-red impaired response 1-like	4504	gi|359475699|ref|XP_003631734.1|PREDICTED: protein FAR-RED IMPAIRED RESPONSE 1-like [Vitis vinifera]	XP_003631734	0	81	1110.13	827	676	contig_51531.2	83	131	82	135	PF07716.10	bZIP_2	Family	3	50	54	37.3	1.6e-09	CL0018	25.11	8.92	12.7	22.69	42.55
contig_54415	nucleic acid binding	4425	gi|255572931|ref|XP_002527396.1|nucleic acid binding protein, putative [Ricinus communis] >gi|223533206|gb|EEF34962.1| nucleic acid binding protein, putative [Ricinus communis]	XP_002527396	2.79295E-114	78	382.104	289	226	contig_54415.1	12	48	12	68	PF07716.10	bZIP_2	Family	9	44	54	22.7	6e-05	CL0018	0.01	3.26	1.04	1.31	0.64
contig_56618	homeobox-leucine zipper protein anthocyaninless 2	4297	gi|255541474|ref|XP_002511801.1|homeobox protein, putative [Ricinus communis] >gi|223548981|gb|EEF50470.1| homeobox protein, putative [Ricinus communis]	XP_002511801	2.93237E-162	79	520.776	408	325	contig_56618.6	104	141	100	152	PF07716.10	bZIP_2	Family	6	42	54	24.8	1.3e-05	CL0018	0.03	0	0	0.09	0.05
contig_57314	homeobox-leucine zipper protein roc3	4267	gi|225427116|ref|XP_002277673.1|PREDICTED: homeobox-leucine zipper protein ROC3 [Vitis vinifera] >gi|147777871|emb|CAN60291.1| hypothetical protein VITISV_032685 [Vitis vinifera] >gi|297742043|emb|CBI33830.3| unnamed protein product [Vitis vinifera]	XP_002277673	0	82	756.903	547	452	contig_57314.5	103	123	99	139	PF07716.10	bZIP_2	Family	5	24	54	22	0.0001	CL0018	0.03	0	0.05	0.06	0
contig_57814	mads-box transcription factor	4212	gi|124361220|gb|ABN09192.1|Transcription factor, MADS-box [Medicago truncatula]	ABN09192	2.54194E-26	95	114.005	60	57	contig_57814.5	104	141	100	152	PF07716.10	bZIP_2	Family	6	42	54	24.7	1.5e-05	CL0018	0.14	0.11	0.18	0.5	0.45
contig_58710	homeobox-leucine zipper protein roc3	4156	gi|225427116|ref|XP_002277673.1|PREDICTED: homeobox-leucine zipper protein ROC3 [Vitis vinifera] >gi|147777871|emb|CAN60291.1| hypothetical protein VITISV_032685 [Vitis vinifera] >gi|297742043|emb|CBI33830.3| unnamed protein product [Vitis vinifera]	XP_002277673	0	82	756.903	547	452	contig_58710.7	154	202	150	204	PF07716.10	bZIP_2	Family	5	52	54	38.8	5.8e-10	CL0018	0.27	1.77	2.61	3.09	1.71
contig_60403	probable lysine-specific demethylase elf6-like	4012	gi|225449012|ref|XP_002273747.1|PREDICTED: probable lysine-specific demethylase ELF6-like [Vitis vinifera]	XP_002273747	0	74	1071.23	999	745	contig_60403.5	258	310	257	311	PF07716.10	bZIP_2	Family	2	51	54	41.9	6.2e-11	CL0018	0.47	0.25	0.16	2.18	1.68
contig_60931	homeobox protein knotted-	2229	gi|255548818|ref|XP_002515465.1|homeobox protein knotted-1, putative [Ricinus communis] >gi|223545409|gb|EEF46914.1| homeobox protein knotted-1, putative [Ricinus communis]	XP_002515465	1.97719E-169	85	506.523	336	287	contig_60931.6	104	141	100	152	PF07716.10	bZIP_2	Family	6	42	54	24.8	1.3e-05	CL0018	0.37	0.01	0	0.49	0.52
contig_61339	dna-binding protein embp-	2222	gi|255555917|ref|XP_002518994.1|DNA-binding protein EMBP-1, putative [Ricinus communis] >gi|223541981|gb|EEF43527.1| DNA-binding protein EMBP-1, putative [Ricinus communis]	XP_002518994	6.22584E-134	88	330.872	285	251	contig_61339.2	75	119	73	124	PF07716.10	bZIP_2	Family	3	46	54	29	6.5e-07	CL0018	0.18	0.46	0.14	0.33	0.19
contig_61915	homeobox-leucine zipper protein hat5-like	2191	gi|118488004|gb|ABK95823.1|unknown [Populus trichocarpa]	ABK95823	1.97498E-63	81	224.557	170	139	contig_61915.4	300	348	296	350	PF07716.10	bZIP_2	Family	5	52	54	37.9	1.1e-09	CL0018	29.76	22.98	19.03	18.89	23.19
contig_62087	nuclear transcription factor y subunit a-3	2176	gi|388523195|gb|AFK49650.1|nuclear transcription factor Y subunit A8 [Medicago truncatula]	AFK49650	7.6046E-33	75	138.272	124	93	contig_62087.4	42	73	42	74	PF07716.10	bZIP_2	Family	1	31	54	32	7.5e-08	CL0018	0.81	0	0	2.47	0.56
contig_63368	transcription factor hbp-1b -like	2153	gi|297737848|emb|CBI27049.3|unnamed protein product [Vitis vinifera]	CBI27049	5.26112E-110	93	352.443	212	198	contig_63368.6	39	87	38	91	PF07716.10	bZIP_2	Family	3	50	54	39.6	3.2e-10	CL0018	8.17	3.32	0.07	0.22	0.13
contig_64563	dna-binding protein embp-	2140	gi|255555917|ref|XP_002518994.1|DNA-binding protein EMBP-1, putative [Ricinus communis] >gi|223541981|gb|EEF43527.1| DNA-binding protein EMBP-1, putative [Ricinus communis]	XP_002518994	1.70441E-169	86	503.827	385	334	contig_64563.9	162	206	160	211	PF07716.10	bZIP_2	Family	3	46	54	27.7	1.6e-06	CL0018	36.48	25.01	39.72	36.92	35.32
contig_65496	histidyl-trna synthetase 1	2117	gi|225440069|ref|XP_002277086.1|PREDICTED: histidyl-tRNA synthetase-like [Vitis vinifera]	XP_002277086	0	93	498.434	329	307	contig_65496.6	82	120	78	130	PF07716.10	bZIP_2	Family	6	43	54	24.9	1.2e-05	CL0018	0.13	0.36	0.24	0.18	0.15
contig_65910	light-inducible protein cprf-	2104	gi|298204854|emb|CBI34161.3|unnamed protein product [Vitis vinifera]	CBI34161	8.21774E-72	83	248.825	208	173	contig_65910.9	162	211	160	214	PF07716.10	bZIP_2	Family	3	48	54	30.5	2.2e-07	CL0018	0	0	0	0	0
contig_66269	transcription factor e2f5	2083	gi|297740186|emb|CBI30368.3|unnamed protein product [Vitis vinifera]	CBI30368	1.07942E-159	86	343.584	209	180	contig_66269.1	72	119	70	124	PF07716.10	bZIP_2	Family	3	49	54	28.6	9.1e-07	CL0018	0.29	0.23	0.07	0.19	0.06
contig_67590	histidyl-trna synthetase 1	2074	gi|225440069|ref|XP_002277086.1|PREDICTED: histidyl-tRNA synthetase-like [Vitis vinifera]	XP_002277086	0	93	706.057	446	416	contig_67590.1	12	48	12	68	PF07716.10	bZIP_2	Family	9	44	54	22.7	6e-05	CL0018	0.15	3.04	1.96	3.77	3.36
contig_68383	tga transcription factor	2073	gi|224139726|ref|XP_002323247.1|predicted protein [Populus trichocarpa] >gi|222867877|gb|EEF05008.1| predicted protein [Populus trichocarpa]	XP_002323247	0	88	590.112	436	385	contig_68383.5	103	123	99	139	PF07716.10	bZIP_2	Family	5	24	54	22	0.0001	CL0018	0.09	0	0.07	0.07	0
contig_68924	tga transcription factor	2039	gi|224139726|ref|XP_002323247.1|predicted protein [Populus trichocarpa] >gi|222867877|gb|EEF05008.1| predicted protein [Populus trichocarpa]	XP_002323247	4.782E-136	76	275.018	286	219	contig_68924.5	104	141	100	152	PF07716.10	bZIP_2	Family	6	42	54	24.7	1.5e-05	CL0018	0.7	1.8	0.73	1.09	1.02
contig_69084	transcription factor e2f5	1983	gi|297740186|emb|CBI30368.3|unnamed protein product [Vitis vinifera]	CBI30368	1.01422E-159	86	343.584	209	180	contig_69084.5	258	310	257	311	PF07716.10	bZIP_2	Family	2	51	54	41.9	6.2e-11	CL0018	4.68	4.06	3.41	2.15	3.01
contig_72844	transcription factor tga1	1970	gi|225459415|ref|XP_002285820.1|PREDICTED: transcription factor TGA4 [Vitis vinifera] >gi|302141896|emb|CBI19099.3| unnamed protein product [Vitis vinifera]	XP_002285820	6.4941E-144	75	434.491	365	277	contig_72844.5	42	73	42	74	PF07716.10	bZIP_2	Family	1	31	54	32	7.5e-08	CL0018	3.47	3.37	4.54	3	3.65
contig_73199	bzip domain class transcription factor	1966	gi|302398623|gb|ADL36606.1|BZIP domain class transcription factor [Malus x domestica]	ADL36606	2.76433E-142	82	428.713	333	276	contig_73199.5	103	123	99	139	PF07716.10	bZIP_2	Family	5	24	54	22	0.0001	CL0018	0.3	0	0.13	0.16	0
contig_73737	homeobox protein knotted-	1898	gi|111038269|gb|ABH03531.1|class II knotted-like homeobox protein [Prunus persica] >gi|215983122|gb|ACJ71731.1| class II knotted-like homeobox transcription factor [Prunus persica]	ABH03531	2.09732E-161	95	481.871	266	254	contig_73737.5	104	141	100	152	PF07716.10	bZIP_2	Family	6	42	54	24.7	1.5e-05	CL0018	2.6	2.2	2.39	2.99	1
contig_74357	transcription factor hbp-1b	1878	gi|255543929|ref|XP_002513027.1|Transcription factor HBP-1b(c1), putative [Ricinus communis] >gi|223548038|gb|EEF49530.1| Transcription factor HBP-1b(c1), putative [Ricinus communis]	XP_002513027	1.51897E-29	91	130.568	78	71	contig_74357.5	222	273	221	274	PF07716.10	bZIP_2	Family	3	53	54	31.7	9.8e-08	CL0018	18.48	16.05	14.92	16.91	21.15
contig_74980	homeobox protein knotted-	1870	gi|255537924|ref|XP_002510027.1|homeobox protein knotted-1, putative [Ricinus communis] >gi|223550728|gb|EEF52214.1| homeobox protein knotted-1, putative [Ricinus communis]	XP_002510027	3.95092E-85	87	277.715	194	169	contig_74980.4	78	130	76	136	PF07716.10	bZIP_2	Family	3	54	54	31.4	1.2e-07	CL0018	0.29	0.41	0.81	0.88	0.49
contig_76507	transcription factor tga1	1870	gi|225459415|ref|XP_002285820.1|PREDICTED: transcription factor TGA4 [Vitis vinifera] >gi|302141896|emb|CBI19099.3| unnamed protein product [Vitis vinifera]	XP_002285820	1.87111E-119	82	370.548	271	224	contig_76507.2	83	115	82	115	PF07716.10	bZIP_2	Family	3	34	54	27.6	1.8e-06	CL0018	2.35	0.28	0.15	0	0
contig_77274	transcription factor-like protein dpb-like	1867	gi|225440073|ref|XP_002282450.1|PREDICTED: transcription factor-like protein DPB [Vitis vinifera] >gi|297741646|emb|CBI32778.3| unnamed protein product [Vitis vinifera]	XP_002282450	3.57849E-142	86	428.328	302	260	contig_77274.3	83	115	82	115	PF07716.10	bZIP_2	Family	3	34	54	27.6	1.8e-06	CL0018	0.03	0.01	0	0	0.03
contig_78283	g hbf-1 protein	1795	gi|351724709|ref|NP_001236299.1|G/HBF-1 protein [Glycine max] >gi|1905785|emb|CAA71687.1| G/HBF-1 [Glycine max]	NP_001236299	5.6047E-37	81	102.834	96	78	contig_78283.6	81	101	77	117	PF07716.10	bZIP_2	Family	5	24	54	22.3	7.9e-05	CL0018	0.04	0	0.05	0.03	0
contig_78906	g hbf-1 protein	1778	gi|351724709|ref|NP_001236299.1|G/HBF-1 protein [Glycine max] >gi|1905785|emb|CAA71687.1| G/HBF-1 [Glycine max]	NP_001236299	5.53067E-37	81	102.834	96	78	contig_78906.5	82	119	78	130	PF07716.10	bZIP_2	Family	6	42	54	24.8	1.4e-05	CL0018	0.58	1.61	2.3	0.85	0.24
contig_79484	ethylene-responsive transcription factor rap2-7-like	1772	gi|359479031|ref|XP_002284749.2|PREDICTED: ethylene-responsive transcription factor RAP2-7-like [Vitis vinifera]	XP_002284749	1.43308E-65	95	206.068	123	117	contig_79484.2	23	71	22	76	PF07716.10	bZIP_2	Family	2	49	54	38.2	8.6e-10	CL0018	16.91	25.44	27.78	31.08	40.71
contig_84854	shwachman-bodian-diamond syndrome	1694	gi|225457809|ref|XP_002266110.1|PREDICTED: ribosome maturation protein SBDS [Vitis vinifera] >gi|302142747|emb|CBI19950.3| unnamed protein product [Vitis vinifera]	XP_002266110	0	87	531.561	358	314	contig_84854.1	72	119	70	124	PF07716.10	bZIP_2	Family	3	49	54	30	3.2e-07	CL0018	1.21	1.96	0.89	1.16	1.47
contig_88327	homeobox protein knotted-	1644	gi|255537235|ref|XP_002509684.1|homeobox protein knotted-1, putative [Ricinus communis] >gi|223549583|gb|EEF51071.1| homeobox protein knotted-1, putative [Ricinus communis]	XP_002509684	9.249E-127	98	384.415	194	191	contig_88327.2	75	119	73	124	PF07716.10	bZIP_2	Family	3	46	54	27.1	2.5e-06	CL0018	2.37	1.15	0.74	1.69	1.57
contig_92444	suppressor of overexpression of constans 1-like protein	1557	gi|225453843|ref|XP_002277773.1|PREDICTED: MADS-box protein SOC1 [Vitis vinifera] >gi|95116634|gb|ABF56527.1| MADS-box protein [Vitis vinifera] >gi|296089122|emb|CBI38825.3| unnamed protein product [Vitis vinifera]	XP_002277773	6.53972E-92	83	290.812	218	182	contig_92444.5	42	73	42	74	PF07716.10	bZIP_2	Family	1	31	54	32	7.5e-08	CL0018	0	0	0	0	0
contig_95078	r2r3-myb transcription	1451	gi|225435070|ref|XP_002284400.1|PREDICTED: transcription factor MYB59-like [Vitis vinifera]	XP_002284400	5.68165E-68	96	229.18	118	114	contig_95078.5	42	73	42	74	PF07716.10	bZIP_2	Family	1	31	54	32	7.5e-08	CL0018	0.02	0.48	2.51	1.8	1.36
contig_103859	predicted protein	1316	gi|224095086|ref|XP_002310343.1|predicted protein [Populus trichocarpa] >gi|222853246|gb|EEE90793.1| predicted protein [Populus trichocarpa]	XP_002310343	7.50994E-10	97	69.3218	35	34	contig_103859.4	42	73	42	74	PF07716.10	bZIP_2	Family	1	31	54	32	7.5e-08	CL0018	0	1.23	0	0.08	0
contig_106222	agl24 mads-box transcription factor	1243	gi|40806814|gb|AAR92206.1|MADS box transcription factor [Populus tomentosa]	AAR92206	9.07567E-112	87	338.576	218	191	contig_106222.4	110	162	108	168	PF07716.10	bZIP_2	Family	3	54	54	30.9	1.7e-07	CL0018	2.27	4.51	2.75	1.74	2.46
contig_107868	myb domain protein 118	1209	gi|297818378|ref|XP_002877072.1|MYB118 [Arabidopsis lyrata subsp. lyrata] >gi|297322910|gb|EFH53331.1| MYB118 [Arabidopsis lyrata subsp. lyrata]	XP_002877072	7.80904E-42	73	162.155	131	96	contig_107868.1	87	140	86	153	PF07716.10	bZIP_2	Family	2	54	54	42.1	5.4e-11	CL0018	13.21	6.88	5.58	6.39	7.1
contig_108672	homeodomain leucine zipper protein	1209	gi|350537501|ref|NP_001234296.1|homeodomain leucine zipper protein [Solanum lycopersicum] >gi|211853240|emb|CAP16664.1| homeodomain leucine zipper protein [Solanum lycopersicum]	NP_001234296	5.49989E-47	83	172.555	141	118	contig_108672.5	42	73	42	74	PF07716.10	bZIP_2	Family	1	31	54	32	7.5e-08	CL0018	5.69	5.2	4.07	1.84	2.16
contig_109919	homeobox-leucine zipper protein hox27	1203	gi|296090659|emb|CBI41059.3|unnamed protein product [Vitis vinifera]	CBI41059	6.96809E-50	61	179.489	237	146	contig_109919.2	169	217	168	219	PF07716.10	bZIP_2	Family	2	46	54	32.6	5e-08	CL0018	0.23	0.08	0.08	0.12	0.54
contig_118442	jmjc domain-containing protein 4-like	1103	gi|255540585|ref|XP_002511357.1|transcription factor, putative [Ricinus communis] >gi|223550472|gb|EEF51959.1| transcription factor, putative [Ricinus communis]	XP_002511357	5.08269E-43	88	165.236	92	81	contig_118442.4	42	73	42	74	PF07716.10	bZIP_2	Family	1	31	54	32	7.5e-08	CL0018	1.74	1.13	0	0.33	0.17
contig_120417	gata transcription	975	gi|255580789|ref|XP_002531215.1|GATA transcription factor, putative [Ricinus communis] >gi|223529175|gb|EEF31151.1| GATA transcription factor, putative [Ricinus communis]	XP_002531215	2.21885E-53	88	193.356	143	127	contig_120417.1	23	71	22	76	PF07716.10	bZIP_2	Family	2	49	54	38.2	8.6e-10	CL0018	52.19	49.22	62.7	61.4	74.1
contig_121568	jmjc domain-containing protein 4-like	958	gi|225456953|ref|XP_002278337.1|PREDICTED: jmjC domain-containing protein 4-like [Vitis vinifera]	XP_002278337	4.43807E-99	82	311.612	209	172	contig_121568.1	28	52	26	53	PF07716.10	bZIP_2	Family	3	26	54	23.7	2.9e-05	CL0018	1.4	1.19	0.67	0.94	2.01
contig_121651	transcription factor jumonji domain-containing protein	952	gi|255540585|ref|XP_002511357.1|transcription factor, putative [Ricinus communis] >gi|223550472|gb|EEF51959.1| transcription factor, putative [Ricinus communis]	XP_002511357	9.47638E-85	82	216.853	148	122	contig_121651.3	39	87	38	91	PF07716.10	bZIP_2	Family	3	50	54	39.6	3.2e-10	CL0018	0	0.59	2	0	1.05
contig_125040	light-inducible protein cprf-	922	gi|298204854|emb|CBI34161.3|unnamed protein product [Vitis vinifera]	CBI34161	3.12465E-76	83	248.825	208	173	contig_125040.1	3	43	1	46	PF07716.10	bZIP_2	Family	11	51	54	29.3	5.5e-07	CL0018	19.09	13.74	22.22	37.99	46.19
contig_125113	agl24 mads-box transcription factor	919	gi|316890774|gb|ADU56833.1|MADS-box protein STMADS11 subfamily [Coffea arabica]	ADU56833	4.42315E-54	81	186.422	156	127	contig_125113.1	41	88	38	101	PF07716.10	bZIP_2	Family	4	50	54	40	2.3e-10	CL0018	43.67	12.09	23.83	14.24	15.44
contig_125986	agl24 mads-box transcription factor	909	gi|316890774|gb|ADU56833.1|MADS-box protein STMADS11 subfamily [Coffea arabica]	ADU56833	4.04907E-54	81	186.422	156	127	contig_125986.1	41	88	38	101	PF07716.10	bZIP_2	Family	4	50	54	40	2.3e-10	CL0018	11.33	0	0	0	0
contig_137956	tiny transcription factor	758	gi|313573588|emb|CAW30731.1|TINY transcription factor [Arachis hypogaea] >gi|313573600|emb|CAW30737.1| TINY transcription factor [Arachis hypogaea] >gi|313573608|emb|CAW30741.1| TINY transcription factor [Arachis hypogaea] >gi|313573610|emb|CAW30742.1| TINY transcription factor [Arachis hypogaea]	CAW30731	1.56538E-29	54	119.783	191	104	contig_137956.1	72	119	70	124	PF07716.10	bZIP_2	Family	3	49	54	28.3	1.1e-06	CL0018	0	0	0	0	0
contig_138027	ethylene-responsive transcription factor wri1	757	gi|48479368|gb|AAT44955.1|putative AP2/EREBP transcription factor [Arabidopsis thaliana]	AAT44955	1.23443E-72	88	231.491	172	153	contig_138027.2	87	140	86	140	PF07716.10	bZIP_2	Family	2	54	54	40.5	1.7e-10	CL0018	0	0	0	0.78	0
contig_155804	transcription factor hy5	702	gi|147844008|emb|CAN83322.1|hypothetical protein VITISV_024883 [Vitis vinifera] >gi|296082014|emb|CBI21019.3| unnamed protein product [Vitis vinifera]	CAN83322	3.5826E-28	89	114.775	147	132	contig_155804.1	3	43	1	45	PF07716.10	bZIP_2	Family	11	51	54	42.5	3.9e-11	CL0018	0.97	0.94	0.88	0	0
contig_185417	transcription factor try	506	gi|30696297|ref|NP_200132.2|transcription factor TRY [Arabidopsis thaliana] >gi|75328865|sp|Q8GV05.1|TRY_ARATH RecName: Full=Transcription factor TRY; AltName: Full=Protein TRIPTYCHON >gi|26516846|gb|AAN78321.1| TRIPTYCHON [Arabidopsis thaliana] >gi|41618970|gb|AAS09993.1| MYB transcription factor [Arabidopsis thaliana] >gi|88900370|gb|ABD57497.1| At5g53200 [Arabidopsis thaliana] >gi|332008938|gb…	NP_200132	1.5063E-32	83	122.094	81	68	contig_185417.2	36	60	34	61	PF07716.10	bZIP_2	Family	3	26	54	23.7	3e-05	CL0018	11.11	5.11	11.93	20.58	42.73
contig_36825	cpd photolyase	6101	gi|13383259|dbj|BAB39480.1|CPD photolyase [Cucumis sativus] >gi|20387244|dbj|BAB91322.1| CPD photolyase [Cucumis sativus]	BAB39480	0	88	716.457	437	386	contig_36825.4	1	116	1	118	PF12498.3	bZIP_C	Family	8	113	115	111.6	4.7e-32	No_clan	3.73	2.95	0.04	0.02	0.07
contig_37283	homeobox-leucine zipper protein anthocyaninless 2-like	6024	gi|255541474|ref|XP_002511801.1|homeobox protein, putative [Ricinus communis] >gi|223548981|gb|EEF50470.1| homeobox protein, putative [Ricinus communis]	XP_002511801	0	82	814.683	578	478	contig_37283.5	1	116	1	118	PF12498.3	bZIP_C	Family	8	113	115	111.6	4.7e-32	No_clan	0.57	0.7	0	0.02	0.12
contig_42922	adp-ribosylation factor 2	5162	gi|255587010|ref|XP_002534097.1|conserved hypothetical protein [Ricinus communis] >gi|223525852|gb|EEF28285.1| conserved hypothetical protein [Ricinus communis]	XP_002534097	2.27663E-26	81	117.857	107	87	contig_42922.4	1	116	1	118	PF12498.3	bZIP_C	Family	8	113	115	111.6	4.7e-32	No_clan	1.98	1.49	0.09	0.12	0.8
contig_44360	homeobox-leucine zipper protein anthocyaninless 2	5039	gi|255541474|ref|XP_002511801.1|homeobox protein, putative [Ricinus communis] >gi|223548981|gb|EEF50470.1| homeobox protein, putative [Ricinus communis]	XP_002511801	2.03231E-160	79	520.776	408	325	contig_44360.2	152	274	152	276	PF12498.3	bZIP_C	Family	1	113	115	131.8	2.4e-38	No_clan	21.83	10.09	5.72	2.47	1.76
contig_44902	nucleic acid binding	5019	gi|255572931|ref|XP_002527396.1|nucleic acid binding protein, putative [Ricinus communis] >gi|223533206|gb|EEF34962.1| nucleic acid binding protein, putative [Ricinus communis]	XP_002527396	7.36588E-114	78	382.104	289	226	contig_44902.3	152	274	152	276	PF12498.3	bZIP_C	Family	1	113	115	131.8	2.4e-38	No_clan	2.78	1.94	0.3	2.94	3.41
contig_51531	nucleic acid binding	4503	gi|255572931|ref|XP_002527396.1|nucleic acid binding protein, putative [Ricinus communis] >gi|223533206|gb|EEF34962.1| nucleic acid binding protein, putative [Ricinus communis]	XP_002527396	3.37065E-114	78	382.104	289	226	contig_51531.2	152	274	152	276	PF12498.3	bZIP_C	Family	1	113	115	131.8	2.4e-38	No_clan	25.11	8.92	12.7	22.69	42.55
contig_63368	transcription factor hbp-1b -like	2153	gi|297737848|emb|CBI27049.3|unnamed protein product [Vitis vinifera]	CBI27049	5.26112E-110	93	352.443	212	198	contig_63368.2	1	116	1	118	PF12498.3	bZIP_C	Family	8	113	115	111.6	4.7e-32	No_clan	8.17	3.32	0.07	0.22	0.13
contig_36825	cpd photolyase	6101	gi|13383259|dbj|BAB39480.1|CPD photolyase [Cucumis sativus] >gi|20387244|dbj|BAB91322.1| CPD photolyase [Cucumis sativus]	BAB39480	0	88	716.457	437	386	contig_36825.2	85	136	69	146	PF03131.12	bZIP_Maf	Family	30	81	92	22.3	0.00011	CL0018	3.73	2.95	0.04	0.02	0.07
contig_37283	homeobox-leucine zipper protein anthocyaninless 2-like	6024	gi|255541474|ref|XP_002511801.1|homeobox protein, putative [Ricinus communis] >gi|223548981|gb|EEF50470.1| homeobox protein, putative [Ricinus communis]	XP_002511801	0	82	814.683	578	478	contig_37283.4	85	136	69	146	PF03131.12	bZIP_Maf	Family	30	81	92	22.3	0.00011	CL0018	0.57	0.7	0	0.02	0.12
contig_42922	adp-ribosylation factor 2	5162	gi|255587010|ref|XP_002534097.1|conserved hypothetical protein [Ricinus communis] >gi|223525852|gb|EEF28285.1| conserved hypothetical protein [Ricinus communis]	XP_002534097	2.27663E-26	81	117.857	107	87	contig_42922.2	85	136	69	146	PF03131.12	bZIP_Maf	Family	30	81	92	22.3	0.00011	CL0018	1.98	1.49	0.09	0.12	0.8
contig_58710	homeobox-leucine zipper protein roc3	4143	gi|225427116|ref|XP_002277673.1|PREDICTED: homeobox-leucine zipper protein ROC3 [Vitis vinifera] >gi|147777871|emb|CAN60291.1| hypothetical protein VITISV_032685 [Vitis vinifera] >gi|297742043|emb|CBI33830.3| unnamed protein product [Vitis vinifera]	XP_002277673	0	82	756.903	547	452	contig_58710.7	151	215	142	216	PF03131.12	bZIP_Maf	Family	27	91	92	21.7	0.00018	CL0018	0.27	1.77	2.61	3.09	1.71
contig_61915	homeobox-leucine zipper protein hat5-like	2191	gi|118488004|gb|ABK95823.1|unknown [Populus trichocarpa]	ABK95823	1.97498E-63	81	224.557	170	139	contig_61915.4	297	361	289	362	PF03131.12	bZIP_Maf	Family	27	91	92	21.3	0.00024	CL0018	29.76	22.98	19.03	18.89	23.19
contig_63368	transcription factor hbp-1b -like	2153	gi|297737848|emb|CBI27049.3|unnamed protein product [Vitis vinifera]	CBI27049	5.26112E-110	93	352.443	212	198	contig_63368.6	41	93	24	103	PF03131.12	bZIP_Maf	Family	30	82	92	22.7	8.6e-05	CL0018	8.17	3.32	0.07	0.22	0.13
contig_121651	unnamed protein product	951	gi|215766700|dbj|BAG98928.1|unnamed protein product [Oryza sativa Japonica Group]	BAG98928	8.92005E-54	93	188.734	115	108	contig_121651.3	41	93	24	103	PF03131.12	bZIP_Maf	Family	30	82	92	22.7	8.6e-05	CL0018	0	0.59	2	0	1.05
contig_30924	wrky transcription	389	gi|255559625|ref|XP_002520832.1|WRKY transcription factor, putative [Ricinus communis] >gi|223539963|gb|EEF41541.1| WRKY transcription factor, putative [Ricinus communis]	XP_002520832	1.11627E-16	66	82.4185	98	65	contig_30924.6	72	128	72	128	PF02045.10	CBFB_NFYA	Family	1	58	58	102.9	9e-30	No_clan	2.39	6.04	6.82	3.24	3.46
contig_31532	myb-related protein	364	gi|313474114|dbj|BAJ40867.1|transcriptional factor MYB-1 [Coptis japonica]	BAJ40867	8.43284E-18	86	85.1149	51	44	contig_31532.6	72	128	72	128	PF02045.10	CBFB_NFYA	Family	1	58	58	102.9	9e-30	No_clan	0	0	0	1.06	0.82
contig_46333	gras family transcription factor	4936	gi|225449883|ref|XP_002267910.1|PREDICTED: scarecrow-like protein 3 [Vitis vinifera]	XP_002267910	0	87	749.584	477	417	contig_46333.2	164	220	164	220	PF02045.10	CBFB_NFYA	Family	1	58	58	101.9	1.9e-29	No_clan	0	0	0	0.18	0.07
contig_47040	protein far-red impaired response 1-like	4748	gi|359475699|ref|XP_003631734.1|PREDICTED: protein FAR-RED IMPAIRED RESPONSE 1-like [Vitis vinifera]	XP_003631734	0	82	1046.96	749	620	contig_47040.2	164	220	164	220	PF02045.10	CBFB_NFYA	Family	1	58	58	101.9	1.9e-29	No_clan	0	0	0	0.19	0.01
contig_48154	protein far-red impaired response 1-like	4746	gi|359475699|ref|XP_003631734.1|PREDICTED: protein FAR-RED IMPAIRED RESPONSE 1-like [Vitis vinifera]	XP_003631734	0	83	1098.19	794	662	contig_48154.1	164	220	164	220	PF02045.10	CBFB_NFYA	Family	1	58	58	101.9	1.9e-29	No_clan	0.65	0.46	0	0	0.11
contig_48811	tubby-like f-box protein 3	4705	gi|225436797|ref|XP_002269323.1|PREDICTED: tubby-like F-box protein 3-like [Vitis vinifera]	XP_002269323	0	92	718.768	406	375	contig_48811.1	164	220	164	220	PF02045.10	CBFB_NFYA	Family	1	58	58	101.9	1.9e-29	No_clan	0	0.31	0	0	0.01
contig_49698	homeobox-leucine zipper protein hdg2-like	4605	gi|297739295|emb|CBI28946.3|unnamed protein product [Vitis vinifera]	CBI28946	0	83	785.408	519	433	contig_49698.1	164	220	164	220	PF02045.10	CBFB_NFYA	Family	1	58	58	101.9	1.9e-29	No_clan	0.42	0	0	0	0.09
contig_50346	protein far-red impaired response 1-like	4595	gi|359475699|ref|XP_003631734.1|PREDICTED: protein FAR-RED IMPAIRED RESPONSE 1-like [Vitis vinifera]	XP_003631734	0	82	1046.96	749	620	contig_50346.1	164	220	164	220	PF02045.10	CBFB_NFYA	Family	1	58	58	101.9	1.9e-29	No_clan	0	0	0	0	0.01
contig_54083	dna binding	4433	gi|255542297|ref|XP_002512212.1|DNA binding protein, putative [Ricinus communis] >gi|223548756|gb|EEF50246.1| DNA binding protein, putative [Ricinus communis]	XP_002512212	7.78815E-125	81	402.134	292	239	contig_54083.1	164	220	164	220	PF02045.10	CBFB_NFYA	Family	1	58	58	101.9	1.9e-29	No_clan	0.11	0.65	0	0.07	0
contig_55395	homeobox-leucine zipper protein anthocyaninless 2	4358	gi|255541474|ref|XP_002511801.1|homeobox protein, putative [Ricinus communis] >gi|223548981|gb|EEF50470.1| homeobox protein, putative [Ricinus communis]	XP_002511801	0	79	522.702	410	327	contig_55395.2	60	116	60	116	PF02045.10	CBFB_NFYA	Family	1	58	58	102.9	9.6e-30	No_clan	1.48	1.01	1.74	0.11	0.06
contig_59627	homeobox-leucine zipper protein hdg2-like	4100	gi|297739295|emb|CBI28946.3|unnamed protein product [Vitis vinifera]	CBI28946	0	83	785.408	519	433	contig_59627.1	99	155	99	155	PF02045.10	CBFB_NFYA	Family	1	58	58	102.4	1.3e-29	No_clan	4.91	3.04	4.26	3.1	1.13
contig_60462	probable lysine-specific demethylase elf6-like	4012	gi|225449012|ref|XP_002273747.1|PREDICTED: probable lysine-specific demethylase ELF6-like [Vitis vinifera]	XP_002273747	0	74	1071.23	999	745	contig_60462.1	57	113	57	113	PF02045.10	CBFB_NFYA	Family	1	58	58	102.9	9.4e-30	No_clan	1.29	0	0	0.3	0
contig_68250	histidyl-trna synthetase 1	2074	gi|225440069|ref|XP_002277086.1|PREDICTED: histidyl-tRNA synthetase-like [Vitis vinifera]	XP_002277086	0	93	706.057	446	416	contig_68250.1	164	220	164	220	PF02045.10	CBFB_NFYA	Family	1	58	58	101.9	1.9e-29	No_clan	17.91	5.73	7.09	2.93	0.79
contig_190050	ccaat-binding transcription factor subunit	476	gi|297835998|ref|XP_002885881.1|hypothetical protein ARALYDRAFT_899587 [Arabidopsis lyrata subsp. lyrata] >gi|297331721|gb|EFH62140.1| hypothetical protein ARALYDRAFT_899587 [Arabidopsis lyrata subsp. lyrata]	XP_002885881	2.54929E-32	90	124.405	72	65	contig_190050.1	31	65	30	65	PF02045.10	CBFB_NFYA	Family	2	37	58	44.3	1.8e-11	No_clan	0	0	0.16	0	0.11
contig_198881	r2r3-myb transcription factor	460	gi|77818940|gb|ABB03913.1|MYB12 [Arabidopsis thaliana]	ABB03913	2.00886E-63	98	205.682	106	104	contig_198881.2	56	90	55	90	PF02045.10	CBFB_NFYA	Family	2	37	58	43.2	4e-11	No_clan	0.71	0	0	0	0
contig_203179	dna binding	413	gi|224142143|ref|XP_002324418.1|predicted protein [Populus trichocarpa] >gi|222865852|gb|EEF02983.1| predicted protein [Populus trichocarpa]	XP_002324418	1.72866E-25	81	104.76	61	50	contig_203179.2	56	90	55	90	PF02045.10	CBFB_NFYA	Family	2	37	58	43.2	4e-11	No_clan	0.78	0	1.11	0	0.25
contig_118107	homeodomain leucine zipper protein	1145	gi|225452490|ref|XP_002278872.1|PREDICTED: homeobox-leucine zipper protein HAT5-like [Vitis vinifera]	XP_002278872	2.20245E-60	84	206.838	155	131	contig_118107.2	14	77	13	77	PF00808.18	CBFD_NFYB_HMF	Domain	2	65	65	60	1.6e-16	CL0012	0.64	0.42	0.58	0.59	1.04
contig_128986	ocs element-binding	870	gi|255548457|ref|XP_002515285.1|Ocs element-binding factor, putative [Ricinus communis] >gi|223545765|gb|EEF47269.1| Ocs element-binding factor, putative [Ricinus communis]	XP_002515285	2.19193E-51	85	176.022	118	101	contig_128986.1	29	93	28	93	PF00808.18	CBFD_NFYB_HMF	Domain	2	65	65	96.1	8.7e-28	CL0012	70.43	22.93	21.23	16.42	11.46
contig_164572	agl24 mads-box transcription factor	616	gi|316890774|gb|ADU56833.1|MADS-box protein STMADS11 subfamily [Coffea arabica]	ADU56833	5.14233E-35	85	110.538	88	75	contig_164572.1	46	97	45	97	PF00808.18	CBFD_NFYB_HMF	Domain	2	52	65	74.2	6.2e-21	CL0012	0	0.48	0	0.27	0.08
contig_81973	ethylene-responsive transcription factor rap2-7-like	1761	gi|297746184|emb|CBI16240.3|unnamed protein product [Vitis vinifera]	CBI16240	3.85525E-73	96	252.677	145	140	contig_81973.4	143	186	143	187	PF06203.9	CCT	Motif	1	44	45	62.1	2.6e-17	CL0281	9.58	6.1	9.16	7.41	10.28
contig_82664	transcription factor tga1	1744	gi|225459415|ref|XP_002285820.1|PREDICTED: transcription factor TGA4 [Vitis vinifera] >gi|302141896|emb|CBI19099.3| unnamed protein product [Vitis vinifera]	XP_002285820	1.05197E-144	75	434.106	365	277	contig_82664.4	138	181	138	182	PF06203.9	CCT	Motif	1	44	45	62.1	2.6e-17	CL0281	3.66	2.84	1.32	1.87	3.09
contig_86974	gata transcription factor 28	1676	gi|297735780|emb|CBI18467.3|unnamed protein product [Vitis vinifera]	CBI18467	1.48847E-88	80	284.263	213	171	contig_86974.2	12	55	12	56	PF06203.9	CCT	Motif	1	44	45	63.5	9.3e-18	CL0281	0.17	0.94	1.06	0.82	0.8
contig_81973	transcription factor tga1	1757	gi|225459415|ref|XP_002285820.1|PREDICTED: transcription factor TGA4 [Vitis vinifera] >gi|302141896|emb|CBI19099.3| unnamed protein product [Vitis vinifera]	XP_002285820	6.23728E-120	82	370.548	271	224	contig_81973.4	142	166	141	167	PF09425.5	CCT_2	Motif	3	26	27	22	8e-05	CL0281	9.58	6.1	9.16	7.41	10.28
contig_82664	transcription factor tga1	1744	gi|225459415|ref|XP_002285820.1|PREDICTED: transcription factor TGA4 [Vitis vinifera] >gi|302141896|emb|CBI19099.3| unnamed protein product [Vitis vinifera]	XP_002285820	1.05197E-144	75	434.106	365	277	contig_82664.4	137	161	136	162	PF09425.5	CCT_2	Motif	3	26	27	22.1	7.8e-05	CL0281	3.66	2.84	1.32	1.87	3.09
contig_86974	gata transcription factor 28	1676	gi|297735780|emb|CBI18467.3|unnamed protein product [Vitis vinifera]	CBI18467	1.48847E-88	80	284.263	213	171	contig_86974.2	11	35	10	36	PF09425.5	CCT_2	Motif	3	26	27	23.3	3.3e-05	CL0281	0.17	0.94	1.06	0.82	0.8
contig_39484	homeobox-leucine zipper protein glabra 2-like	5532	gi|225442611|ref|XP_002284502.1|PREDICTED: homeobox-leucine zipper protein GLABRA 2-like [Vitis vinifera]	XP_002284502	0	93	1258.82	760	709	contig_39484.3	31	97	30	99	PF07883.6	Cupin_2	Domain	2	68	71	29.8	3.1e-07	CL0029	0	0.13	0.6	0.2	0.55
contig_43932	nucleic acid binding	5097	gi|255572931|ref|XP_002527396.1|nucleic acid binding protein, putative [Ricinus communis] >gi|223533206|gb|EEF34962.1| nucleic acid binding protein, putative [Ricinus communis]	XP_002527396	8.03272E-114	78	382.104	289	226	contig_43932.6	31	97	30	99	PF07883.6	Cupin_2	Domain	2	68	71	29.8	3.1e-07	CL0029	0	0.01	0.54	0.22	0
contig_44975	nucleic acid binding	5019	gi|255572931|ref|XP_002527396.1|nucleic acid binding protein, putative [Ricinus communis] >gi|223533206|gb|EEF34962.1| nucleic acid binding protein, putative [Ricinus communis]	XP_002527396	7.36588E-114	78	382.104	289	226	contig_44975.3	31	97	30	99	PF07883.6	Cupin_2	Domain	2	68	71	29.8	3.1e-07	CL0029	0	0.05	0.07	0.11	0.03
contig_45408	nucleic acid binding	5019	gi|255572931|ref|XP_002527396.1|nucleic acid binding protein, putative [Ricinus communis] >gi|223533206|gb|EEF34962.1| nucleic acid binding protein, putative [Ricinus communis]	XP_002527396	7.36588E-114	78	382.104	289	226	contig_45408.5	85	151	84	153	PF07883.6	Cupin_2	Domain	2	68	71	28.3	8.8e-07	CL0029	0.56	0.37	0.9	0.54	0.12
contig_50077	homeobox-leucine zipper protein hdg2-like	4605	gi|297739295|emb|CBI28946.3|unnamed protein product [Vitis vinifera]	CBI28946	0	83	785.408	519	433	contig_50077.6	31	97	30	99	PF07883.6	Cupin_2	Domain	2	68	71	29.8	3.1e-07	CL0029	0	0.02	0.03	0.11	0
contig_50517	protein far-red impaired response 1-like	4552	gi|359475699|ref|XP_003631734.1|PREDICTED: protein FAR-RED IMPAIRED RESPONSE 1-like [Vitis vinifera]	XP_003631734	0	82	1135.55	827	686	contig_50517.1	117	183	116	185	PF07883.6	Cupin_2	Domain	2	68	71	27.7	1.3e-06	CL0029	1.97	0.19	0.75	0.79	1.17
contig_51646	nucleic acid binding	4503	gi|255572931|ref|XP_002527396.1|nucleic acid binding protein, putative [Ricinus communis] >gi|223533206|gb|EEF34962.1| nucleic acid binding protein, putative [Ricinus communis]	XP_002527396	3.37065E-114	78	382.104	289	226	contig_51646.5	85	151	84	153	PF07883.6	Cupin_2	Domain	2	68	71	28.3	8.8e-07	CL0029	0.12	0.21	0.16	0.39	0.02
contig_57235	dna binding	4291	gi|255549852|ref|XP_002515977.1|DNA binding protein, putative [Ricinus communis] >gi|223544882|gb|EEF46397.1| DNA binding protein, putative [Ricinus communis]	XP_002515977	0	95	1628.99	844	809	contig_57235.1	117	183	116	185	PF07883.6	Cupin_2	Domain	2	68	71	27.7	1.3e-06	CL0029	0.71	1.29	0.07	0.58	0.4
contig_69994	transcription factor tga1	1983	gi|225459415|ref|XP_002285820.1|PREDICTED: transcription factor TGA4 [Vitis vinifera] >gi|302141896|emb|CBI19099.3| unnamed protein product [Vitis vinifera]	XP_002285820	5.57772E-119	82	370.548	271	224	contig_69994.1	31	97	30	99	PF07883.6	Cupin_2	Domain	2	68	71	29.8	3.1e-07	CL0029	0	0.13	0.1	0.02	0
contig_78624	agl24 mads-box transcription factor	1792	gi|40806814|gb|AAR92206.1|MADS box transcription factor [Populus tomentosa]	AAR92206	8.89419E-74	86	246.128	162	140	contig_78624.1	232	297	231	300	PF07883.6	Cupin_2	Domain	2	67	71	26.5	3.1e-06	CL0029	4.53	5.94	5.23	1.44	3.11
contig_87026	ethylene-responsive transcription factor rap2-7-like	1669	gi|297746184|emb|CBI16240.3|unnamed protein product [Vitis vinifera]	CBI16240	7.73631E-80	95	269.24	155	148	contig_87026.1	259	324	258	327	PF07883.6	Cupin_2	Domain	2	67	71	26.3	3.6e-06	CL0029	2.44	1.07	0.4	2.85	0.59
contig_107536	agl24 mads-box transcription factor	1228	gi|316890774|gb|ADU56833.1|MADS-box protein STMADS11 subfamily [Coffea arabica]	ADU56833	4.23716E-42	85	110.538	88	75	contig_107536.7	6	49	1	62	PF13621.1	Cupin_8	Domain	190	232	251	27.7	1.7e-06	CL0029	0	0	0	0	0
contig_110746	PREDICTED: uncharacterized protein LOC100241082	1196	gi|225443476|ref|XP_002270034.1|PREDICTED: uncharacterized protein LOC100241082 [Vitis vinifera]	XP_002270034	1.32443E-126	79	387.882	320	254	contig_110746.4	6	49	1	62	PF13621.1	Cupin_8	Domain	190	232	251	27.7	1.7e-06	CL0029	0	0	0	0	0
contig_115763	nac domain ipr003441	1168	gi|296089037|emb|CBI38740.3|unnamed protein product [Vitis vinifera]	CBI38740	4.83738E-32	58	132.88	168	98	contig_115763.5	35	227	22	240	PF13621.1	Cupin_8	Domain	68	232	251	50.5	1.8e-13	CL0029	0	0	0	0	0
contig_119251	transcription factor jumonji domain-containing protein	1017	gi|255540585|ref|XP_002511357.1|transcription factor, putative [Ricinus communis] >gi|223550472|gb|EEF51959.1| transcription factor, putative [Ricinus communis]	XP_002511357	1.26371E-109	82	300.056	198	164	contig_119251.3	82	183	8	196	PF13621.1	Cupin_8	Domain	134	232	251	47.8	1.2e-12	CL0029	0	0	0	0	0
contig_124898	bzip transcription factor atb2	923	gi|357467373|ref|XP_003603971.1|BZIP transcription factor ATB2 [Medicago truncatula] >gi|355493019|gb|AES74222.1| BZIP transcription factor ATB2 [Medicago truncatula]	XP_003603971	1.77692E-17	52	87.4261	157	82	contig_124898.3	82	183	8	196	PF13621.1	Cupin_8	Domain	134	232	251	47.8	1.2e-12	CL0029	0	0	0.1	0	0
contig_127189	homeobox-leucine zipper protein athb-17-like	909	gi|359472628|ref|XP_002280649.2|PREDICTED: homeobox-leucine zipper protein HOX3-like [Vitis vinifera]	XP_002280649	1.95759E-84	79	264.233	227	180	contig_127189.4	6	49	1	62	PF13621.1	Cupin_8	Domain	190	232	251	27.7	1.7e-06	CL0029	0	0	0	0	0
contig_130651	agl24 mads-box transcription factor	857	gi|316890774|gb|ADU56833.1|MADS-box protein STMADS11 subfamily [Coffea arabica]	ADU56833	1.03289E-34	85	110.538	88	75	contig_130651.2	6	49	1	62	PF13621.1	Cupin_8	Domain	190	232	251	27.7	1.7e-06	CL0029	0	0	0	0	0
contig_137407	agl24 mads-box transcription factor	792	gi|316890774|gb|ADU56833.1|MADS-box protein STMADS11 subfamily [Coffea arabica]	ADU56833	1.23003E-54	81	186.422	156	127	contig_137407.3	6	49	1	62	PF13621.1	Cupin_8	Domain	190	232	251	27.7	1.7e-06	CL0029	0	0	0.2	0	0
contig_137901	wrky transcription factor wrky109669	782	gi|359490533|ref|XP_002267793.2|PREDICTED: probable WRKY transcription factor 53-like [Vitis vinifera] >gi|302143686|emb|CBI22547.3| unnamed protein product [Vitis vinifera]	XP_002267793	1.8941E-34	62	136.732	138	86	contig_137901.5	6	49	1	62	PF13621.1	Cupin_8	Domain	190	232	251	27.7	1.7e-06	CL0029	0	0	0	0	0
contig_138609	agl24 mads-box transcription factor	755	gi|316890774|gb|ADU56833.1|MADS-box protein STMADS11 subfamily [Coffea arabica]	ADU56833	6.44214E-39	85	110.538	88	75	contig_138609.3	22	117	3	130	PF13621.1	Cupin_8	Domain	135	232	251	48.7	6.7e-13	CL0029	0	0	0	0	0
contig_156248	transcription factor jumonji domain-containing protein	696	gi|225456953|ref|XP_002278337.1|PREDICTED: jmjC domain-containing protein 4-like [Vitis vinifera]	XP_002278337	1.40429E-76	88	249.98	145	129	contig_156248.2	4	94	1	107	PF13621.1	Cupin_8	Domain	140	232	251	42.2	6.2e-11	CL0029	0	0	0	0	0
contig_2848	homeobox-leucine zipper protein roc3	3781	gi|225427116|ref|XP_002277673.1|PREDICTED: homeobox-leucine zipper protein ROC3 [Vitis vinifera] >gi|147777871|emb|CAN60291.1| hypothetical protein VITISV_032685 [Vitis vinifera] >gi|297742043|emb|CBI33830.3| unnamed protein product [Vitis vinifera]	XP_002277673	0	83	1157.51	806	677	contig_2848.1	33	194	33	200	PF00875.13	DNA_photolyase	Domain	1	162	165	103.1	1.3e-29	CL0039	0.04	0.11	0.3	0.23	0.02
contig_3009	gras family transcription factor	3737	gi|225449883|ref|XP_002267910.1|PREDICTED: scarecrow-like protein 3 [Vitis vinifera]	XP_002267910	0	87	746.503	476	416	contig_3009.1	33	194	33	200	PF00875.13	DNA_photolyase	Domain	1	162	165	103.1	1.3e-29	CL0039	0.19	0.22	0.48	0.26	0.08
contig_3779	tubby-like f-box protein 3	3618	gi|225436797|ref|XP_002269323.1|PREDICTED: tubby-like F-box protein 3-like [Vitis vinifera]	XP_002269323	0	92	718.768	406	375	contig_3779.1	33	194	33	200	PF00875.13	DNA_photolyase	Domain	1	162	165	103.1	1.3e-29	CL0039	0.04	0	0	0	0.02
contig_4023	PREDICTED: uncharacterized protein LOC100241082	3562	gi|225443476|ref|XP_002270034.1|PREDICTED: uncharacterized protein LOC100241082 [Vitis vinifera]	XP_002270034	6.94079E-122	73	399.053	380	279	contig_4023.1	33	194	33	200	PF00875.13	DNA_photolyase	Domain	1	162	165	103.1	1.3e-29	CL0039	0.42	1.21	1.22	0.71	0.25
contig_39343	homeobox-leucine zipper protein glabra 2-like	5553	gi|225442611|ref|XP_002284502.1|PREDICTED: homeobox-leucine zipper protein GLABRA 2-like [Vitis vinifera]	XP_002284502	0	95	1170.22	639	610	contig_39343.4	268	344	266	344	PF14144.1	DOG1	Family	3	80	80	108.1	1.6e-31	No_clan	33.87	28.51	34.02	40.33	53.85
contig_46720	nf-x1-type zinc finger protein nfxl1-like	4809	gi|359491532|ref|XP_002279249.2|PREDICTED: NF-X1-type zinc finger protein NFXL1-like [Vitis vinifera]	XP_002279249	0	80	1550.41	1111	892	contig_46720.6	189	265	188	266	PF14144.1	DOG1	Family	2	79	80	98.7	1.3e-28	No_clan	0.05	0	0	0.01	0
contig_56618	homeobox-leucine zipper protein anthocyaninless 2	4297	gi|255541474|ref|XP_002511801.1|homeobox protein, putative [Ricinus communis] >gi|223548981|gb|EEF50470.1| homeobox protein, putative [Ricinus communis]	XP_002511801	2.93237E-162	79	520.776	408	325	contig_56618.6	189	265	188	266	PF14144.1	DOG1	Family	2	79	80	98.7	1.3e-28	No_clan	0.03	0	0	0.09	0.05
contig_57314	homeobox-leucine zipper protein roc3	4267	gi|225427116|ref|XP_002277673.1|PREDICTED: homeobox-leucine zipper protein ROC3 [Vitis vinifera] >gi|147777871|emb|CAN60291.1| hypothetical protein VITISV_032685 [Vitis vinifera] >gi|297742043|emb|CBI33830.3| unnamed protein product [Vitis vinifera]	XP_002277673	0	82	756.903	547	452	contig_57314.6	13	89	12	90	PF14144.1	DOG1	Family	2	79	80	100.1	4.9e-29	No_clan	0.03	0	0.05	0.06	0
contig_57814	homeobox-leucine zipper protein anthocyaninless 2-like	4211	gi|255541474|ref|XP_002511801.1|homeobox protein, putative [Ricinus communis] >gi|223548981|gb|EEF50470.1| homeobox protein, putative [Ricinus communis]	XP_002511801	0	79	522.702	410	327	contig_57814.5	189	265	188	266	PF14144.1	DOG1	Family	2	79	80	98.6	1.5e-28	No_clan	0.14	0.11	0.18	0.5	0.45
contig_60931	homeobox protein knotted-	2229	gi|255548818|ref|XP_002515465.1|homeobox protein knotted-1, putative [Ricinus communis] >gi|223545409|gb|EEF46914.1| homeobox protein knotted-1, putative [Ricinus communis]	XP_002515465	1.97719E-169	85	506.523	336	287	contig_60931.6	189	265	188	266	PF14144.1	DOG1	Family	2	79	80	98.7	1.3e-28	No_clan	0.37	0.01	0	0.49	0.52
contig_61339	dna-binding protein embp-	2222	gi|255555917|ref|XP_002518994.1|DNA-binding protein EMBP-1, putative [Ricinus communis] >gi|223541981|gb|EEF43527.1| DNA-binding protein EMBP-1, putative [Ricinus communis]	XP_002518994	6.22584E-134	88	330.872	285	251	contig_61339.5	16	93	16	94	PF14144.1	DOG1	Family	1	79	80	98.8	1.3e-28	No_clan	0.18	0.46	0.14	0.33	0.19
contig_64563	dna-binding protein embp-	2140	gi|255555917|ref|XP_002518994.1|DNA-binding protein EMBP-1, putative [Ricinus communis] >gi|223541981|gb|EEF43527.1| DNA-binding protein EMBP-1, putative [Ricinus communis]	XP_002518994	1.70441E-169	86	503.827	385	334	contig_64563.9	245	323	245	323	PF14144.1	DOG1	Family	1	80	80	111.1	1.8e-32	No_clan	36.48	25.01	39.72	36.92	35.32
contig_65496	histidyl-trna synthetase 1	2117	gi|225440069|ref|XP_002277086.1|PREDICTED: histidyl-tRNA synthetase-like [Vitis vinifera]	XP_002277086	0	93	498.434	329	307	contig_65496.6	167	243	166	244	PF14144.1	DOG1	Family	2	79	80	98.9	1.2e-28	No_clan	0.13	0.36	0.24	0.18	0.15
contig_65910	light-inducible protein cprf-	2104	gi|298204854|emb|CBI34161.3|unnamed protein product [Vitis vinifera]	CBI34161	8.21774E-72	83	248.825	208	173	contig_65910.8	1	28	1	28	PF14144.1	DOG1	Family	53	80	80	44.9	8.3e-12	No_clan	0	0	0	0	0
contig_68383	transcription factor wer	2072	gi|296087662|emb|CBI34918.3|unnamed protein product [Vitis vinifera]	CBI34918	8.264E-19	94	95.5153	51	48	contig_68383.6	13	89	12	90	PF14144.1	DOG1	Family	2	79	80	100.1	4.9e-29	No_clan	0.09	0	0.07	0.07	0
contig_68924	bzip transcription factor	2031	gi|225448679|ref|XP_002280180.1|PREDICTED: transcription factor RF2b [Vitis vinifera]	XP_002280180	1.7898E-94	84	307.375	216	182	contig_68924.5	189	265	188	266	PF14144.1	DOG1	Family	2	79	80	98.6	1.5e-28	No_clan	0.7	1.8	0.73	1.09	1.02
contig_73199	bzip domain class transcription factor	1966	gi|302398623|gb|ADL36606.1|BZIP domain class transcription factor [Malus x domestica]	ADL36606	2.76433E-142	82	428.713	333	276	contig_73199.6	13	89	12	90	PF14144.1	DOG1	Family	2	79	80	100.1	4.9e-29	No_clan	0.3	0	0.13	0.16	0
contig_73737	homeobox protein knotted-	1898	gi|111038269|gb|ABH03531.1|class II knotted-like homeobox protein [Prunus persica] >gi|215983122|gb|ACJ71731.1| class II knotted-like homeobox transcription factor [Prunus persica]	ABH03531	2.09732E-161	95	481.871	266	254	contig_73737.5	189	265	188	266	PF14144.1	DOG1	Family	2	79	80	98.6	1.5e-28	No_clan	2.6	2.2	2.39	2.99	1
contig_78283	g hbf-1 protein	1795	gi|351724709|ref|NP_001236299.1|G/HBF-1 protein [Glycine max] >gi|1905785|emb|CAA71687.1| G/HBF-1 [Glycine max]	NP_001236299	5.6047E-37	81	102.834	96	78	contig_78283.5	13	89	12	90	PF14144.1	DOG1	Family	2	79	80	100.1	4.9e-29	No_clan	0.04	0	0.05	0.03	0
contig_78906	g hbf-1 protein	1778	gi|351724709|ref|NP_001236299.1|G/HBF-1 protein [Glycine max] >gi|1905785|emb|CAA71687.1| G/HBF-1 [Glycine max]	NP_001236299	5.53067E-37	81	102.834	96	78	contig_78906.5	167	243	166	244	PF14144.1	DOG1	Family	2	79	80	98.7	1.4e-28	No_clan	0.58	1.61	2.3	0.85	0.24
contig_88327	homeobox protein knotted-	1644	gi|255537235|ref|XP_002509684.1|homeobox protein knotted-1, putative [Ricinus communis] >gi|223549583|gb|EEF51071.1| homeobox protein knotted-1, putative [Ricinus communis]	XP_002509684	9.249E-127	98	384.415	194	191	contig_88327.2	162	239	162	240	PF14144.1	DOG1	Family	1	79	80	97.5	3.2e-28	No_clan	2.37	1.15	0.74	1.69	1.57
contig_92355	ureidoglycine aminohydrolase	1569	gi|22328740|ref|NP_193438.2|ureidoglycine aminohydrolase [Arabidopsis thaliana] >gi|26451095|dbj|BAC42652.1| unknown protein [Arabidopsis thaliana] >gi|296248910|gb|ADH04164.1| ureidoglycine aminohydrolase [Arabidopsis thaliana] >gi|332658443|gb|AEE83843.1| ureidoglycine aminohydrolase [Arabidopsis thaliana]	NP_193438	1.45664E-165	86	482.641	294	254	contig_92355.1	12	89	12	90	PF14144.1	DOG1	Family	1	79	80	106.1	6.7e-31	No_clan	0	0.06	0.06	0	0
contig_92931	ethylene-responsive transcription factor rap2-7-like	1494	gi|147781097|emb|CAN73844.1|hypothetical protein VITISV_001337 [Vitis vinifera]	CAN73844	1.85942E-33	100	107.071	50	50	contig_92931.4	28	106	28	106	PF14144.1	DOG1	Family	1	80	80	112.8	5.5e-33	No_clan	6.72	7.79	9.42	10.28	6.24
contig_95787	homeobox protein knotted-	1447	gi|255554765|ref|XP_002518420.1|homeobox protein knotted-1, putative [Ricinus communis] >gi|223542265|gb|EEF43807.1| homeobox protein knotted-1, putative [Ricinus communis]	XP_002518420	8.6435E-157	85	460.685	302	258	contig_95787.2	16	94	16	94	PF14144.1	DOG1	Family	1	80	80	120.7	1.9e-35	No_clan	1.36	1.9	1.95	2.44	1.39
contig_98073	transcription factor partial	1443	gi|145652357|gb|ABP88233.1|transcription factor bZIP98, partial [Glycine max]	ABP88233	9.8979E-120	91	363.999	207	189	contig_98073.2	16	94	16	94	PF14144.1	DOG1	Family	1	80	80	120	3.2e-35	No_clan	17.01	14.7	16.18	15.1	13.36
contig_98506	nac domain protein	1394	gi|147780480|emb|CAN73478.1|hypothetical protein VITISV_037597 [Vitis vinifera]	CAN73478	7.45184E-33	62	132.109	134	84	contig_98506.3	1	28	1	28	PF14144.1	DOG1	Family	53	80	80	44.9	8.3e-12	No_clan	0.79	0.61	0	0.67	0.35
contig_98512	transcription factor hbp-1b	1385	gi|224072935|ref|XP_002303938.1|predicted protein [Populus trichocarpa] >gi|222841370|gb|EEE78917.1| predicted protein [Populus trichocarpa]	XP_002303938	2.55623E-117	94	358.221	217	204	contig_98512.1	12	89	12	90	PF14144.1	DOG1	Family	1	79	80	105.8	8.7e-31	No_clan	0	0.27	0	0.13	0.08
contig_109919	nac domain protein	1196	gi|147780480|emb|CAN73478.1|hypothetical protein VITISV_037597 [Vitis vinifera]	CAN73478	3.81206E-33	62	132.109	134	84	contig_109919.2	264	338	261	339	PF14144.1	DOG1	Family	4	79	80	103.1	6e-30	No_clan	0.23	0.08	0.08	0.12	0.54
contig_69062	bzip transcription factor 60-like	2001	gi|255539350|ref|XP_002510740.1|conserved hypothetical protein [Ricinus communis] >gi|223551441|gb|EEF52927.1| conserved hypothetical protein [Ricinus communis]	XP_002510740	5.74256E-28	91	123.635	72	66	contig_69062.4	2	130	1	158	PF08781.5	DP	Domain	7	127	143	168.4	6.9e-50	No_clan	0	2.56	0.98	2.26	0.43
contig_73282	transcription factor e2f5	1910	gi|297740186|emb|CBI30368.3|unnamed protein product [Vitis vinifera]	CBI30368	0	84	588.186	392	331	contig_73282.3	202	327	202	364	PF08781.5	DP	Domain	1	126	143	173.9	1.4e-51	No_clan	13.16	9.39	9.07	9.52	15.92
contig_19854	nuclear transcription factor y subunit a-	2543	gi|255560677|ref|XP_002521352.1|Nuclear transcription factor Y subunit A-3, putative [Ricinus communis] >gi|223539430|gb|EEF41020.1| Nuclear transcription factor Y subunit A-3, putative [Ricinus communis]	XP_002521352	1.91145E-49	58	186.808	279	164	contig_19854.6	97	178	96	179	PF06916.8	DUF1279	Family	2	90	91	81.4	4.3e-23	No_clan	0	1.57	1.94	2.13	0.77
contig_20204	homeodomain leucine zipper protein	2540	gi|350537501|ref|NP_001234296.1|homeodomain leucine zipper protein [Solanum lycopersicum] >gi|211853240|emb|CAP16664.1| homeodomain leucine zipper protein [Solanum lycopersicum]	NP_001234296	7.71521E-45	83	172.555	141	118	contig_20204.7	97	142	96	150	PF06916.8	DUF1279	Family	2	47	91	41.2	1.4e-10	No_clan	0	0.11	0.26	0.26	0.06
contig_20204	hypothetical protein ARALYDRAFT_318072	2526	gi|297834110|ref|XP_002884937.1|hypothetical protein ARALYDRAFT_318072 [Arabidopsis lyrata subsp. lyrata] >gi|297330777|gb|EFH61196.1| hypothetical protein ARALYDRAFT_318072 [Arabidopsis lyrata subsp. lyrata]	XP_002884937	0	75	512.301	452	340	contig_20204.8	16	44	3	45	PF06916.8	DUF1279	Family	62	90	91	34.9	1.3e-08	No_clan	0	0.11	0.26	0.26	0.06
contig_21573	PREDICTED: uncharacterized protein LOC100241082	2469	gi|225443476|ref|XP_002270034.1|PREDICTED: uncharacterized protein LOC100241082 [Vitis vinifera]	XP_002270034	2.96108E-139	74	435.647	401	299	contig_21573.5	97	178	96	179	PF06916.8	DUF1279	Family	2	90	91	81.4	4.3e-23	No_clan	0.3	1	1.09	0.59	0.53
contig_24241	rna polymerase sigma factor	2408	gi|255545052|ref|XP_002513587.1|RNA polymerase sigma factor rpoD, putative [Ricinus communis] >gi|223547495|gb|EEF48990.1| RNA polymerase sigma factor rpoD, putative [Ricinus communis]	XP_002513587	4.32351E-150	93	460.685	283	265	contig_24241.6	97	142	96	150	PF06916.8	DUF1279	Family	2	47	91	41.2	1.4e-10	No_clan	0.22	0.76	1.26	2.72	1
contig_24241	rna polymerase sigma factor	2396	gi|255545052|ref|XP_002513587.1|RNA polymerase sigma factor rpoD, putative [Ricinus communis] >gi|223547495|gb|EEF48990.1| RNA polymerase sigma factor rpoD, putative [Ricinus communis]	XP_002513587	3.85427E-150	93	460.685	283	265	contig_24241.7	16	44	3	45	PF06916.8	DUF1279	Family	62	90	91	34.9	1.3e-08	No_clan	0.22	0.76	1.26	2.72	1
contig_25920	agamous-like protein	2335	gi|226897253|dbj|BAH56658.1|agamous-like protein [Eucalyptus grandis]	BAH56658	2.14227E-91	100	296.975	173	173	contig_25920.5	97	178	96	179	PF06916.8	DUF1279	Family	2	90	91	81.4	4.3e-23	No_clan	15.99	8.56	6.28	8.58	10.95
contig_29103	rna polymerase sigma factor	2250	gi|225462725|ref|XP_002268709.1|PREDICTED: RNA polymerase sigma factor rpoD [Vitis vinifera] >gi|302143685|emb|CBI22546.3| unnamed protein product [Vitis vinifera]	XP_002268709	0	84	675.241	517	436	contig_29103.6	16	44	3	45	PF06916.8	DUF1279	Family	62	90	91	34.9	1.3e-08	No_clan	0	0	0	0	0.83
contig_6699	PREDICTED: uncharacterized protein LOC100241082	3124	gi|225443476|ref|XP_002270034.1|PREDICTED: uncharacterized protein LOC100241082 [Vitis vinifera]	XP_002270034	4.43627E-123	73	399.053	380	279	contig_6699.7	107	165	107	165	PF06972.6	DUF1296	Family	1	60	60	108.1	1.5e-31	CL0214	3.63	5.89	5.69	9.45	7.18
contig_7104	homeobox protein knotted-	3070	gi|255537235|ref|XP_002509684.1|homeobox protein knotted-1, putative [Ricinus communis] >gi|223549583|gb|EEF51071.1| homeobox protein knotted-1, putative [Ricinus communis]	XP_002509684	1.2286E-91	96	305.064	159	154	contig_7104.7	107	165	107	165	PF06972.6	DUF1296	Family	1	60	60	108.2	1.4e-31	CL0214	0.42	2.4	1.44	1.06	1.11
contig_10661	PREDICTED: uncharacterized protein LOC100241082	2811	gi|225443476|ref|XP_002270034.1|PREDICTED: uncharacterized protein LOC100241082 [Vitis vinifera]	XP_002270034	0	73	399.053	380	279	contig_10661.7	107	165	107	165	PF06972.6	DUF1296	Family	1	60	60	108.1	1.5e-31	CL0214	24.28	15.23	20.99	32.67	47.03
contig_11313	PREDICTED: uncharacterized protein LOC100241082	2770	gi|225443476|ref|XP_002270034.1|PREDICTED: uncharacterized protein LOC100241082 [Vitis vinifera]	XP_002270034	0	80	733.406	574	462	contig_11313.7	107	165	107	165	PF06972.6	DUF1296	Family	1	60	60	108.2	1.4e-31	CL0214	2.81	5.31	4.89	2.95	5.64
Contig_2435	mads-box transcription factor	3940	gi|124361220|gb|ABN09192.1|Transcription factor, MADS-box [Medicago truncatula]	ABN09192	2.2819E-26	95	114.005	60	57	Contig_2435.5	36	145	36	146	PF04398.7	DUF538	Family	1	109	110	99.9	9e-29	No_clan	4.84	5.36	3.89	4.21	5.05
contig_2484	homeobox-leucine zipper protein roc3	3905	gi|225427116|ref|XP_002277673.1|PREDICTED: homeobox-leucine zipper protein ROC3 [Vitis vinifera] >gi|147777871|emb|CAN60291.1| hypothetical protein VITISV_032685 [Vitis vinifera] >gi|297742043|emb|CBI33830.3| unnamed protein product [Vitis vinifera]	XP_002277673	0	83	1157.51	806	677	contig_2484.5	36	145	36	146	PF04398.7	DUF538	Family	1	109	110	99.9	9e-29	No_clan	1.63	0.8	1.15	0.49	0
contig_22070	ureidoglycine aminohydrolase	2441	gi|297745668|emb|CBI40922.3|unnamed protein product [Vitis vinifera]	CBI40922	8.12885E-104	90	330.487	187	169	contig_22070.1	355	380	354	381	PF04784.9	DUF547	Family	2	27	117	28.1	1.5e-06	No_clan	0.06	0.02	0	0	0.04
contig_22070	shwachman-bodian-diamond syndrome	2419	gi|255558444|ref|XP_002520247.1|Shwachman-Bodian-Diamond syndrome protein, putative [Ricinus communis] >gi|223540466|gb|EEF42033.1| Shwachman-Bodian-Diamond syndrome protein, putative [Ricinus communis]	XP_002520247	3.19414E-124	94	388.267	212	201	contig_22070.5	4	101	1	101	PF04784.9	DUF547	Family	44	117	117	75.1	3.9e-21	No_clan	0.06	0.02	0	0	0.04
contig_23851	transcription factor e2f5	2413	gi|297740186|emb|CBI30368.3|unnamed protein product [Vitis vinifera]	CBI30368	1.71948E-177	81	402.905	266	218	contig_23851.1	355	380	354	381	PF04784.9	DUF547	Family	2	27	117	28.1	1.5e-06	No_clan	0.01	0.01	0	0	0.03
contig_23851	light-inducible protein cprf-	2413	gi|351724709|ref|NP_001236299.1|G/HBF-1 protein [Glycine max] >gi|1905785|emb|CAA71687.1| G/HBF-1 [Glycine max]	NP_001236299	2.94577E-100	78	326.635	272	214	contig_23851.5	4	83	1	86	PF04784.9	DUF547	Family	44	97	117	54.8	7.4e-15	No_clan	0.01	0.01	0	0	0.03
contig_24030	light-inducible protein cprf-	2413	gi|351724709|ref|NP_001236299.1|G/HBF-1 protein [Glycine max] >gi|1905785|emb|CAA71687.1| G/HBF-1 [Glycine max]	NP_001236299	2.94577E-100	78	326.635	272	214	contig_24030.2	355	380	354	381	PF04784.9	DUF547	Family	2	27	117	28.1	1.5e-06	No_clan	0	0	0	0	0
contig_24030	ureidoglycine aminohydrolase	2410	gi|297745668|emb|CBI40922.3|unnamed protein product [Vitis vinifera]	CBI40922	3.60147E-96	90	310.071	175	158	contig_24030.5	4	83	1	86	PF04784.9	DUF547	Family	44	97	117	54.8	7.4e-15	No_clan	0	0	0	0	0
contig_25592	homeobox-leucine zipper protein roc3	2342	gi|225427116|ref|XP_002277673.1|PREDICTED: homeobox-leucine zipper protein ROC3 [Vitis vinifera] >gi|147777871|emb|CAN60291.1| hypothetical protein VITISV_032685 [Vitis vinifera] >gi|297742043|emb|CBI33830.3| unnamed protein product [Vitis vinifera]	XP_002277673	0	82	756.903	547	452	contig_25592.1	355	380	354	381	PF04784.9	DUF547	Family	2	27	117	28.1	1.5e-06	No_clan	0.08	0.05	0.04	0.01	0.04
contig_25592	homeobox-leucine zipper protein roc3	2342	gi|225427116|ref|XP_002277673.1|PREDICTED: homeobox-leucine zipper protein ROC3 [Vitis vinifera] >gi|147777871|emb|CAN60291.1| hypothetical protein VITISV_032685 [Vitis vinifera] >gi|297742043|emb|CBI33830.3| unnamed protein product [Vitis vinifera]	XP_002277673	0	82	756.903	547	452	contig_25592.4	4	101	1	101	PF04784.9	DUF547	Family	44	117	117	75.1	3.9e-21	No_clan	0.08	0.05	0.04	0.01	0.04
contig_27708	PREDICTED: uncharacterized protein LOC100241082	2327	gi|225443476|ref|XP_002270034.1|PREDICTED: uncharacterized protein LOC100241082 [Vitis vinifera]	XP_002270034	8.01259E-140	74	435.647	401	299	contig_27708.1	355	380	354	381	PF04784.9	DUF547	Family	2	27	117	28.1	1.5e-06	No_clan	0	0.02	0.01	0	0.03
contig_28459	PREDICTED: uncharacterized protein LOC100241082	2269	gi|225443476|ref|XP_002270034.1|PREDICTED: uncharacterized protein LOC100241082 [Vitis vinifera]	XP_002270034	0	80	733.406	574	462	contig_28459.1	355	380	354	381	PF04784.9	DUF547	Family	2	27	117	28.1	1.5e-06	No_clan	0.1	0.13	0.04	0	0.04
contig_28459	PREDICTED: uncharacterized protein LOC100241082	2269	gi|225443476|ref|XP_002270034.1|PREDICTED: uncharacterized protein LOC100241082 [Vitis vinifera]	XP_002270034	0	80	733.406	574	462	contig_28459.4	4	101	1	101	PF04784.9	DUF547	Family	44	117	117	75.1	3.9e-21	No_clan	0.1	0.13	0.04	0	0.04
contig_30699	rna polymerase sigma factor	2238	gi|225462725|ref|XP_002268709.1|PREDICTED: RNA polymerase sigma factor rpoD [Vitis vinifera] >gi|302143685|emb|CBI22546.3| unnamed protein product [Vitis vinifera]	XP_002268709	0	84	675.241	517	436	contig_30699.1	355	380	354	381	PF04784.9	DUF547	Family	2	27	117	28.1	1.5e-06	No_clan	0.03	0.05	0.04	0	0.02
contig_30699	spikelet1-like ap2 transcription factor	403	gi|357505625|ref|XP_003623101.1|Spikelet1-like AP2 transcription factor [Medicago truncatula] >gi|355498116|gb|AES79319.1| Spikelet1-like AP2 transcription factor [Medicago truncatula]	XP_003623101	1.0708E-53	95	176.407	90	86	contig_30699.4	4	83	1	86	PF04784.9	DUF547	Family	44	97	117	54.8	7.4e-15	No_clan	0.03	0.05	0.04	0	0.02
contig_32064	ap2 erf domain-containing transcription factor	329	gi|224075978|ref|XP_002304856.1|AP2/ERF domain-containing transcription factor [Populus trichocarpa] >gi|222842288|gb|EEE79835.1| AP2/ERF domain-containing transcription factor [Populus trichocarpa]	XP_002304856	6.09162E-28	83	112.079	73	61	contig_32064.1	355	380	354	381	PF04784.9	DUF547	Family	2	27	117	28.1	1.5e-06	No_clan	0.02	0.09	0.1	0.12	0.03
contig_34573	homeobox-leucine zipper protein glabra 2-like	6206	gi|225442611|ref|XP_002284502.1|PREDICTED: homeobox-leucine zipper protein GLABRA 2-like [Vitis vinifera]	XP_002284502	0	95	1170.22	639	610	contig_34573.1	355	491	354	491	PF04784.9	DUF547	Family	2	117	117	129.9	3.7e-38	No_clan	0.01	0.02	0.08	0	0.15
contig_35570	cpd photolyase	6177	gi|13383259|dbj|BAB39480.1|CPD photolyase [Cucumis sativus] >gi|20387244|dbj|BAB91322.1| CPD photolyase [Cucumis sativus]	BAB39480	0	88	716.457	437	386	contig_35570.1	355	380	354	381	PF04784.9	DUF547	Family	2	27	117	28.1	1.5e-06	No_clan	0.03	0.19	0.07	0	0.01
contig_36418	cpd photolyase	6177	gi|13383259|dbj|BAB39480.1|CPD photolyase [Cucumis sativus] >gi|20387244|dbj|BAB91322.1| CPD photolyase [Cucumis sativus]	BAB39480	0	88	716.457	437	386	contig_36418.1	355	379	354	380	PF04784.9	DUF547	Family	2	26	117	27.5	2.1e-06	No_clan	0	0	0	0	0
contig_36418	homeobox-leucine zipper protein anthocyaninless 2	6171	gi|359489358|ref|XP_002272264.2|PREDICTED: homeobox-leucine zipper protein ANTHOCYANINLESS 2 [Vitis vinifera]	XP_002272264	0	83	814.298	570	478	contig_36418.7	4	83	1	86	PF04784.9	DUF547	Family	44	97	117	54.8	7.4e-15	No_clan	0	0	0	0	0
contig_37155	cpd photolyase	6101	gi|13383259|dbj|BAB39480.1|CPD photolyase [Cucumis sativus] >gi|20387244|dbj|BAB91322.1| CPD photolyase [Cucumis sativus]	BAB39480	0	88	716.457	437	386	contig_37155.1	355	380	354	381	PF04784.9	DUF547	Family	2	27	117	28.1	1.5e-06	No_clan	0.05	0.37	0.33	0.04	0.33
contig_37155	homeobox-leucine zipper protein anthocyaninless 2-like	6083	gi|255541474|ref|XP_002511801.1|homeobox protein, putative [Ricinus communis] >gi|223548981|gb|EEF50470.1| homeobox protein, putative [Ricinus communis]	XP_002511801	0	79	522.702	410	327	contig_37155.4	4	101	1	101	PF04784.9	DUF547	Family	44	117	117	75.1	3.9e-21	No_clan	0.05	0.37	0.33	0.04	0.33
contig_37278	homeobox-leucine zipper protein anthocyaninless 2-like	6083	gi|255541474|ref|XP_002511801.1|homeobox protein, putative [Ricinus communis] >gi|223548981|gb|EEF50470.1| homeobox protein, putative [Ricinus communis]	XP_002511801	0	79	522.702	410	327	contig_37278.1	355	472	354	475	PF04784.9	DUF547	Family	2	96	117	107	4.8e-31	No_clan	0	0.01	0.22	0	0.05
contig_37532	homeobox-leucine zipper protein anthocyaninless 2	5980	gi|255541474|ref|XP_002511801.1|homeobox protein, putative [Ricinus communis] >gi|223548981|gb|EEF50470.1| homeobox protein, putative [Ricinus communis]	XP_002511801	0	92	535.028	293	272	contig_37532.2	355	472	354	475	PF04784.9	DUF547	Family	2	96	117	107	4.8e-31	No_clan	0	0	0	0	0
contig_38731	homeobox-leucine zipper protein glabra 2-like	5625	gi|225442611|ref|XP_002284502.1|PREDICTED: homeobox-leucine zipper protein GLABRA 2-like [Vitis vinifera]	XP_002284502	0	92	1154.81	663	610	contig_38731.1	355	379	354	380	PF04784.9	DUF547	Family	2	26	117	27.5	2.1e-06	No_clan	0	0	0	0.48	0.53
contig_38731	homeobox-leucine zipper protein glabra 2-like	5625	gi|225442611|ref|XP_002284502.1|PREDICTED: homeobox-leucine zipper protein GLABRA 2-like [Vitis vinifera]	XP_002284502	0	92	1154.81	663	610	contig_38731.6	4	101	1	101	PF04784.9	DUF547	Family	44	117	117	75.1	3.9e-21	No_clan	0	0	0	0.48	0.53
contig_38981	homeobox-leucine zipper protein glabra 2-like	5604	gi|225442611|ref|XP_002284502.1|PREDICTED: homeobox-leucine zipper protein GLABRA 2-like [Vitis vinifera]	XP_002284502	0	90	1244.18	784	709	contig_38981.1	4	101	1	101	PF04784.9	DUF547	Family	44	117	117	75.1	3.9e-21	No_clan	0	0	0	0.12	0
contig_38981	homeobox-leucine zipper protein glabra 2-like	5604	gi|225442611|ref|XP_002284502.1|PREDICTED: homeobox-leucine zipper protein GLABRA 2-like [Vitis vinifera]	XP_002284502	0	90	1244.18	784	709	contig_38981.2	355	379	354	380	PF04784.9	DUF547	Family	2	26	117	27.5	2.1e-06	No_clan	0	0	0	0.12	0
contig_39897	adp-ribosylation factor 2	5513	gi|255587010|ref|XP_002534097.1|conserved hypothetical protein [Ricinus communis] >gi|223525852|gb|EEF28285.1| conserved hypothetical protein [Ricinus communis]	XP_002534097	2.50077E-26	81	117.857	107	87	contig_39897.2	355	491	354	491	PF04784.9	DUF547	Family	2	117	117	129.9	3.7e-38	No_clan	0.94	0.19	0.25	0.14	0.27
contig_40031	adp-ribosylation factor 2	5513	gi|255587010|ref|XP_002534097.1|conserved hypothetical protein [Ricinus communis] >gi|223525852|gb|EEF28285.1| conserved hypothetical protein [Ricinus communis]	XP_002534097	2.50077E-26	81	117.857	107	87	contig_40031.2	355	380	354	381	PF04784.9	DUF547	Family	2	27	117	28.1	1.5e-06	No_clan	0.01	0.16	0.27	0.03	0.17
contig_40031	homeobox-leucine zipper protein anthocyaninless 2	5429	gi|359489358|ref|XP_002272264.2|PREDICTED: homeobox-leucine zipper protein ANTHOCYANINLESS 2 [Vitis vinifera]	XP_002272264	0	83	814.298	570	478	contig_40031.5	4	83	1	86	PF04784.9	DUF547	Family	44	97	117	54.8	7.4e-15	No_clan	0.01	0.16	0.27	0.03	0.17
contig_41979	tubby-like f-box protein 3	5212	gi|225436797|ref|XP_002269323.1|PREDICTED: tubby-like F-box protein 3-like [Vitis vinifera]	XP_002269323	0	92	718.768	406	375	contig_41979.1	4	83	1	86	PF04784.9	DUF547	Family	44	97	117	54.8	7.4e-15	No_clan	0	0	0	0.09	0
contig_41979	homeobox-leucine zipper protein anthocyaninless 2	5186	gi|255541474|ref|XP_002511801.1|homeobox protein, putative [Ricinus communis] >gi|223548981|gb|EEF50470.1| homeobox protein, putative [Ricinus communis]	XP_002511801	4.13683E-160	79	520.776	408	325	contig_41979.2	355	379	354	380	PF04784.9	DUF547	Family	2	26	117	27.5	2.1e-06	No_clan	0	0	0	0.09	0
contig_42123	homeobox-leucine zipper protein anthocyaninless 2	5186	gi|255541474|ref|XP_002511801.1|homeobox protein, putative [Ricinus communis] >gi|223548981|gb|EEF50470.1| homeobox protein, putative [Ricinus communis]	XP_002511801	4.13683E-160	79	520.776	408	325	contig_42123.1	355	379	354	380	PF04784.9	DUF547	Family	2	26	117	27.5	2.1e-06	No_clan	0	0	0	0	0
contig_43104	homeobox-leucine zipper protein anthocyaninless 2	5100	gi|255541474|ref|XP_002511801.1|homeobox protein, putative [Ricinus communis] >gi|223548981|gb|EEF50470.1| homeobox protein, putative [Ricinus communis]	XP_002511801	0	79	522.702	410	327	contig_43104.1	355	401	354	441	PF04784.9	DUF547	Family	2	51	117	48.5	6.5e-13	No_clan	0	0	0	0	0.02
contig_44180	nucleic acid binding	5097	gi|255572931|ref|XP_002527396.1|nucleic acid binding protein, putative [Ricinus communis] >gi|223533206|gb|EEF34962.1| nucleic acid binding protein, putative [Ricinus communis]	XP_002527396	8.03272E-114	78	382.104	289	226	contig_44180.1	355	491	354	491	PF04784.9	DUF547	Family	2	117	117	129.9	3.7e-38	No_clan	0.71	0.34	0.12	0	0.07
contig_46266	gras family transcription factor	4936	gi|225449883|ref|XP_002267910.1|PREDICTED: scarecrow-like protein 3 [Vitis vinifera]	XP_002267910	0	87	749.584	477	417	contig_46266.1	355	380	354	381	PF04784.9	DUF547	Family	2	27	117	28.1	1.5e-06	No_clan	0.13	0.37	0.65	0.51	0.12
contig_46525	gras family transcription factor	4916	gi|225449883|ref|XP_002267910.1|PREDICTED: scarecrow-like protein 3 [Vitis vinifera]	XP_002267910	0	87	749.584	477	417	contig_46525.1	355	379	354	380	PF04784.9	DUF547	Family	2	26	117	27.5	2.1e-06	No_clan	0	0	0	0	0
contig_46525	dna binding	4866	gi|255578153|ref|XP_002529946.1|DNA binding protein, putative [Ricinus communis] >gi|223530576|gb|EEF32454.1| DNA binding protein, putative [Ricinus communis]	XP_002529946	0	93	1507.27	843	785	contig_46525.6	4	83	1	86	PF04784.9	DUF547	Family	44	97	117	54.8	7.4e-15	No_clan	0	0	0	0	0
contig_47654	protein far-red impaired response 1-like	4746	gi|359475699|ref|XP_003631734.1|PREDICTED: protein FAR-RED IMPAIRED RESPONSE 1-like [Vitis vinifera]	XP_003631734	0	83	1098.19	794	662	contig_47654.1	355	472	354	475	PF04784.9	DUF547	Family	2	96	117	107	4.8e-31	No_clan	0.25	0.18	0.09	0	0.01
contig_48513	tubby-like f-box protein 3	4705	gi|225436797|ref|XP_002269323.1|PREDICTED: tubby-like F-box protein 3-like [Vitis vinifera]	XP_002269323	0	92	718.768	406	375	contig_48513.2	355	379	354	380	PF04784.9	DUF547	Family	2	26	117	27.5	2.1e-06	No_clan	0	0	0	0	0
contig_49411	protein far-red impaired response 1-like	4657	gi|359475699|ref|XP_003631734.1|PREDICTED: protein FAR-RED IMPAIRED RESPONSE 1-like [Vitis vinifera]	XP_003631734	0	79	1118.22	862	686	contig_49411.1	355	379	354	380	PF04784.9	DUF547	Family	2	26	117	27.5	2.1e-06	No_clan	0	0	0	0	0.22
contig_49411	protein far-red impaired response 1-like	4657	gi|359475699|ref|XP_003631734.1|PREDICTED: protein FAR-RED IMPAIRED RESPONSE 1-like [Vitis vinifera]	XP_003631734	0	79	1118.22	862	686	contig_49411.5	4	101	1	101	PF04784.9	DUF547	Family	44	117	117	75.1	3.9e-21	No_clan	0	0	0	0	0.22
contig_49606	protein far-red impaired response 1-like	4643	gi|359475699|ref|XP_003631734.1|PREDICTED: protein FAR-RED IMPAIRED RESPONSE 1-like [Vitis vinifera]	XP_003631734	0	82	1046.96	749	620	contig_49606.1	355	401	354	441	PF04784.9	DUF547	Family	2	51	117	48.5	6.5e-13	No_clan	0	0	0	0	0.02
contig_53475	homeobox-leucine zipper protein anthocyaninless 2	4444	gi|255541474|ref|XP_002511801.1|homeobox protein, putative [Ricinus communis] >gi|223548981|gb|EEF50470.1| homeobox protein, putative [Ricinus communis]	XP_002511801	7.4126E-162	79	520.776	408	325	contig_53475.1	355	379	354	380	PF04784.9	DUF547	Family	2	26	117	27.5	2.1e-06	No_clan	0	0	0	0	0
contig_54702	homeobox-leucine zipper protein roc3	4409	gi|225427116|ref|XP_002277673.1|PREDICTED: homeobox-leucine zipper protein ROC3 [Vitis vinifera] >gi|147777871|emb|CAN60291.1| hypothetical protein VITISV_032685 [Vitis vinifera] >gi|297742043|emb|CBI33830.3| unnamed protein product [Vitis vinifera]	XP_002277673	0	82	756.903	547	452	contig_54702.1	355	401	354	441	PF04784.9	DUF547	Family	2	51	117	48.5	6.5e-13	No_clan	0	0	0	0	0
contig_56909	homeobox-leucine zipper protein anthocyaninless 2	4297	gi|255541474|ref|XP_002511801.1|homeobox protein, putative [Ricinus communis] >gi|223548981|gb|EEF50470.1| homeobox protein, putative [Ricinus communis]	XP_002511801	2.93237E-162	79	520.776	408	325	contig_56909.2	355	491	354	491	PF04784.9	DUF547	Family	2	117	117	129.9	3.7e-38	No_clan	1.96	1.87	2.21	2.47	3.13
contig_60811	homeobox protein knotted-	2229	gi|255548818|ref|XP_002515465.1|homeobox protein knotted-1, putative [Ricinus communis] >gi|223545409|gb|EEF46914.1| homeobox protein knotted-1, putative [Ricinus communis]	XP_002515465	1.97719E-169	85	506.523	336	287	contig_60811.2	355	472	354	475	PF04784.9	DUF547	Family	2	96	117	107	4.8e-31	No_clan	0.54	1.55	1.03	0.92	0.35
contig_69013	bzip transcription factor	2031	gi|225448679|ref|XP_002280180.1|PREDICTED: transcription factor RF2b [Vitis vinifera]	XP_002280180	1.7898E-94	84	307.375	216	182	contig_69013.1	355	401	354	441	PF04784.9	DUF547	Family	2	51	117	48.5	6.5e-13	No_clan	0	0	0	0	0.02
contig_78044	transcription factor	1843	gi|255577193|ref|XP_002529479.1|Transcription factor RF2a, putative [Ricinus communis] >gi|223531037|gb|EEF32889.1| Transcription factor RF2a, putative [Ricinus communis]	XP_002529479	4.45045E-139	79	422.935	414	328	contig_78044.2	230	255	229	256	PF04784.9	DUF547	Family	2	27	117	28.8	8.7e-07	No_clan	0	0	0	0.13	0
contig_94351	transcription factor hbp-1b	1454	gi|255543929|ref|XP_002513027.1|Transcription factor HBP-1b(c1), putative [Ricinus communis] >gi|223548038|gb|EEF49530.1| Transcription factor HBP-1b(c1), putative [Ricinus communis]	XP_002513027	3.75016E-30	91	130.568	78	71	contig_94351.1	355	379	354	380	PF04784.9	DUF547	Family	2	26	117	27.5	2.1e-06	No_clan	0	0	0	0	0
contig_99311	ethylene-responsive transcription factor rap2-7-like	1364	gi|359479031|ref|XP_002284749.2|PREDICTED: ethylene-responsive transcription factor RAP2-7-like [Vitis vinifera]	XP_002284749	1.29654E-65	95	206.068	123	117	contig_99311.1	38	64	38	65	PF04784.9	DUF547	Family	1	27	117	32	8.8e-08	No_clan	0	0.15	0.22	0.74	0.22
contig_105691	nac transcription factor-like 9	1250	gi|296089037|emb|CBI38740.3|unnamed protein product [Vitis vinifera]	CBI38740	1.79854E-31	58	131.724	168	98	contig_105691.2	230	254	229	255	PF04784.9	DUF547	Family	2	26	117	28.3	1.3e-06	No_clan	0	0	0	0	0
contig_107416	agl24 mads-box transcription factor	1228	gi|316890774|gb|ADU56833.1|MADS-box protein STMADS11 subfamily [Coffea arabica]	ADU56833	4.23716E-42	85	110.538	88	75	contig_107416.2	230	272	229	273	PF04784.9	DUF547	Family	2	47	117	45.8	4.4e-12	No_clan	0.16	0	0.12	0	0.15
contig_136667	nuclear transcription factor y subunit b-3	815	gi|356555763|ref|XP_003546199.1|PREDICTED: nuclear transcription factor Y subunit B-3-like [Glycine max]	XP_003546199	6.40435E-67	88	216.468	127	113	contig_136667.1	39	81	38	82	PF04784.9	DUF547	Family	2	47	117	49.1	4.2e-13	No_clan	0	0	0	0	0
contig_138928	nac domain protein	729	gi|147780480|emb|CAN73478.1|hypothetical protein VITISV_037597 [Vitis vinifera]	CAN73478	2.17701E-34	62	131.724	134	84	contig_138928.1	38	63	38	64	PF04784.9	DUF547	Family	1	26	117	31.5	1.2e-07	No_clan	0	0	0.29	0	0
contig_81328	ethylene-responsive transcription factor rap2-7-like	1761	gi|297746184|emb|CBI16240.3|unnamed protein product [Vitis vinifera]	CBI16240	3.85525E-73	96	252.677	145	140	contig_81328.1	135	278	133	279	PF05142.7	DUF702	Family	3	154	155	206.3	2.7e-61	No_clan	2.97	2.13	1.44	3.15	3.54
contig_100478	ethylene-responsive transcription factor rap2-7-like	1338	gi|356547208|ref|XP_003542008.1|PREDICTED: ethylene-responsive transcription factor RAP2-7-like [Glycine max]	XP_003542008	3.68591E-85	94	195.282	99	94	contig_100478.1	128	271	126	272	PF05142.7	DUF702	Family	3	154	155	206.2	2.7e-61	No_clan	0.26	0.32	0	0.17	0.14
contig_19854	homeodomain leucine zipper protein	2540	gi|350537501|ref|NP_001234296.1|homeodomain leucine zipper protein [Solanum lycopersicum] >gi|211853240|emb|CAP16664.1| homeodomain leucine zipper protein [Solanum lycopersicum]	NP_001234296	7.71521E-45	83	172.555	141	118	contig_19854.3	152	217	152	217	PF02319.15	E2F_TDP	Domain	1	71	71	85.5	1.3e-24	CL0123	0	1.57	1.94	2.13	0.77
contig_20204	hypothetical protein ARALYDRAFT_318072	2526	gi|297834110|ref|XP_002884937.1|hypothetical protein ARALYDRAFT_318072 [Arabidopsis lyrata subsp. lyrata] >gi|297330777|gb|EFH61196.1| hypothetical protein ARALYDRAFT_318072 [Arabidopsis lyrata subsp. lyrata]	XP_002884937	0	75	512.301	452	340	contig_20204.3	152	217	152	217	PF02319.15	E2F_TDP	Domain	1	71	71	85.5	1.3e-24	CL0123	0	0.11	0.26	0.26	0.06
contig_21573	nuclear transcription factor y subunit a-	2466	gi|255560677|ref|XP_002521352.1|Nuclear transcription factor Y subunit A-3, putative [Ricinus communis] >gi|223539430|gb|EEF41020.1| Nuclear transcription factor Y subunit A-3, putative [Ricinus communis]	XP_002521352	1.57451E-49	58	186.808	279	164	contig_21573.3	152	217	152	217	PF02319.15	E2F_TDP	Domain	1	71	71	85.5	1.3e-24	CL0123	0.3	1	1.09	0.59	0.53
contig_24241	rna polymerase sigma factor	2396	gi|255545052|ref|XP_002513587.1|RNA polymerase sigma factor rpoD, putative [Ricinus communis] >gi|223547495|gb|EEF48990.1| RNA polymerase sigma factor rpoD, putative [Ricinus communis]	XP_002513587	3.85427E-150	93	460.685	283	265	contig_24241.3	152	217	152	217	PF02319.15	E2F_TDP	Domain	1	71	71	85.4	1.3e-24	CL0123	0.22	0.76	1.26	2.72	1
contig_25920	agamous-like protein	2335	gi|226897253|dbj|BAH56658.1|agamous-like protein [Eucalyptus grandis]	BAH56658	2.14227E-91	100	296.975	173	173	contig_25920.3	152	217	152	217	PF02319.15	E2F_TDP	Domain	1	71	71	85.4	1.3e-24	CL0123	15.99	8.56	6.28	8.58	10.95
contig_29103	rna polymerase sigma factor	2250	gi|225462725|ref|XP_002268709.1|PREDICTED: RNA polymerase sigma factor rpoD [Vitis vinifera] >gi|302143685|emb|CBI22546.3| unnamed protein product [Vitis vinifera]	XP_002268709	0	84	675.241	517	436	contig_29103.3	152	217	152	217	PF02319.15	E2F_TDP	Domain	1	71	71	85.5	1.3e-24	CL0123	0	0	0	0	0.83
contig_51518	protein far-red impaired response 1-like	4504	gi|359475699|ref|XP_003631734.1|PREDICTED: protein FAR-RED IMPAIRED RESPONSE 1-like [Vitis vinifera]	XP_003631734	0	81	1110.13	827	676	contig_51518.1	153	218	153	218	PF02319.15	E2F_TDP	Domain	1	71	71	85.5	1.3e-24	CL0123	0	0	0.12	0.37	1.22
contig_55252	nac domain ipr003441	4370	gi|224109864|ref|XP_002315336.1|NAC domain protein, IPR003441 [Populus trichocarpa] >gi|118483306|gb|ABK93555.1| unknown [Populus trichocarpa] >gi|222864376|gb|EEF01507.1| NAC domain protein, IPR003441 [Populus trichocarpa]	XP_002315336	1.55949E-108	83	298.516	194	162	contig_55252.1	153	218	153	218	PF02319.15	E2F_TDP	Domain	1	71	71	85.5	1.3e-24	CL0123	0	0	0.05	0.04	0.09
contig_64174	homeobox protein knotted-	2150	gi|255548818|ref|XP_002515465.1|homeobox protein knotted-1, putative [Ricinus communis] >gi|223545409|gb|EEF46914.1| homeobox protein knotted-1, putative [Ricinus communis]	XP_002515465	8.71634E-170	85	506.523	336	287	contig_64174.1	61	126	61	126	PF02319.15	E2F_TDP	Domain	1	71	71	86.5	6.4e-25	CL0123	0	0	0.07	0.68	0.61
contig_67176	histidyl-trna synthetase 1	2074	gi|225440069|ref|XP_002277086.1|PREDICTED: histidyl-tRNA synthetase-like [Vitis vinifera]	XP_002277086	0	93	706.057	446	416	contig_67176.1	61	126	61	126	PF02319.15	E2F_TDP	Domain	1	71	71	84.9	1.9e-24	CL0123	0	1.09	0.52	0	0.79
contig_68365	tga transcription factor	2073	gi|224139726|ref|XP_002323247.1|predicted protein [Populus trichocarpa] >gi|222867877|gb|EEF05008.1| predicted protein [Populus trichocarpa]	XP_002323247	0	88	590.112	436	385	contig_68365.1	61	126	61	126	PF02319.15	E2F_TDP	Domain	1	71	71	86.5	6.4e-25	CL0123	0	0	0.02	0.11	0.06
contig_69062	bzip transcription factor 60-like	2001	gi|255539350|ref|XP_002510740.1|conserved hypothetical protein [Ricinus communis] >gi|223551441|gb|EEF52927.1| conserved hypothetical protein [Ricinus communis]	XP_002510740	5.74256E-28	91	123.635	72	66	contig_69062.3	115	195	114	195	PF02319.15	E2F_TDP	Domain	2	71	71	89	1.1e-25	CL0123	0	2.56	0.98	2.26	0.43
contig_71425	transcription factor tga1	1983	gi|225459415|ref|XP_002285820.1|PREDICTED: transcription factor TGA4 [Vitis vinifera] >gi|302141896|emb|CBI19099.3| unnamed protein product [Vitis vinifera]	XP_002285820	5.57772E-119	82	370.548	271	224	contig_71425.1	61	126	61	126	PF02319.15	E2F_TDP	Domain	1	71	71	84.9	1.9e-24	CL0123	0	0.21	0.18	0	0.09
contig_73282	homeobox-leucine zipper protein	1902	gi|357476775|ref|XP_003608673.1|Homeobox-leucine zipper protein [Medicago truncatula] >gi|355509728|gb|AES90870.1| Homeobox-leucine zipper protein [Medicago truncatula]	XP_003608673	8.44131E-44	83	167.548	104	87	contig_73282.3	115	195	114	195	PF02319.15	E2F_TDP	Domain	2	71	71	87.4	3.2e-25	CL0123	13.16	9.39	9.07	9.52	15.92
contig_89909	svp-like floral repressor	1603	gi|30575602|gb|AAP33087.1|SVP-like floral repressor [Eucalyptus grandis]	AAP33087	1.1898E-79	98	259.996	156	154	contig_89909.6	21	86	21	86	PF02319.15	E2F_TDP	Domain	1	71	71	75.2	2.2e-21	CL0123	0	0	0.09	0.14	0.27
contig_168494	ethylene-responsive transcription	588	gi|255580742|ref|XP_002531192.1|Ethylene-responsive transcription factor, putative [Ricinus communis] >gi|223529194|gb|EEF31169.1| Ethylene-responsive transcription factor, putative [Ricinus communis]	XP_002531192	1.90235E-10	88	65.4698	52	46	contig_168494.1	33	98	33	98	PF02319.15	E2F_TDP	Domain	1	71	71	74.4	3.7e-21	CL0123	0	0.41	0.29	0.07	0.25
contig_21754	nuclear transcription factor y subunit a-	2446	gi|255560677|ref|XP_002521352.1|Nuclear transcription factor Y subunit A-3, putative [Ricinus communis] >gi|223539430|gb|EEF41020.1| Nuclear transcription factor Y subunit A-3, putative [Ricinus communis]	XP_002521352	1.50006E-49	58	186.808	279	164	contig_21754.3	48	425	48	426	PF04873.8	EIN3	Family	1	353	354	516.8	2.9e-155	No_clan	4.36	19.27	16.2	29.63	43.3
contig_23527	rna polymerase sigma factor	2419	gi|255565968|ref|XP_002523972.1|RNA polymerase sigma factor rpoD1, putative [Ricinus communis] >gi|223536699|gb|EEF38340.1| RNA polymerase sigma factor rpoD1, putative [Ricinus communis]	XP_002523972	0	82	664.455	585	483	contig_23527.1	48	425	48	426	PF04873.8	EIN3	Family	1	353	354	516.8	2.9e-155	No_clan	0	0	0	0	0
contig_26886	ap2 domain-containing transcription factor	2327	gi|255543387|ref|XP_002512756.1|conserved hypothetical protein [Ricinus communis] >gi|223547767|gb|EEF49259.1| conserved hypothetical protein [Ricinus communis]	XP_002512756	2.60221E-33	94	140.584	70	66	contig_26886.3	48	425	48	426	PF04873.8	EIN3	Family	1	353	354	516.8	2.9e-155	No_clan	19.68	12.54	13.66	25.56	49.42
contig_29049	transcription factor tga1	2259	gi|225459415|ref|XP_002285820.1|PREDICTED: transcription factor TGA4 [Vitis vinifera] >gi|302141896|emb|CBI19099.3| unnamed protein product [Vitis vinifera]	XP_002285820	6.74935E-118	82	370.548	271	224	contig_29049.1	48	425	48	426	PF04873.8	EIN3	Family	1	353	354	516.8	2.9e-155	No_clan	218.9	112.55	82.75	97.67	91.54
contig_31988	myb-related protein	364	gi|313474114|dbj|BAJ40867.1|transcriptional factor MYB-1 [Coptis japonica]	BAJ40867	8.43284E-18	86	85.1149	51	44	contig_31988.3	81	102	81	102	PF03789.8	ELK	Domain	1	22	22	26.1	5e-06	CL0123	1.09	0.93	5.41	3.68	1.09
contig_38216	cpd photolyase	5812	gi|13383259|dbj|BAB39480.1|CPD photolyase [Cucumis sativus] >gi|20387244|dbj|BAB91322.1| CPD photolyase [Cucumis sativus]	BAB39480	0	88	716.457	437	386	contig_38216.2	33	54	33	54	PF03789.8	ELK	Domain	1	22	22	42.1	4.4e-11	CL0123	0.48	0.34	0.34	0.34	0.18
contig_40190	homeobox protein, putative	5324	gi|255541474|ref|XP_002511801.1|homeobox protein, putative [Ricinus communis] >gi|223548981|gb|EEF50470.1| homeobox protein, putative [Ricinus communis]	XP_002511801	0	92	737.258	422	390	contig_40190.4	81	102	81	102	PF03789.8	ELK	Domain	1	22	22	26.1	5e-06	CL0123	1.87	3.05	1.32	4.74	5.2
contig_58436	homeobox-leucine zipper protein hdg2-like	4175	gi|297739295|emb|CBI28946.3|unnamed protein product [Vitis vinifera]	CBI28946	0	84	1213.36	778	661	contig_58436.1	261	282	261	282	PF03789.8	ELK	Domain	1	22	22	28	1.3e-06	CL0123	42.65	28.58	19.84	14.66	25.78
contig_61481	dna-binding protein embp-	2222	gi|255555917|ref|XP_002518994.1|DNA-binding protein EMBP-1, putative [Ricinus communis] >gi|223541981|gb|EEF43527.1| DNA-binding protein EMBP-1, putative [Ricinus communis]	XP_002518994	6.22584E-134	88	330.872	285	251	contig_61481.2	261	282	261	282	PF03789.8	ELK	Domain	1	22	22	28	1.3e-06	CL0123	0	8.83	0	8.03	0.01
contig_68608	transcription factor wer	2072	gi|296087662|emb|CBI34918.3|unnamed protein product [Vitis vinifera]	CBI34918	8.264E-19	94	95.5153	51	48	contig_68608.1	182	203	182	203	PF03789.8	ELK	Domain	1	22	22	29.5	4.1e-07	CL0123	24.79	33.76	30.95	35.77	61.03
contig_71944	homeobox protein knotted-	1977	gi|111038269|gb|ABH03531.1|class II knotted-like homeobox protein [Prunus persica] >gi|215983122|gb|ACJ71731.1| class II knotted-like homeobox transcription factor [Prunus persica]	ABH03531	4.8736E-161	95	481.871	266	254	contig_71944.2	182	203	182	203	PF03789.8	ELK	Domain	1	22	22	29.5	4.1e-07	CL0123	74.78	45.2	44.03	14.74	23.97
contig_73180	PREDICTED: uncharacterized protein LOC100241082	1968	gi|225443476|ref|XP_002270034.1|PREDICTED: uncharacterized protein LOC100241082 [Vitis vinifera]	XP_002270034	2.29776E-141	74	435.647	401	299	contig_73180.3	36	57	36	57	PF03789.8	ELK	Domain	1	22	22	39.5	2.9e-10	CL0123	0.14	1.08	0.43	0.8	0.63
contig_83467	rna polymerase sigma factor rpod-like	1721	gi|356543070|ref|XP_003539986.1|PREDICTED: RNA polymerase sigma factor rpoD-like [Glycine max]	XP_003539986	4.3756E-31	94	134.806	75	71	contig_83467.3	71	92	71	92	PF03789.8	ELK	Domain	1	22	22	26.2	4.6e-06	CL0123	0	2.4	1.51	2.34	4.21
contig_92766	homeobox-leucine zipper protein hox17	1531	gi|225469372|ref|XP_002263193.1|PREDICTED: homeobox-leucine zipper protein HAT4-like isoform 1 [Vitis vinifera] >gi|296085703|emb|CBI29502.3| unnamed protein product [Vitis vinifera]	XP_002263193	8.08528E-91	81	290.426	238	193	contig_92766.2	143	164	143	164	PF03789.8	ELK	Domain	1	22	22	41.1	9.3e-11	CL0123	2.67	2.25	2.44	5	6.78
contig_98425	PREDICTED: uncharacterized protein LOC100241082	1414	gi|225443476|ref|XP_002270034.1|PREDICTED: uncharacterized protein LOC100241082 [Vitis vinifera]	XP_002270034	8.08686E-130	73	399.053	380	279	contig_98425.1	159	180	159	180	PF03789.8	ELK	Domain	1	22	22	25.4	8.2e-06	CL0123	27.33	29.97	30.14	28.06	31.7
contig_3949	myb transcription factor myb186	3587	gi|224064382|ref|XP_002301448.1|predicted protein [Populus trichocarpa] >gi|222843174|gb|EEE80721.1| predicted protein [Populus trichocarpa]	XP_002301448	4.45818E-23	100	104.76	50	50	contig_3949.8	54	104	53	108	PF00646.28	F-box	Domain	2	44	48	29.3	4.4e-07	CL0271	0.02	0.3	0.28	0.45	0.16
contig_5890	homeobox protein bel1 homolog	3345	gi|359474075|ref|XP_002279230.2|PREDICTED: homeobox protein BEL1 homolog [Vitis vinifera]	XP_002279230	0	83	560.066	391	327	contig_5890.7	54	104	53	108	PF00646.28	F-box	Domain	2	44	48	29.3	4.4e-07	CL0271	1.79	2.39	4.17	5.4	4.24
contig_6092	rna polymerase sigma factor rpod-like	3245	gi|388556562|ref|NP_001254001.1|RNA polymerase sigma factor rpoD-like [Glycine max] >gi|382365028|dbj|BAM05477.1| sigma-like factor 5A [Glycine max]	NP_001254001	2.28043E-66	94	241.891	154	146	contig_6092.4	54	104	53	108	PF00646.28	F-box	Domain	2	44	48	29.3	4.4e-07	CL0271	0.27	2.03	1.68	1.88	1.14
contig_7202	rna polymerase sigma factor	3032	gi|225462725|ref|XP_002268709.1|PREDICTED: RNA polymerase sigma factor rpoD [Vitis vinifera] >gi|302143685|emb|CBI22546.3| unnamed protein product [Vitis vinifera]	XP_002268709	0	84	674.855	517	436	contig_7202.9	54	104	53	108	PF00646.28	F-box	Domain	2	44	48	29.3	4.4e-07	CL0271	0.1	0.61	0.54	0.73	0.44
contig_9139	hypothetical protein ARALYDRAFT_318072	2862	gi|297834110|ref|XP_002884937.1|hypothetical protein ARALYDRAFT_318072 [Arabidopsis lyrata subsp. lyrata] >gi|297330777|gb|EFH61196.1| hypothetical protein ARALYDRAFT_318072 [Arabidopsis lyrata subsp. lyrata]	XP_002884937	0	75	512.301	452	340	contig_9139.3	54	104	53	108	PF00646.28	F-box	Domain	2	44	48	29.3	4.4e-07	CL0271	25.12	20.14	23.43	24.74	30.37
contig_10766	nucleic acid binding	2791	gi|255537067|ref|XP_002509600.1|nucleic acid binding protein, putative [Ricinus communis] >gi|223549499|gb|EEF50987.1| nucleic acid binding protein, putative [Ricinus communis]	XP_002509600	2.49309E-148	82	455.292	347	285	contig_10766.8	54	104	53	108	PF00646.28	F-box	Domain	2	44	48	29.3	4.4e-07	CL0271	8.02	5.69	7.7	8.09	8.87
contig_21145	homeodomain leucine zipper protein	2476	gi|225452490|ref|XP_002278872.1|PREDICTED: homeobox-leucine zipper protein HAT5-like [Vitis vinifera]	XP_002278872	2.98323E-57	84	206.838	155	131	contig_21145.2	54	104	53	108	PF00646.28	F-box	Domain	2	44	48	29.3	4.4e-07	CL0271	2.71	0.97	1.86	2.34	2.38
contig_31002	nac domain-containing protein 21	379	gi|255568990|ref|XP_002525465.1|NAC domain-containing protein 21/22, putative [Ricinus communis] >gi|223535278|gb|EEF36955.1| NAC domain-containing protein 21/22, putative [Ricinus communis]	XP_002525465	2.78338E-63	93	207.994	112	105	contig_31002.2	54	104	53	108	PF00646.28	F-box	Domain	2	44	48	29.3	4.4e-07	CL0271	32.44	31.47	27.69	28.34	36.04
contig_2848	homeobox-leucine zipper protein roc3	3781	gi|225427116|ref|XP_002277673.1|PREDICTED: homeobox-leucine zipper protein ROC3 [Vitis vinifera] >gi|147777871|emb|CAN60291.1| hypothetical protein VITISV_032685 [Vitis vinifera] >gi|297742043|emb|CBI33830.3| unnamed protein product [Vitis vinifera]	XP_002277673	0	83	1157.51	806	677	contig_2848.1	234	437	234	443	PF03441.9	FAD_binding_7	Domain	1	231	277	117.7	4.9e-34	No_clan	0.04	0.11	0.3	0.23	0.02
contig_3009	gras family transcription factor	3737	gi|225449883|ref|XP_002267910.1|PREDICTED: scarecrow-like protein 3 [Vitis vinifera]	XP_002267910	0	87	746.503	476	416	contig_3009.1	234	437	234	443	PF03441.9	FAD_binding_7	Domain	1	231	277	117.7	4.9e-34	No_clan	0.19	0.22	0.48	0.26	0.08
contig_3779	homeobox-leucine zipper protein hdg2-like	3604	gi|297739295|emb|CBI28946.3|unnamed protein product [Vitis vinifera]	CBI28946	0	86	1216.45	762	660	contig_3779.1	234	437	234	443	PF03441.9	FAD_binding_7	Domain	1	231	277	117.7	4.9e-34	No_clan	0.04	0	0	0	0.02
contig_4023	PREDICTED: uncharacterized protein LOC100241082	3562	gi|225443476|ref|XP_002270034.1|PREDICTED: uncharacterized protein LOC100241082 [Vitis vinifera]	XP_002270034	6.94079E-122	73	399.053	380	279	contig_4023.1	234	437	234	443	PF03441.9	FAD_binding_7	Domain	1	231	277	117.7	4.9e-34	No_clan	0.42	1.21	1.22	0.71	0.25
contig_8159	PREDICTED: uncharacterized protein LOC100241082	2925	gi|225443476|ref|XP_002270034.1|PREDICTED: uncharacterized protein LOC100241082 [Vitis vinifera]	XP_002270034	1.08584E-123	73	399.053	380	279	contig_8159.6	61	148	61	148	PF03101.10	FAR1	Domain	1	91	91	88.9	2.2e-25	CL0274	0.6	0.55	0	0	0.72
contig_8817	g hbf-1 protein	2879	gi|351724709|ref|NP_001236299.1|G/HBF-1 protein [Glycine max] >gi|1905785|emb|CAA71687.1| G/HBF-1 [Glycine max]	NP_001236299	3.08123E-46	85	180.259	142	121	contig_8817.7	61	148	61	148	PF03101.10	FAR1	Domain	1	91	91	88.9	2.2e-25	CL0274	0.15	0.3	0	0	0.65
contig_8837	PREDICTED: uncharacterized protein LOC100241082	2867	gi|225443476|ref|XP_002270034.1|PREDICTED: uncharacterized protein LOC100241082 [Vitis vinifera]	XP_002270034	6.94692E-124	73	399.053	380	279	contig_8837.6	61	148	61	148	PF03101.10	FAR1	Domain	1	91	91	88.8	2.4e-25	CL0274	0.46	0.71	0.59	0.58	0.21
contig_9499	hypothetical protein ARALYDRAFT_318072	2853	gi|297834110|ref|XP_002884937.1|hypothetical protein ARALYDRAFT_318072 [Arabidopsis lyrata subsp. lyrata] >gi|297330777|gb|EFH61196.1| hypothetical protein ARALYDRAFT_318072 [Arabidopsis lyrata subsp. lyrata]	XP_002884937	0	75	512.301	452	340	contig_9499.7	61	148	61	148	PF03101.10	FAR1	Domain	1	91	91	88.8	2.4e-25	CL0274	0.11	0.39	1.07	1.22	0.28
contig_9603	rna polymerase sigma factor	2838	gi|255545052|ref|XP_002513587.1|RNA polymerase sigma factor rpoD, putative [Ricinus communis] >gi|223547495|gb|EEF48990.1| RNA polymerase sigma factor rpoD, putative [Ricinus communis]	XP_002513587	2.12526E-148	93	460.685	283	265	contig_9603.6	61	148	61	148	PF03101.10	FAR1	Domain	1	91	91	88.9	2.2e-25	CL0274	0	0	0.69	0.17	0
contig_9965	rna polymerase sigma factor	2826	gi|255545052|ref|XP_002513587.1|RNA polymerase sigma factor rpoD, putative [Ricinus communis] >gi|223547495|gb|EEF48990.1| RNA polymerase sigma factor rpoD, putative [Ricinus communis]	XP_002513587	1.91661E-148	93	460.685	283	265	contig_9965.6	61	148	61	148	PF03101.10	FAR1	Domain	1	91	91	88.9	2.2e-25	CL0274	0	0.1	0.19	0	0
contig_10287	rna polymerase sigma factor	2824	gi|255545052|ref|XP_002513587.1|RNA polymerase sigma factor rpoD, putative [Ricinus communis] >gi|223547495|gb|EEF48990.1| RNA polymerase sigma factor rpoD, putative [Ricinus communis]	XP_002513587	1.86763E-148	93	460.685	283	265	contig_10287.6	61	148	61	148	PF03101.10	FAR1	Domain	1	91	91	88.7	2.5e-25	CL0274	8.45	5.86	6.5	5.23	3.58
contig_10653	rna polymerase sigma factor	2812	gi|255545052|ref|XP_002513587.1|RNA polymerase sigma factor rpoD, putative [Ricinus communis] >gi|223547495|gb|EEF48990.1| RNA polymerase sigma factor rpoD, putative [Ricinus communis]	XP_002513587	1.68359E-148	93	460.685	283	265	contig_10653.6	61	148	61	148	PF03101.10	FAR1	Domain	1	91	91	88.8	2.5e-25	CL0274	0	0.14	0	0.7	1.61
contig_38751	homeobox-leucine zipper protein glabra 2-like	5604	gi|225442611|ref|XP_002284502.1|PREDICTED: homeobox-leucine zipper protein GLABRA 2-like [Vitis vinifera]	XP_002284502	0	90	1244.18	784	709	contig_38751.4	14	47	14	49	PF00320.22	GATA	Domain	1	34	36	61	4.6e-17	CL0167	2.72	4.01	3.38	3.97	3.73
contig_46654	protein far-red impaired response 1-like	4837	gi|359475699|ref|XP_003631734.1|PREDICTED: protein FAR-RED IMPAIRED RESPONSE 1-like [Vitis vinifera]	XP_003631734	0	82	1046.96	749	620	contig_46654.6	7	41	7	42	PF00320.22	GATA	Domain	1	35	36	49.9	1.4e-13	CL0167	8.1	10.16	7.74	7.77	14.69
contig_81973	transcription factor tga1	1757	gi|225459415|ref|XP_002285820.1|PREDICTED: transcription factor TGA4 [Vitis vinifera] >gi|302141896|emb|CBI19099.3| unnamed protein product [Vitis vinifera]	XP_002285820	6.23728E-120	82	370.548	271	224	contig_81973.4	219	255	219	256	PF00320.22	GATA	Domain	1	35	36	52.3	2.5e-14	CL0167	9.58	6.1	9.16	7.41	10.28
contig_82664	ocs element-binding	1731	gi|255548457|ref|XP_002515285.1|Ocs element-binding factor, putative [Ricinus communis] >gi|223545765|gb|EEF47269.1| Ocs element-binding factor, putative [Ricinus communis]	XP_002515285	4.38579E-50	83	179.874	145	121	contig_82664.4	214	250	214	251	PF00320.22	GATA	Domain	1	35	36	52.3	2.5e-14	CL0167	3.66	2.84	1.32	1.87	3.09
contig_86974	gata transcription factor 28	1676	gi|297735780|emb|CBI18467.3|unnamed protein product [Vitis vinifera]	CBI18467	1.48847E-88	80	284.263	213	171	contig_86974.2	88	124	88	125	PF00320.22	GATA	Domain	1	35	36	52.8	1.7e-14	CL0167	0.17	0.94	1.06	0.82	0.8
contig_106974	transcription factor hbp-1b	1230	gi|255543929|ref|XP_002513027.1|Transcription factor HBP-1b(c1), putative [Ricinus communis] >gi|223548038|gb|EEF49530.1| Transcription factor HBP-1b(c1), putative [Ricinus communis]	XP_002513027	1.78299E-30	91	130.568	78	71	contig_106974.1	30	63	30	65	PF00320.22	GATA	Domain	1	34	36	59.2	1.8e-16	CL0167	19.91	14.56	19.3	10.31	7.77
contig_118273	transcription factor hbp-1b	1141	gi|255543929|ref|XP_002513027.1|Transcription factor HBP-1b(c1), putative [Ricinus communis] >gi|223548038|gb|EEF49530.1| Transcription factor HBP-1b(c1), putative [Ricinus communis]	XP_002513027	1.18074E-30	91	130.568	78	71	contig_118273.2	7	41	7	42	PF00320.22	GATA	Domain	1	35	36	48.1	5.2e-13	CL0167	4.79	4.85	4.87	5.75	4.3
contig_121873	ocs element-binding	940	gi|255548457|ref|XP_002515285.1|Ocs element-binding factor, putative [Ricinus communis] >gi|223545765|gb|EEF47269.1| Ocs element-binding factor, putative [Ricinus communis]	XP_002515285	1.76441E-52	83	179.874	145	121	contig_121873.2	21	54	21	55	PF00320.22	GATA	Domain	1	34	36	56.3	1.3e-15	CL0167	4.34	5.04	4.41	4	16.97
contig_2435	mads-box transcription factor	3940	gi|124361220|gb|ABN09192.1|Transcription factor, MADS-box [Medicago truncatula]	ABN09192	2.2819E-26	95	114.005	60	57	contig_2435.3	158	362	158	366	PF07842.7	GCFC	Family	1	269	276	116.3	1.5e-33	No_clan	4.84	5.36	3.89	4.21	5.05
contig_2484	ap2 domain class transcription factor	3834	gi|217072218|gb|ACJ84469.1|unknown [Medicago truncatula] >gi|388511779|gb|AFK43951.1| unknown [Medicago truncatula]	ACJ84469	2.24874E-32	93	135.961	87	81	contig_2484.3	158	362	158	366	PF07842.7	GCFC	Family	1	269	276	116.3	1.5e-33	No_clan	1.63	0.8	1.15	0.49	0
contig_7527	rna polymerase sigma factor	3018	gi|225462725|ref|XP_002268709.1|PREDICTED: RNA polymerase sigma factor rpoD [Vitis vinifera] >gi|302143685|emb|CBI22546.3| unnamed protein product [Vitis vinifera]	XP_002268709	0	84	674.855	517	436	contig_7527.2	50	464	49	464	PF03514.9	GRAS	Family	2	374	374	444.6	2.1e-133	CL0063	1.2	1.81	2.19	1.54	3.33
contig_7645	homeobox protein	2990	gi|255573075|ref|XP_002527467.1|Homeobox protein HAT3.1, putative [Ricinus communis] >gi|223533107|gb|EEF34865.1| Homeobox protein HAT3.1, putative [Ricinus communis]	XP_002527467	1.37345E-75	88	276.944	153	135	contig_7645.5	50	464	49	464	PF03514.9	GRAS	Family	2	374	374	444.6	2.1e-133	CL0063	6.01	3.15	3.94	3.9	5.15
contig_18975	hypothetical protein ARALYDRAFT_318072	2558	gi|297834110|ref|XP_002884937.1|hypothetical protein ARALYDRAFT_318072 [Arabidopsis lyrata subsp. lyrata] >gi|297330777|gb|EFH61196.1| hypothetical protein ARALYDRAFT_318072 [Arabidopsis lyrata subsp. lyrata]	XP_002884937	0	69	350.517	359	248	contig_18975.1	50	464	49	464	PF03514.9	GRAS	Family	2	374	374	444.6	2.2e-133	CL0063	1.35	1.88	1.61	1.3	1.99
contig_19272	transcription factor tga1	2553	gi|225459415|ref|XP_002285820.1|PREDICTED: transcription factor TGA4 [Vitis vinifera] >gi|302141896|emb|CBI19099.3| unnamed protein product [Vitis vinifera]	XP_002285820	1.16194E-115	74	367.466	316	236	contig_19272.5	50	464	49	464	PF03514.9	GRAS	Family	2	374	374	444.6	2.2e-133	CL0063	10.48	5	3.6	5.9	3.96
contig_47168	protein far-red impaired response 1-like	4748	gi|359475699|ref|XP_003631734.1|PREDICTED: protein FAR-RED IMPAIRED RESPONSE 1-like [Vitis vinifera]	XP_003631734	0	82	1046.96	749	620	contig_47168.8	87	121	87	126	PF02183.13	HALZ	Family	1	35	45	52.5	2.8e-14	No_clan	0.01	0.18	0.58	0.58	1.03
contig_49391	homeobox-leucine zipper protein hdg2-like	4671	gi|356550018|ref|XP_003543387.1|PREDICTED: homeobox-leucine zipper protein HDG2-like [Glycine max]	XP_003543387	0	81	783.097	547	448	contig_49391.7	120	154	120	158	PF02183.13	HALZ	Family	1	35	45	52	3.9e-14	No_clan	2.09	0.21	1.16	0.3	0.15
contig_50399	protein far-red impaired response 1-like	4595	gi|359475699|ref|XP_003631734.1|PREDICTED: protein FAR-RED IMPAIRED RESPONSE 1-like [Vitis vinifera]	XP_003631734	0	82	1046.96	749	620	contig_50399.3	114	148	114	155	PF02183.13	HALZ	Family	1	35	45	56.5	1.6e-15	No_clan	2.62	3.75	4.71	4.33	5.53
contig_54416	homeobox-leucine zipper protein roc3	4422	gi|225427116|ref|XP_002277673.1|PREDICTED: homeobox-leucine zipper protein ROC3 [Vitis vinifera] >gi|147777871|emb|CAN60291.1| hypothetical protein VITISV_032685 [Vitis vinifera] >gi|297742043|emb|CBI33830.3| unnamed protein product [Vitis vinifera]	XP_002277673	0	82	756.903	547	452	contig_54416.4	87	121	87	126	PF02183.13	HALZ	Family	1	35	45	52.5	2.8e-14	No_clan	0.02	0.07	0.18	0.32	0.7
contig_59905	homeobox-leucine zipper protein roc3	4060	gi|225427116|ref|XP_002277673.1|PREDICTED: homeobox-leucine zipper protein ROC3 [Vitis vinifera] >gi|147777871|emb|CAN60291.1| hypothetical protein VITISV_032685 [Vitis vinifera] >gi|297742043|emb|CBI33830.3| unnamed protein product [Vitis vinifera]	XP_002277673	0	83	1157.51	806	677	contig_59905.2	138	172	138	175	PF02183.13	HALZ	Family	1	35	45	46.9	1.6e-12	No_clan	4.5	13.49	17.21	38.56	29.27
contig_64954	transcription factor hbp-1b	2136	gi|255543929|ref|XP_002513027.1|Transcription factor HBP-1b(c1), putative [Ricinus communis] >gi|223548038|gb|EEF49530.1| Transcription factor HBP-1b(c1), putative [Ricinus communis]	XP_002513027	2.89049E-29	91	130.568	78	71	contig_64954.1	95	129	95	132	PF02183.13	HALZ	Family	1	35	45	47.5	1e-12	No_clan	0.19	0	0	0	0
contig_68754	transcription factor tga1	2051	gi|225459415|ref|XP_002285820.1|PREDICTED: transcription factor TGA4 [Vitis vinifera] >gi|302141896|emb|CBI19099.3| unnamed protein product [Vitis vinifera]	XP_002285820	3.06804E-117	74	366.696	316	236	contig_68754.3	114	149	114	155	PF02183.13	HALZ	Family	1	36	45	57.8	6.2e-16	No_clan	0	2.53	3.25	10.02	12.77
contig_71786	homeobox protein knotted-	1977	gi|111038269|gb|ABH03531.1|class II knotted-like homeobox protein [Prunus persica] >gi|215983122|gb|ACJ71731.1| class II knotted-like homeobox transcription factor [Prunus persica]	ABH03531	4.8736E-161	95	481.871	266	254	contig_71786.2	33	74	33	77	PF02183.13	HALZ	Family	1	42	45	65.1	3.2e-18	No_clan	0.61	2.94	9.02	4.2	1.57
contig_88737	homeobox protein knotted-	1644	gi|255537235|ref|XP_002509684.1|homeobox protein knotted-1, putative [Ricinus communis] >gi|223549583|gb|EEF51071.1| homeobox protein knotted-1, putative [Ricinus communis]	XP_002509684	9.249E-127	98	384.415	194	191	contig_88737.3	185	226	185	229	PF02183.13	HALZ	Family	1	42	45	58	5.2e-16	No_clan	3.41	0.47	4.33	3.9	1.36
contig_105008	nac domain protein	1272	gi|147780480|emb|CAN73478.1|hypothetical protein VITISV_037597 [Vitis vinifera]	CAN73478	7.09944E-33	62	131.724	134	84	contig_105008.3	87	121	87	126	PF02183.13	HALZ	Family	1	35	45	52.5	2.8e-14	No_clan	0	0	0.13	0.03	0.04
contig_105323	dna binding	1264	gi|356523489|ref|XP_003530370.1|PREDICTED: ethylene-responsive transcription factor WRI1-like [Glycine max]	XP_003530370	1.11025E-65	85	222.246	140	119	contig_105323.6	164	196	164	199	PF02183.13	HALZ	Family	1	33	45	46.4	2.3e-12	No_clan	5.26	4.23	3.75	4.76	4.96
contig_108456	myb domain protein 118	1209	gi|297818378|ref|XP_002877072.1|MYB118 [Arabidopsis lyrata subsp. lyrata] >gi|297322910|gb|EFH53331.1| MYB118 [Arabidopsis lyrata subsp. lyrata]	XP_002877072	7.80904E-42	73	162.155	131	96	contig_108456.4	120	154	120	158	PF02183.13	HALZ	Family	1	35	45	52	3.9e-14	No_clan	0	1.45	0.36	0.54	0.1
contig_116526	transcription factor jumonji domain-containing protein	1162	gi|255540585|ref|XP_002511357.1|transcription factor, putative [Ricinus communis] >gi|223550472|gb|EEF51959.1| transcription factor, putative [Ricinus communis]	XP_002511357	8.0309E-43	88	165.236	92	81	contig_116526.1	87	121	87	126	PF02183.13	HALZ	Family	1	35	45	52.5	2.8e-14	No_clan	0	0	0	0	0
contig_121430	myb domain protein 27	968	gi|297820046|ref|XP_002877906.1|AtMYB27 [Arabidopsis lyrata subsp. lyrata] >gi|297323744|gb|EFH54165.1| AtMYB27 [Arabidopsis lyrata subsp. lyrata]	XP_002877906	2.78471E-40	83	151.369	98	82	contig_121430.3	33	74	33	77	PF02183.13	HALZ	Family	1	42	45	65.1	3.2e-18	No_clan	0	0	0	0	0
contig_122430	myb domain protein 7	929	gi|224145690|ref|XP_002325733.1|predicted protein [Populus trichocarpa] >gi|222862608|gb|EEF00115.1| predicted protein [Populus trichocarpa]	XP_002325733	3.22891E-69	95	228.794	112	107	contig_122430.2	125	164	125	169	PF02183.13	HALZ	Family	1	40	45	58.7	3.1e-16	No_clan	0.14	0.2	0.38	0.14	0.28
contig_71786	homeobox protein knotted-	1977	gi|111038269|gb|ABH03531.1|class II knotted-like homeobox protein [Prunus persica] >gi|215983122|gb|ACJ71731.1| class II knotted-like homeobox transcription factor [Prunus persica]	ABH03531	4.8736E-161	95	481.871	266	254	contig_71786.3	12	83	2	85	PF04618.7	HD-ZIP_N	Domain	41	110	112	64.6	1e-17	No_clan	0.61	2.94	9.02	4.2	1.57
contig_77681	ethylene-responsive transcription factor rap2-7-like	1856	gi|297746184|emb|CBI16240.3|unnamed protein product [Vitis vinifera]	CBI16240	1.85522E-60	96	206.068	104	100	contig_77681.3	1	101	1	103	PF04618.7	HD-ZIP_N	Domain	1	110	112	94.3	6.1e-27	No_clan	0	0.24	0.27	0.29	0
contig_88737	ap2 domain class transcription factor	1621	gi|292668975|gb|ADE41142.1|AP2 domain class transcription factor [Malus x domestica]	ADE41142	8.55211E-51	74	184.882	198	147	contig_88737.3	1	101	1	103	PF04618.7	HD-ZIP_N	Domain	1	110	112	92.5	2.2e-26	No_clan	3.41	0.47	4.33	3.9	1.36
contig_59724	homeobox-leucine zipper protein hdg2-like	4100	gi|297739295|emb|CBI28946.3|unnamed protein product [Vitis vinifera]	CBI28946	0	83	785.408	519	433	contig_59724.1	228	308	217	309	PF03129.15	HGTP_anticodon	Domain	4	87	94	32.4	6.5e-08	CL0458	0.05	0	2.57	0.31	1.45
contig_62838	hypothetical protein ARALYDRAFT_318072	2167	gi|297834110|ref|XP_002884937.1|hypothetical protein ARALYDRAFT_318072 [Arabidopsis lyrata subsp. lyrata] >gi|297330777|gb|EFH61196.1| hypothetical protein ARALYDRAFT_318072 [Arabidopsis lyrata subsp. lyrata]	XP_002884937	0	75	512.301	452	340	contig_62838.3	228	308	217	309	PF03129.15	HGTP_anticodon	Domain	4	87	94	32.4	6.5e-08	CL0458	1.24	1.46	0.56	1.73	0.64
contig_64554	homeobox protein knotted-	2150	gi|255548818|ref|XP_002515465.1|homeobox protein knotted-1, putative [Ricinus communis] >gi|223545409|gb|EEF46914.1| homeobox protein knotted-1, putative [Ricinus communis]	XP_002515465	8.71634E-170	85	506.523	336	287	contig_64554.1	422	502	415	503	PF03129.15	HGTP_anticodon	Domain	4	87	94	31.2	1.5e-07	CL0458	8.82	10.13	9.47	8.05	8.99
contig_118107	transcription factor hbp-1b	1141	gi|255543929|ref|XP_002513027.1|Transcription factor HBP-1b(c1), putative [Ricinus communis] >gi|223548038|gb|EEF49530.1| Transcription factor HBP-1b(c1), putative [Ricinus communis]	XP_002513027	1.18074E-30	91	130.568	78	71	contig_118107.2	13	79	10	80	PF00125.19	Histone	Domain	7	74	75	24.2	2.6e-05	CL0012	0.64	0.42	0.58	0.59	1.04
contig_128986	ocs element-binding	870	gi|255548457|ref|XP_002515285.1|Ocs element-binding factor, putative [Ricinus communis] >gi|223545765|gb|EEF47269.1| Ocs element-binding factor, putative [Ricinus communis]	XP_002515285	2.19193E-51	85	176.022	118	101	contig_128986.1	29	93	24	95	PF00125.19	Histone	Domain	8	72	75	23.7	3.7e-05	CL0012	70.43	22.93	21.23	16.42	11.46
contig_42796	dna binding	5167	gi|255578153|ref|XP_002529946.1|DNA binding protein, putative [Ricinus communis] >gi|223530576|gb|EEF32454.1| DNA binding protein, putative [Ricinus communis]	XP_002529946	0	94	954.896	527	500	contig_42796.1	96	141	93	141	PF00010.21	HLH	Domain	5	55	55	50.5	1.2e-13	No_clan	0	0.34	0.05	0	0
contig_120104	agl24 mads-box transcription factor	997	gi|316890774|gb|ADU56833.1|MADS-box protein STMADS11 subfamily [Coffea arabica]	ADU56833	3.1031E-42	85	110.538	88	75	contig_120104.1	2	50	1	50	PF00010.21	HLH	Domain	4	55	55	35.8	4.4e-09	No_clan	2.52	1.02	0.7	1.19	2.28
contig_2861	gras family transcription factor	3757	gi|225449883|ref|XP_002267910.1|PREDICTED: scarecrow-like protein 3 [Vitis vinifera]	XP_002267910	0	87	746.503	476	416	contig_2861.6	92	147	92	148	PF00046.24	Homeobox	Domain	1	56	57	66.2	1.3e-18	CL0123	0	0	0	0.33	0.47
contig_3059	transcription factor e2fb-like	3703	gi|296084860|emb|CBI28269.3|unnamed protein product [Vitis vinifera]	CBI28269	1.95366E-170	77	523.857	419	323	contig_3059.6	92	147	92	148	PF00046.24	Homeobox	Domain	1	56	57	67	7.9e-19	CL0123	0	0	0	1.12	0.81
contig_3105	transcription factor e2fb-like	3679	gi|296084860|emb|CBI28269.3|unnamed protein product [Vitis vinifera]	CBI28269	1.62408E-170	77	523.857	419	323	contig_3105.6	92	147	92	148	PF00046.24	Homeobox	Domain	1	56	57	67	7.9e-19	CL0123	0.02	0	0	1.48	1.84
contig_3197	homeobox protein bel1 homolog	3618	gi|359474075|ref|XP_002279230.2|PREDICTED: homeobox protein BEL1 homolog [Vitis vinifera]	XP_002279230	6.97584E-179	84	553.518	376	318	contig_3197.6	92	147	92	148	PF00046.24	Homeobox	Domain	1	56	57	66.2	1.3e-18	CL0123	0	0	0.11	2.69	2.7
contig_3323	homeobox protein bel1 homolog	3618	gi|359474075|ref|XP_002279230.2|PREDICTED: homeobox protein BEL1 homolog [Vitis vinifera]	XP_002279230	6.97584E-179	84	553.518	376	318	contig_3323.6	92	147	92	148	PF00046.24	Homeobox	Domain	1	56	57	67	7.9e-19	CL0123	0.01	0	0	1.29	2.69
contig_3476	tubby-like f-box protein 3	3618	gi|225436797|ref|XP_002269323.1|PREDICTED: tubby-like F-box protein 3-like [Vitis vinifera]	XP_002269323	0	92	718.768	406	375	contig_3476.5	92	147	92	148	PF00046.24	Homeobox	Domain	1	56	57	65.9	1.7e-18	CL0123	4.56	6.62	5.31	3.07	9
contig_4450	PREDICTED: uncharacterized protein LOC100241082	3451	gi|225443476|ref|XP_002270034.1|PREDICTED: uncharacterized protein LOC100241082 [Vitis vinifera]	XP_002270034	3.62536E-122	73	399.053	380	279	contig_4450.6	105	160	105	161	PF00046.24	Homeobox	Domain	1	56	57	67.8	4.5e-19	CL0123	3.22	13.78	8.54	11.15	12.6
contig_4716	rna polymerase sigma factor	3407	gi|225462725|ref|XP_002268709.1|PREDICTED: RNA polymerase sigma factor rpoD [Vitis vinifera] >gi|302143685|emb|CBI22546.3| unnamed protein product [Vitis vinifera]	XP_002268709	0	82	565.844	438	360	contig_4716.6	105	160	105	161	PF00046.24	Homeobox	Domain	1	56	57	67.1	7.4e-19	CL0123	175.99	102.14	42.21	37.25	62.28
contig_5124	PREDICTED: uncharacterized protein LOC100241082	3368	gi|225443476|ref|XP_002270034.1|PREDICTED: uncharacterized protein LOC100241082 [Vitis vinifera]	XP_002270034	2.17054E-122	73	399.053	380	279	contig_5124.5	92	147	92	148	PF00046.24	Homeobox	Domain	1	56	57	66.2	1.3e-18	CL0123	0	0	0	1.03	0.61
contig_5574	PREDICTED: uncharacterized protein LOC100241082	3368	gi|225443476|ref|XP_002270034.1|PREDICTED: uncharacterized protein LOC100241082 [Vitis vinifera]	XP_002270034	2.17054E-122	73	399.053	380	279	contig_5574.5	92	147	92	148	PF00046.24	Homeobox	Domain	1	56	57	67	7.9e-19	CL0123	0.05	0	0	5.8	2.98
contig_5741	homeobox protein bel1 homolog	3345	gi|359474075|ref|XP_002279230.2|PREDICTED: homeobox protein BEL1 homolog [Vitis vinifera]	XP_002279230	0	83	560.066	391	327	contig_5741.5	92	147	92	148	PF00046.24	Homeobox	Domain	1	56	57	66.2	1.3e-18	CL0123	0	0	0.33	11.66	4.79
contig_5975	PREDICTED: uncharacterized protein LOC100241082	3261	gi|225443476|ref|XP_002270034.1|PREDICTED: uncharacterized protein LOC100241082 [Vitis vinifera]	XP_002270034	1.11384E-122	73	399.053	380	279	contig_5975.5	92	147	92	148	PF00046.24	Homeobox	Domain	1	56	57	67	7.9e-19	CL0123	0.04	0	0	5.09	4.71
contig_6201	nucleic acid binding	3230	gi|255537067|ref|XP_002509600.1|nucleic acid binding protein, putative [Ricinus communis] >gi|223549499|gb|EEF50987.1| nucleic acid binding protein, putative [Ricinus communis]	XP_002509600	8.98888E-147	82	455.292	347	285	contig_6201.6	92	147	92	148	PF00046.24	Homeobox	Domain	1	56	57	67	7.9e-19	CL0123	0.02	0.05	0	0	0
contig_6238	PREDICTED: uncharacterized protein LOC100241082	3226	gi|225443476|ref|XP_002270034.1|PREDICTED: uncharacterized protein LOC100241082 [Vitis vinifera]	XP_002270034	8.80245E-123	73	399.053	380	279	contig_6238.4	92	147	92	148	PF00046.24	Homeobox	Domain	1	56	57	65.6	2.1e-18	CL0123	31.95	26.25	28.13	12.92	17.95
contig_6313	rna polymerase sigma factor	3201	gi|255545052|ref|XP_002513587.1|RNA polymerase sigma factor rpoD, putative [Ricinus communis] >gi|223547495|gb|EEF48990.1| RNA polymerase sigma factor rpoD, putative [Ricinus communis]	XP_002513587	7.63997E-110	89	362.073	228	205	contig_6313.2	25	83	23	83	PF00046.24	Homeobox	Domain	3	57	57	57.8	5.9e-16	CL0123	0.85	1.79	2.77	5.82	2.44
contig_6680	ap2 domain-containing transcription factor	3145	gi|224096732|ref|XP_002310715.1|AP2 domain-containing transcription factor [Populus trichocarpa] >gi|222853618|gb|EEE91165.1| AP2 domain-containing transcription factor [Populus trichocarpa]	XP_002310715	1.37696E-85	87	266.929	166	145	contig_6680.5	92	147	92	148	PF00046.24	Homeobox	Domain	1	56	57	67	7.9e-19	CL0123	0.02	0.04	0	0	0
contig_6985	tubby-like f-box protein 3	3111	gi|225436797|ref|XP_002269323.1|PREDICTED: tubby-like F-box protein 3-like [Vitis vinifera]	XP_002269323	0	92	718.768	406	375	contig_6985.6	92	147	92	148	PF00046.24	Homeobox	Domain	1	56	57	67	7.9e-19	CL0123	0	0.57	0.44	0	0
contig_7979	PREDICTED: uncharacterized protein LOC100241082	2964	gi|225443476|ref|XP_002270034.1|PREDICTED: uncharacterized protein LOC100241082 [Vitis vinifera]	XP_002270034	0	80	733.406	574	462	contig_7979.2	25	83	23	83	PF00046.24	Homeobox	Domain	3	57	57	57	1e-15	CL0123	6.15	8.89	9.74	14.46	14.01
contig_9385	g hbf-1 protein	2862	gi|351724709|ref|NP_001236299.1|G/HBF-1 protein [Glycine max] >gi|1905785|emb|CAA71687.1| G/HBF-1 [Glycine max]	NP_001236299	2.96759E-46	85	180.259	142	121	contig_9385.4	66	121	66	122	PF00046.24	Homeobox	Domain	1	56	57	63.9	7.4e-18	CL0123	0.1	0.4	0.18	0.05	0.05
contig_9885	homeobox protein knotted-	2829	gi|285804239|gb|ADC35600.1|class I KNOX homeobox transcription factor STM-like 2 [Prunus persica]	ADC35600	4.22079E-79	91	272.707	149	137	contig_9885.4	89	144	89	145	PF00046.24	Homeobox	Domain	1	56	57	63.8	7.8e-18	CL0123	0.06	0.11	0.12	0.02	0.01
contig_10427	partial	2815	gi|388556562|ref|NP_001254001.1|RNA polymerase sigma factor rpoD-like [Glycine max] >gi|382365028|dbj|BAM05477.1| sigma-like factor 5A [Glycine max]	NP_001254001	1.14884E-66	94	241.891	154	146	contig_10427.5	102	157	102	158	PF00046.24	Homeobox	Domain	1	56	57	64.9	3.5e-18	CL0123	0	0.3	0.06	0.14	0.03
contig_11157	ureidoglycine aminohydrolase	2784	gi|312281791|dbj|BAJ33761.1|unnamed protein product [Thellungiella halophila]	BAJ33761	1.20723E-54	98	201.06	97	96	contig_11157.5	92	147	92	148	PF00046.24	Homeobox	Domain	1	56	57	67	7.9e-19	CL0123	0.07	0.19	0	0	0
contig_11336	homeobox protein knotted-	2759	gi|255537235|ref|XP_002509684.1|homeobox protein knotted-1, putative [Ricinus communis] >gi|223549583|gb|EEF51071.1| homeobox protein knotted-1, putative [Ricinus communis]	XP_002509684	2.66001E-92	96	305.064	159	154	contig_11336.1	102	157	102	158	PF00046.24	Homeobox	Domain	1	56	57	64.9	3.5e-18	CL0123	0	0	0.07	0.1	0.04
contig_11464	homeobox protein knotted-	2759	gi|255537235|ref|XP_002509684.1|homeobox protein knotted-1, putative [Ricinus communis] >gi|223549583|gb|EEF51071.1| homeobox protein knotted-1, putative [Ricinus communis]	XP_002509684	2.66001E-92	96	305.064	159	154	contig_11464.4	102	157	102	158	PF00046.24	Homeobox	Domain	1	56	57	64.9	3.5e-18	CL0123	0.01	0	0.06	0.16	0.01
contig_11931	rna polymerase sigma factor	2737	gi|225429414|ref|XP_002275831.1|PREDICTED: RNA polymerase sigma factor rpoD [Vitis vinifera] >gi|296081598|emb|CBI20603.3| unnamed protein product [Vitis vinifera]	XP_002275831	4.03504E-139	78	390.963	283	223	contig_11931.5	92	147	92	148	PF00046.24	Homeobox	Domain	1	56	57	67	7.9e-19	CL0123	0.13	0.12	0	0	0
contig_12519	bzip domain class transcription factor	2706	gi|302398619|gb|ADL36604.1|BZIP domain class transcription factor [Malus x domestica]	ADL36604	1.6116E-87	87	178.333	99	87	contig_12519.5	92	147	92	148	PF00046.24	Homeobox	Domain	1	56	57	67	7.9e-19	CL0123	0	3.14	3.15	0	0
contig_12570	hypothetical protein ARALYDRAFT_318072	2700	gi|297834110|ref|XP_002884937.1|hypothetical protein ARALYDRAFT_318072 [Arabidopsis lyrata subsp. lyrata] >gi|297330777|gb|EFH61196.1| hypothetical protein ARALYDRAFT_318072 [Arabidopsis lyrata subsp. lyrata]	XP_002884937	0	69	350.517	359	248	contig_12570.8	23	81	21	81	PF00046.24	Homeobox	Domain	3	57	57	59.2	2.1e-16	CL0123	24.45	22.26	18.57	23.1	29.06
contig_12821	PREDICTED: uncharacterized protein LOC100241082	2695	gi|225443476|ref|XP_002270034.1|PREDICTED: uncharacterized protein LOC100241082 [Vitis vinifera]	XP_002270034	1.8478E-124	73	399.053	380	279	contig_12821.2	102	157	102	158	PF00046.24	Homeobox	Domain	1	56	57	64.9	3.5e-18	CL0123	0.04	0.07	0.25	0.18	0.14
contig_13365	g hbf-1 protein	2669	gi|351724709|ref|NP_001236299.1|G/HBF-1 protein [Glycine max] >gi|1905785|emb|CAA71687.1| G/HBF-1 [Glycine max]	NP_001236299	1.82941E-46	85	180.259	142	121	contig_13365.5	92	147	92	148	PF00046.24	Homeobox	Domain	1	56	57	67	7.9e-19	CL0123	0	1.95	2.27	0	0
contig_13735	PREDICTED: uncharacterized protein LOC100241082	2663	gi|225443476|ref|XP_002270034.1|PREDICTED: uncharacterized protein LOC100241082 [Vitis vinifera]	XP_002270034	1.67003E-138	74	435.647	401	299	contig_13735.4	66	121	66	122	PF00046.24	Homeobox	Domain	1	56	57	63.2	1.2e-17	CL0123	0.5	1.46	0.84	0.62	0.28
contig_13758	homeobox protein, putative	2647	gi|255541474|ref|XP_002511801.1|homeobox protein, putative [Ricinus communis] >gi|223548981|gb|EEF50470.1| homeobox protein, putative [Ricinus communis]	XP_002511801	0	94	561.607	313	295	contig_13758.5	102	157	102	158	PF00046.24	Homeobox	Domain	1	56	57	64.2	5.9e-18	CL0123	0	0.51	0.29	0.44	0.64
contig_13822	wrky transcription	2632	gi|224060279|ref|XP_002300120.1|predicted protein [Populus trichocarpa] >gi|222847378|gb|EEE84925.1| predicted protein [Populus trichocarpa]	XP_002300120	8.06761E-25	94	110.153	57	54	contig_13822.4	66	121	66	122	PF00046.24	Homeobox	Domain	1	56	57	63.9	7.4e-18	CL0123	1.33	2.49	1.47	0.7	1.13
contig_13928	PREDICTED: uncharacterized protein LOC100241082	2628	gi|225443476|ref|XP_002270034.1|PREDICTED: uncharacterized protein LOC100241082 [Vitis vinifera]	XP_002270034	0	80	733.406	574	462	contig_13928.2	102	157	102	158	PF00046.24	Homeobox	Domain	1	56	57	64.9	3.5e-18	CL0123	0.14	1.39	0.27	0.62	0.28
contig_14086	rna polymerase sigma factor	2625	gi|225462725|ref|XP_002268709.1|PREDICTED: RNA polymerase sigma factor rpoD [Vitis vinifera] >gi|302143685|emb|CBI22546.3| unnamed protein product [Vitis vinifera]	XP_002268709	0	82	566.229	438	360	contig_14086.1	102	157	102	158	PF00046.24	Homeobox	Domain	1	56	57	64.9	3.5e-18	CL0123	0.1	0.7	0.59	0.41	0.12
contig_14485	light-inducible protein cprf-	2623	gi|351724709|ref|NP_001236299.1|G/HBF-1 protein [Glycine max] >gi|1905785|emb|CAA71687.1| G/HBF-1 [Glycine max]	NP_001236299	1.26356E-99	78	326.635	272	214	contig_14485.4	89	144	89	145	PF00046.24	Homeobox	Domain	1	56	57	63.1	1.3e-17	CL0123	0.31	0.36	0.56	0.25	0.06
contig_14593	light-inducible protein cprf-	2623	gi|351724709|ref|NP_001236299.1|G/HBF-1 protein [Glycine max] >gi|1905785|emb|CAA71687.1| G/HBF-1 [Glycine max]	NP_001236299	1.26356E-99	78	326.635	272	214	contig_14593.4	89	144	89	145	PF00046.24	Homeobox	Domain	1	56	57	63.8	7.8e-18	CL0123	0.81	0.61	0.95	0.31	0.27
contig_15052	rna polymerase sigma factor	2613	gi|225462725|ref|XP_002268709.1|PREDICTED: RNA polymerase sigma factor rpoD [Vitis vinifera] >gi|302143685|emb|CBI22546.3| unnamed protein product [Vitis vinifera]	XP_002268709	0	82	566.229	438	360	contig_15052.1	102	157	102	158	PF00046.24	Homeobox	Domain	1	56	57	64.2	5.9e-18	CL0123	0	0	0.36	0.28	0.48
contig_15217	light-inducible protein cprf-	2606	gi|351724709|ref|NP_001236299.1|G/HBF-1 protein [Glycine max] >gi|1905785|emb|CAA71687.1| G/HBF-1 [Glycine max]	NP_001236299	1.12153E-99	78	326.635	272	214	contig_15217.4	102	157	102	158	PF00046.24	Homeobox	Domain	1	56	57	64.2	5.9e-18	CL0123	0.4	0	0.27	0.49	0.17
contig_16903	partial	2590	gi|388556562|ref|NP_001254001.1|RNA polymerase sigma factor rpoD-like [Glycine max] >gi|382365028|dbj|BAM05477.1| sigma-like factor 5A [Glycine max]	NP_001254001	6.45573E-67	94	241.891	154	146	contig_16903.3	102	157	102	158	PF00046.24	Homeobox	Domain	1	56	57	64.2	5.9e-18	CL0123	1.24	0.12	1.01	0.82	2
contig_18443	atp-dependent dna helicase pcra-like	2563	gi|359490106|ref|XP_002277737.2|PREDICTED: ATP-dependent DNA helicase pcrA-like [Vitis vinifera]	XP_002277737	0	65	535.413	562	369	contig_18443.3	102	157	102	158	PF00046.24	Homeobox	Domain	1	56	57	64.2	5.9e-18	CL0123	4.73	3.34	1.38	2.74	4.94
contig_18642	atp-dependent dna helicase pcra-like	2563	gi|359490106|ref|XP_002277737.2|PREDICTED: ATP-dependent DNA helicase pcrA-like [Vitis vinifera]	XP_002277737	0	65	535.413	562	369	contig_18642.1	102	157	102	158	PF00046.24	Homeobox	Domain	1	56	57	64.2	5.9e-18	CL0123	3.73	1.59	2.95	1.83	1.95
contig_20330	nuclear transcription factor y subunit a-	2512	gi|255560677|ref|XP_002521352.1|Nuclear transcription factor Y subunit A-3, putative [Ricinus communis] >gi|223539430|gb|EEF41020.1| Nuclear transcription factor Y subunit A-3, putative [Ricinus communis]	XP_002521352	1.7623E-49	58	186.808	279	164	contig_20330.3	66	121	66	122	PF00046.24	Homeobox	Domain	1	56	57	63.2	1.2e-17	CL0123	9.94	8.98	6.24	6.61	12.67
contig_21128	PREDICTED: uncharacterized protein LOC100241082	2501	gi|225443476|ref|XP_002270034.1|PREDICTED: uncharacterized protein LOC100241082 [Vitis vinifera]	XP_002270034	3.71953E-125	73	399.053	380	279	contig_21128.16	111	148	100	151	PF00046.24	Homeobox	Domain	19	54	57	28.1	1.1e-06	CL0123	2.43	6.86	6.8	4.01	2.67
contig_21363	PREDICTED: uncharacterized protein LOC100241082	2475	gi|225443476|ref|XP_002270034.1|PREDICTED: uncharacterized protein LOC100241082 [Vitis vinifera]	XP_002270034	0	73	399.053	380	279	contig_21363.3	89	144	89	145	PF00046.24	Homeobox	Domain	1	56	57	63.1	1.3e-17	CL0123	6.04	1.99	3.93	2.35	2.65
contig_26003	bzip transcription factor 60-like	2335	gi|255539350|ref|XP_002510740.1|conserved hypothetical protein [Ricinus communis] >gi|223551441|gb|EEF52927.1| conserved hypothetical protein [Ricinus communis]	XP_002510740	1.02073E-27	91	123.635	72	66	contig_26003.16	111	148	100	151	PF00046.24	Homeobox	Domain	19	54	57	28.1	1.1e-06	CL0123	0	0.93	3.05	1.51	1.49
contig_31988	heat shock factor	359	gi|255539503|ref|XP_002510816.1|Heat shock factor protein, putative [Ricinus communis] >gi|223549931|gb|EEF51418.1| Heat shock factor protein, putative [Ricinus communis]	XP_002510816	2.19217E-30	89	120.168	64	57	contig_31988.3	127	160	110	162	PF00046.24	Homeobox	Domain	21	54	57	23.2	3.7e-05	CL0123	1.09	0.93	5.41	3.68	1.09
contig_38216	cpd photolyase	5812	gi|13383259|dbj|BAB39480.1|CPD photolyase [Cucumis sativus] >gi|20387244|dbj|BAB91322.1| CPD photolyase [Cucumis sativus]	BAB39480	0	88	716.457	437	386	contig_38216.2	79	113	56	115	PF00046.24	Homeobox	Domain	21	55	57	30.5	2e-07	CL0123	0.48	0.34	0.34	0.34	0.18
contig_39683	homeobox-leucine zipper protein glabra 2-like	5532	gi|225442611|ref|XP_002284502.1|PREDICTED: homeobox-leucine zipper protein GLABRA 2-like [Vitis vinifera]	XP_002284502	0	93	1258.82	760	709	contig_39683.1	418	465	412	468	PF00046.24	Homeobox	Domain	5	52	57	42.5	3.6e-11	CL0123	1	1.58	1.89	2.7	3.23
contig_40190	homeobox protein, putative	5324	gi|255541474|ref|XP_002511801.1|homeobox protein, putative [Ricinus communis] >gi|223548981|gb|EEF50470.1| homeobox protein, putative [Ricinus communis]	XP_002511801	0	92	737.258	422	390	contig_40190.4	127	160	110	162	PF00046.24	Homeobox	Domain	21	54	57	23.2	3.7e-05	CL0123	1.87	3.05	1.32	4.74	5.2
contig_47168	protein far-red impaired response 1-like	4748	gi|359475699|ref|XP_003631734.1|PREDICTED: protein FAR-RED IMPAIRED RESPONSE 1-like [Vitis vinifera]	XP_003631734	0	82	1046.96	749	620	contig_47168.8	32	85	30	86	PF00046.24	Homeobox	Domain	3	56	57	65.8	1.8e-18	CL0123	0.01	0.18	0.58	0.58	1.03
contig_49391	protein far-red impaired response 1-like	4657	gi|359475699|ref|XP_003631734.1|PREDICTED: protein FAR-RED IMPAIRED RESPONSE 1-like [Vitis vinifera]	XP_003631734	0	79	1118.22	862	686	contig_49391.7	65	118	63	119	PF00046.24	Homeobox	Domain	3	56	57	65.2	2.8e-18	CL0123	2.09	0.21	1.16	0.3	0.15
contig_50399	protein far-red impaired response 1-like	4595	gi|359475699|ref|XP_003631734.1|PREDICTED: protein FAR-RED IMPAIRED RESPONSE 1-like [Vitis vinifera]	XP_003631734	0	82	1046.96	749	620	contig_50399.3	59	112	57	113	PF00046.24	Homeobox	Domain	3	56	57	66.5	1.1e-18	CL0123	2.62	3.75	4.71	4.33	5.53
contig_54134	nucleic acid binding	4425	gi|255572931|ref|XP_002527396.1|nucleic acid binding protein, putative [Ricinus communis] >gi|223533206|gb|EEF34962.1| nucleic acid binding protein, putative [Ricinus communis]	XP_002527396	2.79295E-114	78	382.104	289	226	contig_54134.1	102	157	102	158	PF00046.24	Homeobox	Domain	1	56	57	64.9	3.5e-18	CL0123	0	0.14	0.08	0	0
contig_54416	homeobox-leucine zipper protein roc3	4422	gi|225427116|ref|XP_002277673.1|PREDICTED: homeobox-leucine zipper protein ROC3 [Vitis vinifera] >gi|147777871|emb|CAN60291.1| hypothetical protein VITISV_032685 [Vitis vinifera] >gi|297742043|emb|CBI33830.3| unnamed protein product [Vitis vinifera]	XP_002277673	0	82	756.903	547	452	contig_54416.4	32	85	30	86	PF00046.24	Homeobox	Domain	3	56	57	65.8	1.8e-18	CL0123	0.02	0.07	0.18	0.32	0.7
contig_58436	homeobox-leucine zipper protein roc3	4173	gi|225427116|ref|XP_002277673.1|PREDICTED: homeobox-leucine zipper protein ROC3 [Vitis vinifera] >gi|147777871|emb|CAN60291.1| hypothetical protein VITISV_032685 [Vitis vinifera] >gi|297742043|emb|CBI33830.3| unnamed protein product [Vitis vinifera]	XP_002277673	0	83	1157.51	806	677	contig_58436.1	307	340	292	342	PF00046.24	Homeobox	Domain	21	54	57	23.2	3.7e-05	CL0123	42.65	28.58	19.84	14.66	25.78
contig_59905	homeobox-leucine zipper protein roc3	4047	gi|225427116|ref|XP_002277673.1|PREDICTED: homeobox-leucine zipper protein ROC3 [Vitis vinifera] >gi|147777871|emb|CAN60291.1| hypothetical protein VITISV_032685 [Vitis vinifera] >gi|297742043|emb|CBI33830.3| unnamed protein product [Vitis vinifera]	XP_002277673	0	83	1157.51	806	677	contig_59905.2	83	136	81	137	PF00046.24	Homeobox	Domain	3	56	57	62	2.8e-17	CL0123	4.5	13.49	17.21	38.56	29.27
contig_61481	dna-binding protein embp-	2222	gi|255555917|ref|XP_002518994.1|DNA-binding protein EMBP-1, putative [Ricinus communis] >gi|223541981|gb|EEF43527.1| DNA-binding protein EMBP-1, putative [Ricinus communis]	XP_002518994	6.22584E-134	88	330.872	285	251	contig_61481.2	307	340	292	342	PF00046.24	Homeobox	Domain	21	54	57	23.2	3.7e-05	CL0123	0	8.83	0	8.03	0.01
contig_64954	histidyl-trna synthetase 1	2117	gi|225440069|ref|XP_002277086.1|PREDICTED: histidyl-tRNA synthetase-like [Vitis vinifera]	XP_002277086	0	93	498.434	329	307	contig_64954.1	40	93	38	94	PF00046.24	Homeobox	Domain	3	56	57	62.8	1.7e-17	CL0123	0.19	0	0	0	0
contig_68608	unknown	2064	gi|118488004|gb|ABK95823.1|unknown [Populus trichocarpa]	ABK95823	2.56911E-64	90	226.098	140	126	contig_68608.1	229	261	214	263	PF00046.24	Homeobox	Domain	22	54	57	23.3	3.5e-05	CL0123	24.79	33.76	30.95	35.77	61.03
contig_68754	tga transcription factor	2039	gi|224139726|ref|XP_002323247.1|predicted protein [Populus trichocarpa] >gi|222867877|gb|EEF05008.1| predicted protein [Populus trichocarpa]	XP_002323247	4.782E-136	76	275.018	286	219	contig_68754.3	59	112	57	113	PF00046.24	Homeobox	Domain	3	56	57	66.2	1.4e-18	CL0123	0	2.53	3.25	10.02	12.77
contig_71786	homeobox protein knotted-	1977	gi|111038269|gb|ABH03531.1|class II knotted-like homeobox protein [Prunus persica] >gi|215983122|gb|ACJ71731.1| class II knotted-like homeobox transcription factor [Prunus persica]	ABH03531	4.8736E-161	95	481.871	266	254	contig_71786.2	3	31	1	32	PF00046.24	Homeobox	Domain	28	56	57	37.9	9.5e-10	CL0123	0.61	2.94	9.02	4.2	1.57
contig_71944	homeobox protein knotted-	1977	gi|111038269|gb|ABH03531.1|class II knotted-like homeobox protein [Prunus persica] >gi|215983122|gb|ACJ71731.1| class II knotted-like homeobox transcription factor [Prunus persica]	ABH03531	4.8736E-161	95	481.871	266	254	contig_71944.2	229	261	214	263	PF00046.24	Homeobox	Domain	22	54	57	23.3	3.5e-05	CL0123	74.78	45.2	44.03	14.74	23.97
contig_73180	PREDICTED: uncharacterized protein LOC100241082	1968	gi|225443476|ref|XP_002270034.1|PREDICTED: uncharacterized protein LOC100241082 [Vitis vinifera]	XP_002270034	2.29776E-141	74	435.647	401	299	contig_73180.3	81	116	59	118	PF00046.24	Homeobox	Domain	20	55	57	31.9	7.4e-08	CL0123	0.14	1.08	0.43	0.8	0.63
contig_80573	svp-like floral repressor	1770	gi|30575602|gb|AAP33087.1|SVP-like floral repressor [Eucalyptus grandis]	AAP33087	4.09344E-63	99	218.009	109	108	contig_80573.2	70	125	70	126	PF00046.24	Homeobox	Domain	1	56	57	66.1	1.5e-18	CL0123	1.74	1.88	1.83	2.57	3.18
contig_83467	ap2 erf domain-containing transcription factor	1720	gi|255555841|ref|XP_002518956.1|hypothetical protein RCOM_1314900 [Ricinus communis] >gi|223541943|gb|EEF43489.1| hypothetical protein RCOM_1314900 [Ricinus communis]	XP_002518956	3.44495E-60	56	214.157	361	205	contig_83467.3	117	150	94	152	PF00046.24	Homeobox	Domain	21	54	57	23.5	3e-05	CL0123	0	2.4	1.51	2.34	4.21
contig_88737	transcription factor myb59	1619	gi|297815766|ref|XP_002875766.1|hypothetical protein ARALYDRAFT_347705 [Arabidopsis lyrata subsp. lyrata] >gi|297321604|gb|EFH52025.1| hypothetical protein ARALYDRAFT_347705 [Arabidopsis lyrata subsp. lyrata]	XP_002875766	1.79559E-33	97	95.1301	47	46	contig_88737.3	129	183	128	184	PF00046.24	Homeobox	Domain	2	56	57	58.7	3.1e-16	CL0123	3.41	0.47	4.33	3.9	1.36
contig_92766	homeobox-leucine zipper protein hox17	1531	gi|225469372|ref|XP_002263193.1|PREDICTED: homeobox-leucine zipper protein HAT4-like isoform 1 [Vitis vinifera] >gi|296085703|emb|CBI29502.3| unnamed protein product [Vitis vinifera]	XP_002263193	8.08528E-91	81	290.426	238	193	contig_92766.2	189	223	166	225	PF00046.24	Homeobox	Domain	21	55	57	29.3	4.7e-07	CL0123	2.67	2.25	2.44	5	6.78
contig_95228	r2r3-myb transcription	1451	gi|225435070|ref|XP_002284400.1|PREDICTED: transcription factor MYB59-like [Vitis vinifera]	XP_002284400	5.68165E-68	96	229.18	118	114	contig_95228.1	101	156	101	157	PF00046.24	Homeobox	Domain	1	56	57	65.9	1.7e-18	CL0123	12.46	8.17	7.51	8.17	6.73
contig_98425	nac domain protein	1407	gi|147780480|emb|CAN73478.1|hypothetical protein VITISV_037597 [Vitis vinifera]	CAN73478	7.72219E-33	62	132.109	134	84	contig_98425.1	205	238	188	240	PF00046.24	Homeobox	Domain	21	54	57	22.7	5.4e-05	CL0123	27.33	29.97	30.14	28.06	31.7
contig_105008	wrky transcription	1264	gi|255536857|ref|XP_002509495.1|WRKY transcription factor, putative [Ricinus communis] >gi|223549394|gb|EEF50882.1| WRKY transcription factor, putative [Ricinus communis]	XP_002509495	8.08281E-52	94	182.956	91	86	contig_105008.3	32	85	30	86	PF00046.24	Homeobox	Domain	3	56	57	65.8	1.8e-18	CL0123	0	0	0.13	0.03	0.04
contig_105323	agl24 mads-box transcription factor	1264	gi|40806814|gb|AAR92206.1|MADS box transcription factor [Populus tomentosa]	AAR92206	6.2457E-109	84	331.257	225	191	contig_105323.6	108	162	107	163	PF00046.24	Homeobox	Domain	2	56	57	59.1	2.2e-16	CL0123	5.26	4.23	3.75	4.76	4.96
contig_108456	myb domain protein 118	1209	gi|297818378|ref|XP_002877072.1|MYB118 [Arabidopsis lyrata subsp. lyrata] >gi|297322910|gb|EFH53331.1| MYB118 [Arabidopsis lyrata subsp. lyrata]	XP_002877072	7.80904E-42	73	162.155	131	96	contig_108456.4	65	118	63	119	PF00046.24	Homeobox	Domain	3	56	57	65.2	2.8e-18	CL0123	0	1.45	0.36	0.54	0.1
contig_116526	transcription factor jumonji domain-containing protein	1162	gi|255540585|ref|XP_002511357.1|transcription factor, putative [Ricinus communis] >gi|223550472|gb|EEF51959.1| transcription factor, putative [Ricinus communis]	XP_002511357	8.0309E-43	88	165.236	92	81	contig_116526.1	32	85	30	86	PF00046.24	Homeobox	Domain	3	56	57	65.8	1.8e-18	CL0123	0	0	0	0	0
contig_120197	agl24 mads-box transcription factor	997	gi|316890774|gb|ADU56833.1|MADS-box protein STMADS11 subfamily [Coffea arabica]	ADU56833	3.1031E-42	85	110.538	88	75	contig_120197.1	18	76	16	76	PF00046.24	Homeobox	Domain	3	57	57	62.4	2.1e-17	CL0123	3.51	2.11	2.3	3.58	3.87
contig_121430	myb domain protein 27	968	gi|297820046|ref|XP_002877906.1|AtMYB27 [Arabidopsis lyrata subsp. lyrata] >gi|297323744|gb|EFH54165.1| AtMYB27 [Arabidopsis lyrata subsp. lyrata]	XP_002877906	2.78471E-40	83	151.369	98	82	contig_121430.3	3	31	1	32	PF00046.24	Homeobox	Domain	28	56	57	37.9	9.5e-10	CL0123	0	0	0	0	0
contig_121795	nac transcription factor-like 9	942	gi|296089037|emb|CBI38740.3|unnamed protein product [Vitis vinifera]	CBI38740	4.63237E-40	60	152.91	164	99	contig_121795.1	18	76	16	76	PF00046.24	Homeobox	Domain	3	57	57	62.6	1.9e-17	CL0123	0	0.26	0.05	0	0.82
contig_122430	myb domain protein 7	929	gi|224145690|ref|XP_002325733.1|predicted protein [Populus trichocarpa] >gi|222862608|gb|EEF00115.1| predicted protein [Populus trichocarpa]	XP_002325733	3.22891E-69	95	228.794	112	107	contig_122430.2	69	123	68	124	PF00046.24	Homeobox	Domain	2	56	57	61.9	3.1e-17	CL0123	0.14	0.2	0.38	0.14	0.28
contig_127500	transcription factor jumonji domain-containing protein	893	gi|255540585|ref|XP_002511357.1|transcription factor, putative [Ricinus communis] >gi|223550472|gb|EEF51959.1| transcription factor, putative [Ricinus communis]	XP_002511357	8.85391E-85	82	216.853	148	122	contig_127500.1	18	76	16	76	PF00046.24	Homeobox	Domain	3	57	57	62.4	2.1e-17	CL0123	0	0.45	0.93	0.9	0.48
contig_136465	domain-containing protein	817	gi|297733739|emb|CBI14986.3|unnamed protein product [Vitis vinifera]	CBI14986	1.61539E-69	76	233.417	177	135	contig_136465.2	30	91	28	92	PF00046.24	Homeobox	Domain	6	56	57	23.1	3.9e-05	CL0123	0	0	0	0	0
contig_166609	agl24 mads-box transcription factor	616	gi|316890774|gb|ADU56833.1|MADS-box protein STMADS11 subfamily [Coffea arabica]	ADU56833	5.14233E-35	85	110.538	88	75	contig_166609.1	2	23	1	26	PF00046.24	Homeobox	Domain	33	54	57	22	8.5e-05	CL0123	0.11	0.2	0.09	0	0.24
contig_21128	ap2 erf domain-containing transcription factor	2495	gi|193237573|dbj|BAG50063.1|transcription factor AP2-EREBP [Lotus japonicus]	BAG50063	1.55248E-25	71	115.931	114	81	contig_21128.16	109	148	109	148	PF05920.6	Homeobox_KN	Family	1	40	40	60.4	9.6e-17	CL0123	2.43	6.86	6.8	4.01	2.67
contig_26003	bzip transcription factor 60-like	2335	gi|255539350|ref|XP_002510740.1|conserved hypothetical protein [Ricinus communis] >gi|223551441|gb|EEF52927.1| conserved hypothetical protein [Ricinus communis]	XP_002510740	1.02073E-27	91	123.635	72	66	contig_26003.16	109	148	109	148	PF05920.6	Homeobox_KN	Family	1	40	40	60.4	9.6e-17	CL0123	0	0.93	3.05	1.51	1.49
contig_31988	nuclear transcription factor y subunit	350	gi|255638811|gb|ACU19709.1|unknown [Glycine max]	ACU19709	2.36628E-15	84	78.1814	53	45	contig_31988.3	121	160	121	160	PF05920.6	Homeobox_KN	Family	1	40	40	59.8	1.4e-16	CL0123	1.09	0.93	5.41	3.68	1.09
contig_38216	cpd photolyase	5812	gi|13383259|dbj|BAB39480.1|CPD photolyase [Cucumis sativus] >gi|20387244|dbj|BAB91322.1| CPD photolyase [Cucumis sativus]	BAB39480	0	88	716.457	437	386	contig_38216.2	73	112	73	112	PF05920.6	Homeobox_KN	Family	1	40	40	59.3	2.1e-16	CL0123	0.48	0.34	0.34	0.34	0.18
contig_40190	homeobox protein, putative	5324	gi|255541474|ref|XP_002511801.1|homeobox protein, putative [Ricinus communis] >gi|223548981|gb|EEF50470.1| homeobox protein, putative [Ricinus communis]	XP_002511801	0	92	737.258	422	390	contig_40190.4	121	160	121	160	PF05920.6	Homeobox_KN	Family	1	40	40	59.8	1.4e-16	CL0123	1.87	3.05	1.32	4.74	5.2
contig_58436	homeobox-leucine zipper protein roc3	4173	gi|225427116|ref|XP_002277673.1|PREDICTED: homeobox-leucine zipper protein ROC3 [Vitis vinifera] >gi|147777871|emb|CAN60291.1| hypothetical protein VITISV_032685 [Vitis vinifera] >gi|297742043|emb|CBI33830.3| unnamed protein product [Vitis vinifera]	XP_002277673	0	83	1157.51	806	677	contig_58436.1	301	340	301	340	PF05920.6	Homeobox_KN	Family	1	40	40	58.8	3e-16	CL0123	42.65	28.58	19.84	14.66	25.78
contig_61481	ap2 domain transcription factor	2202	gi|255543212|ref|XP_002512669.1|AP2 domain transcription factor RAP2.3, putative [Ricinus communis] >gi|223548630|gb|EEF50121.1| AP2 domain transcription factor RAP2.3, putative [Ricinus communis]	XP_002512669	1.47023E-25	97	115.931	74	72	contig_61481.2	301	340	301	340	PF05920.6	Homeobox_KN	Family	1	40	40	58.8	3e-16	CL0123	0	8.83	0	8.03	0.01
contig_68608	unknown	2064	gi|118488004|gb|ABK95823.1|unknown [Populus trichocarpa]	ABK95823	2.56911E-64	90	226.098	140	126	contig_68608.1	222	261	222	261	PF05920.6	Homeobox_KN	Family	1	40	40	59.3	2.1e-16	CL0123	24.79	33.76	30.95	35.77	61.03
contig_71944	homeobox-leucine zipper protein hat5-like	1973	gi|225452490|ref|XP_002278872.1|PREDICTED: homeobox-leucine zipper protein HAT5-like [Vitis vinifera]	XP_002278872	2.81399E-50	83	185.652	124	104	contig_71944.2	222	261	222	261	PF05920.6	Homeobox_KN	Family	1	40	40	59.3	2.1e-16	CL0123	74.78	45.2	44.03	14.74	23.97
contig_73180	transcription factor-like protein dpb-like	1966	gi|225440073|ref|XP_002282450.1|PREDICTED: transcription factor-like protein DPB [Vitis vinifera] >gi|297741646|emb|CBI32778.3| unnamed protein product [Vitis vinifera]	XP_002282450	3.32442E-137	77	416.772	335	260	contig_73180.3	76	115	76	115	PF05920.6	Homeobox_KN	Family	1	40	40	56.5	1.6e-15	CL0123	0.14	1.08	0.43	0.8	0.63
contig_83467	homeobox-leucine zipper protein hdg2-like	1706	gi|255566373|ref|XP_002524172.1|homeobox protein, putative [Ricinus communis] >gi|223536541|gb|EEF38187.1| homeobox protein, putative [Ricinus communis]	XP_002524172	2.07473E-165	88	499.975	334	296	contig_83467.3	111	150	111	150	PF05920.6	Homeobox_KN	Family	1	40	40	60	1.3e-16	CL0123	0	2.4	1.51	2.34	4.21
contig_92766	50s ribosomal protein mitochondrial	1524	gi|255556067|ref|XP_002519068.1|50S ribosomal protein L21, mitochondrial precursor, putative [Ricinus communis] >gi|223541731|gb|EEF43279.1| 50S ribosomal protein L21, mitochondrial precursor, putative [Ricinus communis]	XP_002519068	1.63694E-62	88	215.698	152	135	contig_92766.2	183	222	183	222	PF05920.6	Homeobox_KN	Family	1	40	40	58	5.2e-16	CL0123	2.67	2.25	2.44	5	6.78
contig_98425	ethylene-responsive transcription factor rap2-7-like	1402	gi|356544634|ref|XP_003540753.1|PREDICTED: ethylene-responsive transcription factor RAP2-7-like [Glycine max]	XP_003540753	1.2222E-36	100	108.612	50	50	contig_98425.1	199	238	199	238	PF05920.6	Homeobox_KN	Family	1	40	40	59	2.5e-16	CL0123	27.33	29.97	30.14	28.06	31.7
contig_166609	ethylene-responsive transcription factor wri1	616	gi|48479368|gb|AAT44955.1|putative AP2/EREBP transcription factor [Arabidopsis thaliana]	AAT44955	2.0472E-64	84	208.764	134	113	contig_166609.1	2	23	1	23	PF05920.6	Homeobox_KN	Family	19	40	40	33.9	1.7e-08	CL0123	0.11	0.2	0.09	0	0.24
contig_42344	homeobox-leucine zipper protein anthocyaninless 2	5179	gi|255541474|ref|XP_002511801.1|homeobox protein, putative [Ricinus communis] >gi|223548981|gb|EEF50470.1| homeobox protein, putative [Ricinus communis]	XP_002511801	0	86	1258.43	827	718	contig_42344.7	38	96	37	99	PF00447.12	HSF_DNA-bind	Family	2	60	104	84.2	5.9e-24	CL0123	0	0.69	0	0	0.91
contig_116566	transcription factor hy5	1156	gi|147844008|emb|CAN83322.1|hypothetical protein VITISV_024883 [Vitis vinifera] >gi|296082014|emb|CBI21019.3| unnamed protein product [Vitis vinifera]	CAN83322	2.33065E-28	89	118.242	149	134	contig_116566.1	149	207	148	208	PF00447.12	HSF_DNA-bind	Family	2	60	104	73.7	1.1e-20	CL0123	0.96	0.34	0.46	1.34	3.49
contig_137045	nuclear transcription factor y subunit b-3	815	gi|356555763|ref|XP_003546199.1|PREDICTED: nuclear transcription factor Y subunit B-3-like [Glycine max]	XP_003546199	6.40435E-67	88	216.468	127	113	contig_137045.3	151	207	150	207	PF00447.12	HSF_DNA-bind	Family	2	58	104	69.2	2.7e-19	CL0123	0.94	0.51	0.49	0.09	0.05
contig_140998	transcription factor jumonji domain-containing protein	722	gi|225456953|ref|XP_002278337.1|PREDICTED: jmjC domain-containing protein 4-like [Vitis vinifera]	XP_002278337	5.53153E-46	90	169.859	95	86	contig_140998.2	42	91	41	91	PF00447.12	HSF_DNA-bind	Family	2	51	104	55.8	4e-15	CL0123	2.17	0.82	0.39	0.53	0.51
contig_148638	jmjc domain-containing protein 4-like	704	gi|255540585|ref|XP_002511357.1|transcription factor, putative [Ricinus communis] >gi|223550472|gb|EEF51959.1| transcription factor, putative [Ricinus communis]	XP_002511357	1.07227E-43	89	162.925	89	80	contig_148638.2	33	86	32	86	PF00447.12	HSF_DNA-bind	Family	2	55	104	69.7	1.9e-19	CL0123	6.41	4.28	2.7	3.72	2.93
contig_162817	ethylene response element binding protein	622	gi|297824519|ref|XP_002880142.1|hypothetical protein ARALYDRAFT_903921 [Arabidopsis lyrata subsp. lyrata] >gi|297325981|gb|EFH56401.1| hypothetical protein ARALYDRAFT_903921 [Arabidopsis lyrata subsp. lyrata]	XP_002880142	3.2601E-55	72	186.422	158	115	contig_162817.2	27	77	26	77	PF00447.12	HSF_DNA-bind	Family	2	52	104	56.6	2.3e-15	CL0123	0.64	0.66	0.54	0.07	3.26
contig_175580	self-pruning g-box protein	536	gi|359496533|ref|XP_003635259.1|PREDICTED: protein FD-like [Vitis vinifera]	XP_003635259	1.3587E-27	95	114.005	65	62	contig_175580.1	11	68	10	68	PF00447.12	HSF_DNA-bind	Family	2	59	104	73	1.8e-20	CL0123	7.14	0.44	0.21	0.62	0.82
contig_187538	heat shock factor	487	gi|297739641|emb|CBI29823.3|unnamed protein product [Vitis vinifera]	CBI29823	5.18507E-35	98	129.028	63	62	contig_187538.1	27	72	26	72	PF00447.12	HSF_DNA-bind	Family	2	47	104	50.6	1.7e-13	CL0123	29.92	8.69	4.08	4.76	5.48
contig_200610	antagonist of e2f-dp complex	452	gi|255552752|ref|XP_002517419.1|E2F, putative [Ricinus communis] >gi|223543430|gb|EEF44961.1| E2F, putative [Ricinus communis]	XP_002517419	1.73214E-44	80	158.688	105	85	contig_200610.2	27	80	26	80	PF00447.12	HSF_DNA-bind	Family	2	55	104	68.3	5.3e-19	CL0123	2.81	1.03	0.42	0.41	2.42
contig_15657	ureidoglycine aminohydrolase	2604	gi|312281791|dbj|BAJ33761.1|unnamed protein product [Thellungiella halophila]	BAJ33761	7.86094E-55	98	201.06	97	96	contig_15657.11	329	447	328	447	PF02373.17	JmjC	Family	2	114	114	124.8	1.8e-36	CL0029	14.2	12.67	15.05	15.14	17
contig_107536	nac domain protein	1222	gi|147780480|emb|CAN73478.1|hypothetical protein VITISV_037597 [Vitis vinifera]	CAN73478	4.27982E-33	62	132.109	134	84	contig_107536.7	26	51	20	55	PF02373.17	JmjC	Family	81	106	114	29.6	6.5e-07	CL0029	0	0	0	0	0
contig_110746	nac transcription factor-like 9	1189	gi|296089037|emb|CBI38740.3|unnamed protein product [Vitis vinifera]	CBI38740	3.00921E-41	55	158.303	204	113	contig_110746.4	26	51	20	55	PF02373.17	JmjC	Family	81	106	114	29.6	6.5e-07	CL0029	0	0	0	0	0
contig_115763	PREDICTED: uncharacterized protein LOC100241082	1164	gi|225443476|ref|XP_002270034.1|PREDICTED: uncharacterized protein LOC100241082 [Vitis vinifera]	XP_002270034	4.76766E-141	80	424.476	339	273	contig_115763.5	132	229	131	232	PF02373.17	JmjC	Family	2	106	114	50.4	2.2e-13	CL0029	0	0	0	0	0
contig_119251	transcription factor jumonji domain-containing protein	1017	gi|255540585|ref|XP_002511357.1|transcription factor, putative [Ricinus communis] >gi|223550472|gb|EEF51959.1| transcription factor, putative [Ricinus communis]	XP_002511357	1.26371E-109	82	300.056	198	164	contig_119251.3	88	185	87	188	PF02373.17	JmjC	Family	2	106	114	50.9	1.6e-13	CL0029	0	0	0	0	0
contig_119438	homeodomain leucine zipper protein	1004	gi|350537501|ref|NP_001234296.1|homeodomain leucine zipper protein [Solanum lycopersicum] >gi|211853240|emb|CAP16664.1| homeodomain leucine zipper protein [Solanum lycopersicum]	NP_001234296	1.4003E-47	83	172.17	141	118	contig_119438.3	88	127	87	149	PF02373.17	JmjC	Family	2	42	114	26.3	6.4e-06	CL0029	0	0	0.08	0	0
contig_119639	homeodomain leucine zipper protein	1004	gi|350537501|ref|NP_001234296.1|homeodomain leucine zipper protein [Solanum lycopersicum] >gi|211853240|emb|CAP16664.1| homeodomain leucine zipper protein [Solanum lycopersicum]	NP_001234296	1.4003E-47	83	172.17	141	118	contig_119639.4	132	171	131	189	PF02373.17	JmjC	Family	2	42	114	25.7	1e-05	CL0029	0	0	0	0	0
contig_123296	myb domain protein 7	929	gi|224145690|ref|XP_002325733.1|predicted protein [Populus trichocarpa] >gi|222862608|gb|EEF00115.1| predicted protein [Populus trichocarpa]	XP_002325733	3.22891E-69	95	228.794	112	107	contig_123296.2	88	127	87	136	PF02373.17	JmjC	Family	2	42	114	26.5	5.7e-06	CL0029	0	0.25	0	0.09	0
contig_123486	ethylene-responsive transcription factor rap2-7-like	927	gi|356547208|ref|XP_003542008.1|PREDICTED: ethylene-responsive transcription factor RAP2-7-like [Glycine max]	XP_003542008	9.35505E-83	95	243.432	140	133	contig_123486.3	132	171	131	180	PF02373.17	JmjC	Family	2	42	114	25.8	9.2e-06	CL0029	0	0	0	0	0
contig_124898	mikc mads-box transcription factor	922	gi|4322475|gb|AAD16052.1|putative MADS box transcription factor ETL [Eucalyptus globulus subsp. globulus]	AAD16052	7.12143E-93	97	211.846	107	104	contig_124898.3	88	185	87	188	PF02373.17	JmjC	Family	2	106	114	50.9	1.6e-13	CL0029	0	0	0.1	0	0
contig_127189	domain-containing protein	896	gi|225456953|ref|XP_002278337.1|PREDICTED: jmjC domain-containing protein 4-like [Vitis vinifera]	XP_002278337	1.36947E-69	70	234.572	208	146	contig_127189.4	26	51	20	55	PF02373.17	JmjC	Family	81	106	114	29.6	6.5e-07	CL0029	0	0	0	0	0
contig_128841	jmjc domain-containing protein 4-like	873	gi|225456953|ref|XP_002278337.1|PREDICTED: jmjC domain-containing protein 4-like [Vitis vinifera]	XP_002278337	1.1282E-100	73	314.694	258	189	contig_128841.3	88	127	87	149	PF02373.17	JmjC	Family	2	42	114	26.3	6.4e-06	CL0029	0	0	0	0	0
contig_130651	agl24 mads-box transcription factor	857	gi|316890774|gb|ADU56833.1|MADS-box protein STMADS11 subfamily [Coffea arabica]	ADU56833	1.03289E-34	85	110.538	88	75	contig_130651.2	26	51	20	55	PF02373.17	JmjC	Family	81	106	114	29.6	6.5e-07	CL0029	0	0	0	0	0
contig_131491	abscisic acid-insensitive 5-like protein 5-like	857	gi|255555610|ref|XP_002518841.1|G-box-binding factor, putative [Ricinus communis] >gi|223542014|gb|EEF43559.1| G-box-binding factor, putative [Ricinus communis]	XP_002518841	1.63018E-22	88	102.064	88	78	contig_131491.3	22	61	21	100	PF02373.17	JmjC	Family	2	42	114	28.2	1.7e-06	CL0029	0	0	0	0	0
contig_133221	ap2-like ethylene-responsive transcription factor ail6-like	850	gi|359497499|ref|XP_003635541.1|PREDICTED: AP2-like ethylene-responsive transcription factor AIL6-like [Vitis vinifera]	XP_003635541	5.28232E-116	85	354.369	259	222	contig_133221.2	88	127	87	136	PF02373.17	JmjC	Family	2	42	114	26.5	5.7e-06	CL0029	0	0	0	0.04	0
contig_136268	agl24 mads-box transcription factor	817	gi|316890774|gb|ADU56833.1|MADS-box protein STMADS11 subfamily [Coffea arabica]	ADU56833	2.60463E-60	81	201.445	174	142	contig_136268.2	22	61	21	70	PF02373.17	JmjC	Family	2	42	114	28.5	1.4e-06	CL0029	0	0	0	0.33	0
contig_137407	agl24 mads-box transcription factor	792	gi|316890774|gb|ADU56833.1|MADS-box protein STMADS11 subfamily [Coffea arabica]	ADU56833	1.23003E-54	81	186.422	156	127	contig_137407.3	26	51	20	55	PF02373.17	JmjC	Family	81	106	114	29.6	6.5e-07	CL0029	0	0	0.2	0	0
contig_137901	transcription factor jumonji domain-containing protein	781	gi|297733739|emb|CBI14986.3|unnamed protein product [Vitis vinifera]	CBI14986	4.04528E-46	81	171.014	113	92	contig_137901.5	26	51	20	55	PF02373.17	JmjC	Family	81	106	114	29.6	6.5e-07	CL0029	0	0	0	0	0
contig_138609	agl24 mads-box transcription factor	755	gi|316890774|gb|ADU56833.1|MADS-box protein STMADS11 subfamily [Coffea arabica]	ADU56833	6.44214E-39	85	110.538	88	75	contig_138609.3	22	119	21	123	PF02373.17	JmjC	Family	2	106	114	52.9	3.7e-14	CL0029	0	0	0	0	0
contig_156248	transcription factor jumonji domain-containing protein	696	gi|225456953|ref|XP_002278337.1|PREDICTED: jmjC domain-containing protein 4-like [Vitis vinifera]	XP_002278337	1.40429E-76	88	249.98	145	129	contig_156248.2	5	96	1	100	PF02373.17	JmjC	Family	8	106	114	44.6	1.3e-11	CL0029	0	0	0	0	0
contig_15657	ureidoglycine aminohydrolase	2590	gi|297745668|emb|CBI40922.3|unnamed protein product [Vitis vinifera]	CBI40922	1.17378E-95	90	310.071	175	158	contig_15657.11	17	50	17	50	PF02375.12	JmjN	Family	1	34	34	57.4	6.9e-16	No_clan	14.2	12.67	15.05	15.14	17
contig_12320	nac domain ipr003441	2720	gi|224109864|ref|XP_002315336.1|NAC domain protein, IPR003441 [Populus trichocarpa] >gi|118483306|gb|ABK93555.1| unknown [Populus trichocarpa] >gi|222864376|gb|EEF01507.1| NAC domain protein, IPR003441 [Populus trichocarpa]	XP_002315336	8.46598E-109	83	298.516	194	162	contig_12320.3	32	98	10	102	PF01486.12	K-box	Family	20	86	100	44.9	7.4e-12	No_clan	0	0.01	0.2	0.15	0.56
contig_13291	ap2 domain class transcription factor	2683	gi|217072218|gb|ACJ84469.1|unknown [Medicago truncatula] >gi|388511779|gb|AFK43951.1| unknown [Medicago truncatula]	ACJ84469	9.45381E-33	93	135.961	87	81	contig_13291.4	32	98	10	102	PF01486.12	K-box	Family	20	86	100	44.9	7.4e-12	No_clan	0	0.01	0	0	0
contig_13347	transcription factor une10-like	2672	gi|356495899|ref|XP_003516808.1|PREDICTED: transcription factor UNE10-like [Glycine max]	XP_003516808	3.17724E-55	63	207.223	264	168	contig_13347.2	32	121	17	123	PF01486.12	K-box	Family	9	98	100	41.2	1.1e-10	No_clan	3.38	0.17	0.79	0.45	0
contig_16493	partial	2590	gi|388556562|ref|NP_001254001.1|RNA polymerase sigma factor rpoD-like [Glycine max] >gi|382365028|dbj|BAM05477.1| sigma-like factor 5A [Glycine max]	NP_001254001	6.45573E-67	94	241.891	154	146	contig_16493.3	32	121	17	123	PF01486.12	K-box	Family	9	98	100	41.2	1.1e-10	No_clan	0.13	1.95	2.39	1.62	1.74
contig_52151	tubby-like f-box protein 3	4493	gi|225436797|ref|XP_002269323.1|PREDICTED: tubby-like F-box protein 3-like [Vitis vinifera]	XP_002269323	0	92	718.768	406	375	contig_52151.5	91	175	90	179	PF01486.12	K-box	Family	2	86	100	91	3.2e-26	No_clan	0.62	0.71	0.54	2.02	2.16
contig_54392	nucleic acid binding	4425	gi|255572931|ref|XP_002527396.1|nucleic acid binding protein, putative [Ricinus communis] >gi|223533206|gb|EEF34962.1| nucleic acid binding protein, putative [Ricinus communis]	XP_002527396	2.79295E-114	78	382.104	289	226	contig_54392.5	91	175	90	179	PF01486.12	K-box	Family	2	86	100	91	3.2e-26	No_clan	0	0	0	0	0.42
contig_76651	transcription factor tga1	1870	gi|225459415|ref|XP_002285820.1|PREDICTED: transcription factor TGA4 [Vitis vinifera] >gi|302141896|emb|CBI19099.3| unnamed protein product [Vitis vinifera]	XP_002285820	1.87111E-119	82	370.548	271	224	contig_76651.5	102	162	64	165	PF01486.12	K-box	Family	23	83	100	34.3	1.5e-08	No_clan	11.57	1.32	0	0.03	11.93
contig_77632	transcription factor tga1	1857	gi|225459415|ref|XP_002285820.1|PREDICTED: transcription factor TGA4 [Vitis vinifera] >gi|302141896|emb|CBI19099.3| unnamed protein product [Vitis vinifera]	XP_002285820	1.98159E-144	75	434.491	365	277	contig_77632.5	88	155	61	158	PF01486.12	K-box	Family	16	83	100	34.4	1.4e-08	No_clan	9.36	14.48	16.08	23.07	4.47
contig_77650	transcription factor tga1	1857	gi|225459415|ref|XP_002285820.1|PREDICTED: transcription factor TGA4 [Vitis vinifera] >gi|302141896|emb|CBI19099.3| unnamed protein product [Vitis vinifera]	XP_002285820	1.98159E-144	75	434.491	365	277	contig_77650.1	1	50	1	53	PF01486.12	K-box	Family	38	87	100	41.5	8.6e-11	No_clan	0	0	0	0	0.45
contig_80742	homeobox-leucine zipper protein	1769	gi|359496307|ref|XP_003635205.1|PREDICTED: homeobox-leucine zipper protein HAT4-like isoform 2 [Vitis vinifera]	XP_003635205	2.75389E-43	85	166.007	100	85	contig_80742.2	93	159	71	163	PF01486.12	K-box	Family	20	86	100	43.1	2.6e-11	No_clan	0.48	0.57	0.7	1.6	0.4
contig_85356	short internodes 2	1690	gi|224134186|ref|XP_002327777.1|short internodes 2 [Populus trichocarpa] >gi|222836862|gb|EEE75255.1| short internodes 2 [Populus trichocarpa]	XP_002327777	4.46805E-68	71	234.187	233	166	contig_85356.3	93	159	71	163	PF01486.12	K-box	Family	20	86	100	43.1	2.6e-11	No_clan	0.34	0.06	0	0	0
contig_87545	gata transcription factor 28	1661	gi|297735780|emb|CBI18467.3|unnamed protein product [Vitis vinifera]	CBI18467	1.43506E-88	80	284.263	213	171	contig_87545.6	76	170	62	172	PF01486.12	K-box	Family	3	97	100	89.5	9.5e-26	No_clan	20.57	23.09	20.48	27.02	32.41
contig_98429	predicted protein	1396	gi|224069018|ref|XP_002302880.1|predicted protein [Populus trichocarpa] >gi|222844606|gb|EEE82153.1| predicted protein [Populus trichocarpa]	XP_002302880	7.25208E-167	87	500.36	362	316	contig_98429.2	1	50	1	53	PF01486.12	K-box	Family	38	87	100	41.5	8.6e-11	No_clan	0.13	0	0	0	0
contig_99499	ethylene-responsive transcription factor rap2-7-like	1356	gi|359479031|ref|XP_002284749.2|PREDICTED: ethylene-responsive transcription factor RAP2-7-like [Vitis vinifera]	XP_002284749	1.54636E-64	98	205.297	101	99	contig_99499.3	91	189	90	189	PF01486.12	K-box	Family	2	100	100	103.5	4e-30	No_clan	3.59	3.63	1.8	4.3	7.74
contig_102027	homeobox protein knotted-	1333	gi|224058619|ref|XP_002299569.1|predicted protein [Populus trichocarpa] >gi|222846827|gb|EEE84374.1| predicted protein [Populus trichocarpa]	XP_002299569	7.15422E-177	94	508.064	277	263	contig_102027.4	102	176	64	179	PF01486.12	K-box	Family	23	97	100	41.6	7.8e-11	No_clan	0.01	8.34	9.13	13.5	6.67
contig_103150	svp-like floral repressor	1333	gi|30575602|gb|AAP33087.1|SVP-like floral repressor [Eucalyptus grandis]	AAP33087	1.55776E-64	99	218.009	109	108	contig_103150.4	89	169	63	172	PF01486.12	K-box	Family	17	97	100	41	1.2e-10	No_clan	117.73	76.84	64.41	59.15	66.09
contig_103919	ap2 transcription factor 2d	1313	gi|356541277|ref|XP_003539105.1|PREDICTED: ethylene-responsive transcription factor RAP2-7-like [Glycine max]	XP_003539105	1.5874E-59	95	209.534	123	117	contig_103919.2	7	82	4	83	PF01486.12	K-box	Family	23	99	100	53.6	1.4e-14	No_clan	0	0	0	0	0
contig_112857	transcription factor hy5-like protein	1186	gi|255556628|ref|XP_002519348.1|Transcription factor HY5, putative [Ricinus communis] >gi|223541663|gb|EEF43212.1| Transcription factor HY5, putative [Ricinus communis]	XP_002519348	5.34974E-41	80	152.91	125	101	contig_112857.5	23	113	13	113	PF01486.12	K-box	Family	10	100	100	94.7	2.2e-27	No_clan	3.44	2.83	1.54	3.05	3.57
contig_114518	ap2 domain-containing transcription factor	1183	gi|296090642|emb|CBI41041.3|unnamed protein product [Vitis vinifera]	CBI41041	7.49679E-91	67	294.664	319	216	contig_114518.1	97	158	75	159	PF01486.12	K-box	Family	24	85	100	43.6	1.9e-11	No_clan	1.09	0.46	0.63	0.15	0.26
contig_116866	transcription factor hy5	1156	gi|147844008|emb|CAN83322.1|hypothetical protein VITISV_024883 [Vitis vinifera] >gi|296082014|emb|CBI21019.3| unnamed protein product [Vitis vinifera]	CAN83322	2.33065E-28	89	118.242	149	134	contig_116866.2	7	82	4	83	PF01486.12	K-box	Family	23	99	100	53.6	1.4e-14	No_clan	0	0	0.91	0.77	5.94
contig_118279	transcription factor hbp-1b	1118	gi|255583258|ref|XP_002532393.1|Transcription factor HBP-1b(c1), putative [Ricinus communis] >gi|223527889|gb|EEF29978.1| Transcription factor HBP-1b(c1), putative [Ricinus communis]	XP_002532393	9.95712E-140	84	417.157	298	251	contig_118279.2	7	68	3	69	PF01486.12	K-box	Family	23	85	100	49.6	2.5e-13	No_clan	0	0.48	1.47	2.05	0.84
contig_121789	transcription factor mute	945	gi|255552231|ref|XP_002517160.1|DNA binding protein, putative [Ricinus communis] >gi|223543795|gb|EEF45323.1| DNA binding protein, putative [Ricinus communis]	XP_002517160	2.721E-76	82	243.047	190	156	contig_121789.1	97	158	75	159	PF01486.12	K-box	Family	24	85	100	43.6	1.9e-11	No_clan	2.13	2.51	0.62	0.42	2.67
contig_122419	ocs element-binding	940	gi|255548457|ref|XP_002515285.1|Ocs element-binding factor, putative [Ricinus communis] >gi|223545765|gb|EEF47269.1| Ocs element-binding factor, putative [Ricinus communis]	XP_002515285	1.76441E-52	83	179.874	145	121	contig_122419.1	97	158	75	161	PF01486.12	K-box	Family	24	85	100	42.2	5.1e-11	No_clan	0	0.95	0	0	0.89
contig_123857	ethylene-responsive transcription factor rap2-7-like	927	gi|356547208|ref|XP_003542008.1|PREDICTED: ethylene-responsive transcription factor RAP2-7-like [Glycine max]	XP_003542008	9.35505E-83	95	243.432	140	133	contig_123857.1	88	175	74	175	PF01486.12	K-box	Family	13	100	100	57.5	8.5e-16	No_clan	0.17	0.26	0.2	0.29	0.38
contig_124256	homeobox-leucine zipper protein	925	gi|357476775|ref|XP_003608673.1|Homeobox-leucine zipper protein [Medicago truncatula] >gi|355509728|gb|AES90870.1| Homeobox-leucine zipper protein [Medicago truncatula]	XP_003608673	1.60931E-48	79	173.711	127	101	contig_124256.3	81	170	69	171	PF01486.12	K-box	Family	10	99	100	64.6	5.5e-18	No_clan	45.44	43.9	46.67	38.87	39.92
contig_125965	agl24 mads-box transcription factor	919	gi|316890774|gb|ADU56833.1|MADS-box protein STMADS11 subfamily [Coffea arabica]	ADU56833	4.42315E-54	81	186.422	156	127	contig_125965.2	7	68	3	69	PF01486.12	K-box	Family	23	85	100	49.6	2.5e-13	No_clan	0	0.6	1.52	2.13	0.18
contig_128795	mikc mads-box transcription factor	882	gi|4322475|gb|AAD16052.1|putative MADS box transcription factor ETL [Eucalyptus globulus subsp. globulus]	AAD16052	3.85894E-123	98	362.073	205	201	contig_128795.1	97	171	75	173	PF01486.12	K-box	Family	24	98	100	51	9.4e-14	No_clan	0	0.84	0	0	0.18
contig_130596	abscisic acid-insensitive 5-like protein 5-like	869	gi|255555610|ref|XP_002518841.1|G-box-binding factor, putative [Ricinus communis] >gi|223542014|gb|EEF43559.1| G-box-binding factor, putative [Ricinus communis]	XP_002518841	1.72556E-22	88	102.064	88	78	contig_130596.1	97	158	75	161	PF01486.12	K-box	Family	24	85	100	42.2	5.1e-11	No_clan	0	0	1.75	3.43	3.88
contig_133461	dna binding	836	gi|359476025|ref|XP_002283717.2|PREDICTED: homeobox-leucine zipper protein ATHB-15-like [Vitis vinifera] >gi|296081833|emb|CBI20838.3| unnamed protein product [Vitis vinifera]	XP_002283717	6.64194E-124	98	384.03	191	189	contig_133461.2	7	81	4	83	PF01486.12	K-box	Family	23	98	100	55.9	2.7e-15	No_clan	0	0	0	0	0
contig_142980	unknown	720	gi|388492126|gb|AFK34129.1|unknown [Lotus japonicus]	AFK34129	1.02058E-59	82	198.749	140	116	contig_142980.2	7	68	4	71	PF01486.12	K-box	Family	23	85	100	47.4	1.2e-12	No_clan	0	0	0	0.66	0
contig_146316	jmjc domain-containing protein 4-like	710	gi|255540585|ref|XP_002511357.1|transcription factor, putative [Ricinus communis] >gi|223550472|gb|EEF51959.1| transcription factor, putative [Ricinus communis]	XP_002511357	1.14142E-43	89	162.925	89	80	contig_146316.2	7	70	4	74	PF01486.12	K-box	Family	23	87	100	48.6	5.2e-13	No_clan	1.94	0	0	0	0
contig_31988	dehydration-responsive element-binding protein	346	gi|255537273|ref|XP_002509703.1|Dehydration-responsive element-binding protein 1F, putative [Ricinus communis] >gi|223549602|gb|EEF51090.1| Dehydration-responsive element-binding protein 1F, putative [Ricinus communis]	XP_002509703	5.89769E-30	89	116.701	65	58	contig_31988.1	1	33	1	34	PF03790.8	KNOX1	Family	12	44	45	43.8	1.1e-11	No_clan	1.09	0.93	5.41	3.68	1.09
contig_40190	homeobox-leucine zipper protein anthocyaninless 2-like	5282	gi|255541474|ref|XP_002511801.1|homeobox protein, putative [Ricinus communis] >gi|223548981|gb|EEF50470.1| homeobox protein, putative [Ricinus communis]	XP_002511801	0	82	814.683	578	478	contig_40190.1	1	33	1	34	PF03790.8	KNOX1	Family	12	44	45	44.5	6.5e-12	No_clan	1.87	3.05	1.32	4.74	5.2
contig_58436	homeobox-leucine zipper protein hdg2-like	4166	gi|356550018|ref|XP_003543387.1|PREDICTED: homeobox-leucine zipper protein HDG2-like [Glycine max]	XP_003543387	0	81	783.097	547	448	contig_58436.1	97	139	96	140	PF03790.8	KNOX1	Family	2	44	45	63.3	8.7e-18	No_clan	42.65	28.58	19.84	14.66	25.78
contig_61481	nuclear transcription factor y subunit a-3	2198	gi|388523195|gb|AFK49650.1|nuclear transcription factor Y subunit A8 [Medicago truncatula]	AFK49650	2.81392E-33	75	139.428	124	93	contig_61481.2	97	139	96	140	PF03790.8	KNOX1	Family	2	44	45	63.3	8.7e-18	No_clan	0	8.83	0	8.03	0.01
contig_68608	transcription factor tga1	2051	gi|225459415|ref|XP_002285820.1|PREDICTED: transcription factor TGA4 [Vitis vinifera] >gi|302141896|emb|CBI19099.3| unnamed protein product [Vitis vinifera]	XP_002285820	3.06804E-117	74	366.696	316	236	contig_68608.1	19	60	17	61	PF03790.8	KNOX1	Family	3	44	45	64.3	4.4e-18	No_clan	24.79	33.76	30.95	35.77	61.03
contig_71944	homeobox-leucine zipper protein hat5-like	1973	gi|225452490|ref|XP_002278872.1|PREDICTED: homeobox-leucine zipper protein HAT5-like [Vitis vinifera]	XP_002278872	2.81399E-50	83	185.652	124	104	contig_71944.2	19	60	17	61	PF03790.8	KNOX1	Family	3	44	45	64.3	4.4e-18	No_clan	74.78	45.2	44.03	14.74	23.97
contig_83467	homeobox-leucine zipper protein hdg2-like	1706	gi|255566373|ref|XP_002524172.1|homeobox protein, putative [Ricinus communis] >gi|223536541|gb|EEF38187.1| homeobox protein, putative [Ricinus communis]	XP_002524172	2.07473E-165	88	499.975	334	296	contig_83467.1	1	33	1	34	PF03790.8	KNOX1	Family	12	44	45	43.8	1.1e-11	No_clan	0	2.4	1.51	2.34	4.21
contig_92766	ap2 erebp transcriptional factor wri1	1510	gi|356523489|ref|XP_003530370.1|PREDICTED: ethylene-responsive transcription factor WRI1-like [Glycine max]	XP_003530370	2.99731E-82	84	267.7	173	146	contig_92766.2	4	44	3	46	PF03790.8	KNOX1	Family	2	42	45	74.3	3.3e-21	No_clan	2.67	2.25	2.44	5	6.78
contig_98425	transcription factor hbp-1b	1399	gi|255543929|ref|XP_002513027.1|Transcription factor HBP-1b(c1), putative [Ricinus communis] >gi|223548038|gb|EEF49530.1| Transcription factor HBP-1b(c1), putative [Ricinus communis]	XP_002513027	3.20528E-30	91	130.568	78	71	contig_98425.1	1	33	1	34	PF03790.8	KNOX1	Family	12	44	45	42.6	2.7e-11	No_clan	27.33	29.97	30.14	28.06	31.7
contig_40190	homeobox-leucine zipper protein anthocyaninless 2-like	5282	gi|255541474|ref|XP_002511801.1|homeobox protein, putative [Ricinus communis] >gi|223548981|gb|EEF50470.1| homeobox protein, putative [Ricinus communis]	XP_002511801	0	82	814.683	578	478	contig_40190.1	49	103	48	103	PF03791.8	KNOX2	Family	2	52	52	70.6	4.6e-20	No_clan	1.87	3.05	1.32	4.74	5.2
contig_58436	homeobox-leucine zipper protein hdg2-like	4166	gi|356550018|ref|XP_003543387.1|PREDICTED: homeobox-leucine zipper protein HDG2-like [Glycine max]	XP_003543387	0	81	783.097	547	448	contig_58436.1	152	204	149	204	PF03791.8	KNOX2	Family	4	52	52	78.9	1.2e-22	No_clan	42.65	28.58	19.84	14.66	25.78
contig_61481	histidyl-trna synthetase	2196	gi|255556918|ref|XP_002519492.1|histidyl-tRNA synthetase, putative [Ricinus communis] >gi|223541355|gb|EEF42906.1| histidyl-tRNA synthetase, putative [Ricinus communis]	XP_002519492	0	93	498.049	329	306	contig_61481.2	152	204	149	204	PF03791.8	KNOX2	Family	4	52	52	78.9	1.2e-22	No_clan	0	8.83	0	8.03	0.01
contig_68608	transcription factor tga1	2051	gi|225459415|ref|XP_002285820.1|PREDICTED: transcription factor TGA4 [Vitis vinifera] >gi|302141896|emb|CBI19099.3| unnamed protein product [Vitis vinifera]	XP_002285820	3.06804E-117	74	366.696	316	236	contig_68608.1	74	125	70	125	PF03791.8	KNOX2	Family	5	52	52	71.1	3.2e-20	No_clan	24.79	33.76	30.95	35.77	61.03
contig_71944	transcription factor tga1	1970	gi|225459415|ref|XP_002285820.1|PREDICTED: transcription factor TGA4 [Vitis vinifera] >gi|302141896|emb|CBI19099.3| unnamed protein product [Vitis vinifera]	XP_002285820	6.4941E-144	75	434.491	365	277	contig_71944.2	74	125	70	125	PF03791.8	KNOX2	Family	5	52	52	71.1	3.2e-20	No_clan	74.78	45.2	44.03	14.74	23.97
contig_92766	ap2 erebp transcriptional factor wri1	1510	gi|356523489|ref|XP_003530370.1|PREDICTED: ethylene-responsive transcription factor WRI1-like [Glycine max]	XP_003530370	2.99731E-82	84	267.7	173	146	contig_92766.2	57	106	56	107	PF03791.8	KNOX2	Family	2	51	52	86.3	5.8e-25	No_clan	2.67	2.25	2.44	5	6.78
contig_98425	transcription factor hbp-1b	1399	gi|255543929|ref|XP_002513027.1|Transcription factor HBP-1b(c1), putative [Ricinus communis] >gi|223548038|gb|EEF49530.1| Transcription factor HBP-1b(c1), putative [Ricinus communis]	XP_002513027	3.20528E-30	91	130.568	78	71	contig_98425.1	49	103	48	103	PF03791.8	KNOX2	Family	2	52	52	68.2	2.6e-19	No_clan	27.33	29.97	30.14	28.06	31.7
contig_3949	protein ethylene insensitive 3-like	3580	gi|356549557|ref|XP_003543159.1|PREDICTED: protein ETHYLENE INSENSITIVE 3-like [Glycine max]	XP_003543159	0	84	949.888	623	528	contig_3949.10	32	111	31	113	PF13774.1	Longin	Domain	2	81	83	78.5	2e-22	No_clan	0.02	0.3	0.28	0.45	0.16
contig_5890	homeobox protein bel1 homolog	3345	gi|359474075|ref|XP_002279230.2|PREDICTED: homeobox protein BEL1 homolog [Vitis vinifera]	XP_002279230	0	83	560.066	391	327	contig_5890.8	32	111	31	113	PF13774.1	Longin	Domain	2	81	83	78.5	2e-22	No_clan	1.79	2.39	4.17	5.4	4.24
contig_6092	rna polymerase sigma factor rpod-like	3231	gi|388556562|ref|NP_001254001.1|RNA polymerase sigma factor rpoD-like [Glycine max] >gi|382365028|dbj|BAM05477.1| sigma-like factor 5A [Glycine max]	NP_001254001	2.21452E-66	94	241.891	154	146	contig_6092.9	32	111	31	113	PF13774.1	Longin	Domain	2	81	83	77.8	3.2e-22	No_clan	0.27	2.03	1.68	1.88	1.14
contig_7202	rna polymerase sigma factor	3020	gi|225462725|ref|XP_002268709.1|PREDICTED: RNA polymerase sigma factor rpoD [Vitis vinifera] >gi|302143685|emb|CBI22546.3| unnamed protein product [Vitis vinifera]	XP_002268709	0	84	674.855	517	436	contig_7202.11	31	111	31	113	PF13774.1	Longin	Domain	1	81	83	82.9	8.1e-24	No_clan	0.1	0.61	0.54	0.73	0.44
contig_9139	hypothetical protein ARALYDRAFT_318072	2862	gi|297834110|ref|XP_002884937.1|hypothetical protein ARALYDRAFT_318072 [Arabidopsis lyrata subsp. lyrata] >gi|297330777|gb|EFH61196.1| hypothetical protein ARALYDRAFT_318072 [Arabidopsis lyrata subsp. lyrata]	XP_002884937	0	75	512.301	452	340	contig_9139.7	32	111	31	113	PF13774.1	Longin	Domain	2	81	83	77.8	3.2e-22	No_clan	25.12	20.14	23.43	24.74	30.37
contig_10766	tga transcription factor	2789	gi|224139726|ref|XP_002323247.1|predicted protein [Populus trichocarpa] >gi|222867877|gb|EEF05008.1| predicted protein [Populus trichocarpa]	XP_002323247	0	90	664.84	435	395	contig_10766.9	31	111	31	113	PF13774.1	Longin	Domain	1	81	83	82.9	8.1e-24	No_clan	8.02	5.69	7.7	8.09	8.87
contig_21145	homeodomain leucine zipper protein	2476	gi|225452490|ref|XP_002278872.1|PREDICTED: homeobox-leucine zipper protein HAT5-like [Vitis vinifera]	XP_002278872	2.98323E-57	84	206.838	155	131	contig_21145.8	32	111	31	113	PF13774.1	Longin	Domain	2	81	83	82.1	1.5e-23	No_clan	2.71	0.97	1.86	2.34	2.38
contig_31002	spikelet1-like ap2 transcription factor	374	gi|414873625|tpg|DAA52182.1|TPA: tasselseed6 [Zea mays]	DAA52182	6.84768E-38	89	138.658	75	67	contig_31002.6	32	111	31	113	PF13774.1	Longin	Domain	2	81	83	82.1	1.5e-23	No_clan	32.44	31.47	27.69	28.34	36.04
contig_22070	shwachman-bodian-diamond syndrome	2419	gi|255558444|ref|XP_002520247.1|Shwachman-Bodian-Diamond syndrome protein, putative [Ricinus communis] >gi|223540466|gb|EEF42033.1| Shwachman-Bodian-Diamond syndrome protein, putative [Ricinus communis]	XP_002520247	3.19414E-124	94	388.267	212	201	contig_22070.1	71	149	65	149	PF14389.1	Lzipper-MIP1	Family	9	88	88	78.9	2.2e-22	No_clan	0.06	0.02	0	0	0.04
contig_23851	light-inducible protein cprf-	2413	gi|351724709|ref|NP_001236299.1|G/HBF-1 protein [Glycine max] >gi|1905785|emb|CAA71687.1| G/HBF-1 [Glycine max]	NP_001236299	2.94577E-100	78	326.635	272	214	contig_23851.1	71	149	65	149	PF14389.1	Lzipper-MIP1	Family	9	88	88	78.9	2.2e-22	No_clan	0.01	0.01	0	0	0.03
contig_24030	rna polymerase sigma factor	2408	gi|255545052|ref|XP_002513587.1|RNA polymerase sigma factor rpoD, putative [Ricinus communis] >gi|223547495|gb|EEF48990.1| RNA polymerase sigma factor rpoD, putative [Ricinus communis]	XP_002513587	4.32351E-150	93	460.685	283	265	contig_24030.2	71	149	65	149	PF14389.1	Lzipper-MIP1	Family	9	88	88	78.9	2.2e-22	No_clan	0	0	0	0	0
contig_25592	homeobox-leucine zipper protein protodermal factor 2	2336	gi|225444363|ref|XP_002266688.1|PREDICTED: homeobox-leucine zipper protein PROTODERMAL FACTOR 2 [Vitis vinifera] >gi|302144076|emb|CBI23181.3| unnamed protein product [Vitis vinifera]	XP_002266688	0	90	1021.54	630	572	contig_25592.1	71	149	65	149	PF14389.1	Lzipper-MIP1	Family	9	88	88	78.9	2.2e-22	No_clan	0.08	0.05	0.04	0.01	0.04
contig_27708	PREDICTED: uncharacterized protein LOC100241082	2327	gi|225443476|ref|XP_002270034.1|PREDICTED: uncharacterized protein LOC100241082 [Vitis vinifera]	XP_002270034	8.01259E-140	74	435.647	401	299	contig_27708.1	71	149	65	149	PF14389.1	Lzipper-MIP1	Family	9	88	88	78.9	2.2e-22	No_clan	0	0.02	0.01	0	0.03
contig_28459	ureidoglycine aminohydrolase	2261	gi|297745668|emb|CBI40922.3|unnamed protein product [Vitis vinifera]	CBI40922	2.0822E-104	90	330.487	187	169	contig_28459.1	71	149	65	149	PF14389.1	Lzipper-MIP1	Family	9	88	88	78.9	2.2e-22	No_clan	0.1	0.13	0.04	0	0.04
contig_30699	histone acetyltransferase gcn5-like	398	gi|356570608|ref|XP_003553477.1|PREDICTED: histone acetyltransferase GCN5-like [Glycine max]	XP_003553477	8.2169E-67	85	221.476	137	117	contig_30699.1	71	149	65	149	PF14389.1	Lzipper-MIP1	Family	9	88	88	78.9	2.2e-22	No_clan	0.03	0.05	0.04	0	0.02
contig_32064	protein agamous-like 16	319	gi|32402382|gb|AAN52773.1|MADS-box protein AGL16-II [Arabidopsis thaliana]	AAN52773	9.25164E-23	74	95.5153	82	61	contig_32064.1	71	149	65	149	PF14389.1	Lzipper-MIP1	Family	9	88	88	78.9	2.2e-22	No_clan	0.02	0.09	0.1	0.12	0.03
contig_34573	homeobox-leucine zipper protein glabra 2-like	6206	gi|225442611|ref|XP_002284502.1|PREDICTED: homeobox-leucine zipper protein GLABRA 2-like [Vitis vinifera]	XP_002284502	0	95	1170.22	639	610	contig_34573.1	71	149	65	149	PF14389.1	Lzipper-MIP1	Family	9	88	88	78	4.2e-22	No_clan	0.01	0.02	0.08	0	0.15
contig_35570	cpd photolyase	6177	gi|13383259|dbj|BAB39480.1|CPD photolyase [Cucumis sativus] >gi|20387244|dbj|BAB91322.1| CPD photolyase [Cucumis sativus]	BAB39480	0	88	716.457	437	386	contig_35570.1	71	149	65	149	PF14389.1	Lzipper-MIP1	Family	9	88	88	78.9	2.2e-22	No_clan	0.03	0.19	0.07	0	0.01
contig_36418	homeobox-leucine zipper protein anthocyaninless 2	6171	gi|359489358|ref|XP_002272264.2|PREDICTED: homeobox-leucine zipper protein ANTHOCYANINLESS 2 [Vitis vinifera]	XP_002272264	0	83	814.298	570	478	contig_36418.1	71	149	65	149	PF14389.1	Lzipper-MIP1	Family	9	88	88	78.9	2.2e-22	No_clan	0	0	0	0	0
contig_37155	homeobox-leucine zipper protein anthocyaninless 2-like	6083	gi|255541474|ref|XP_002511801.1|homeobox protein, putative [Ricinus communis] >gi|223548981|gb|EEF50470.1| homeobox protein, putative [Ricinus communis]	XP_002511801	0	79	522.702	410	327	contig_37155.1	71	149	65	149	PF14389.1	Lzipper-MIP1	Family	9	88	88	78.9	2.2e-22	No_clan	0.05	0.37	0.33	0.04	0.33
contig_37278	predicted protein	6066	gi|224130112|ref|XP_002320755.1|predicted protein [Populus trichocarpa] >gi|222861528|gb|EEE99070.1| predicted protein [Populus trichocarpa]	XP_002320755	1.1944E-164	92	537.339	291	268	contig_37278.1	71	149	65	149	PF14389.1	Lzipper-MIP1	Family	9	88	88	78.4	3.1e-22	No_clan	0	0.01	0.22	0	0.05
contig_37532	homeobox-leucine zipper protein anthocyaninless 2	5980	gi|255541474|ref|XP_002511801.1|homeobox protein, putative [Ricinus communis] >gi|223548981|gb|EEF50470.1| homeobox protein, putative [Ricinus communis]	XP_002511801	0	92	535.028	293	272	contig_37532.2	71	149	65	149	PF14389.1	Lzipper-MIP1	Family	9	88	88	78.4	3.1e-22	No_clan	0	0	0	0	0
contig_38731	homeobox-leucine zipper protein glabra 2-like	5625	gi|225442611|ref|XP_002284502.1|PREDICTED: homeobox-leucine zipper protein GLABRA 2-like [Vitis vinifera]	XP_002284502	0	92	1154.81	663	610	contig_38731.1	71	149	65	149	PF14389.1	Lzipper-MIP1	Family	9	88	88	78.9	2.2e-22	No_clan	0	0	0	0.48	0.53
contig_38981	homeobox-leucine zipper protein glabra 2-like	5604	gi|225442611|ref|XP_002284502.1|PREDICTED: homeobox-leucine zipper protein GLABRA 2-like [Vitis vinifera]	XP_002284502	0	90	1244.18	784	709	contig_38981.2	71	149	65	149	PF14389.1	Lzipper-MIP1	Family	9	88	88	78.9	2.2e-22	No_clan	0	0	0	0.12	0
contig_39897	adp-ribosylation factor 2	5513	gi|255587010|ref|XP_002534097.1|conserved hypothetical protein [Ricinus communis] >gi|223525852|gb|EEF28285.1| conserved hypothetical protein [Ricinus communis]	XP_002534097	2.50077E-26	81	117.857	107	87	contig_39897.2	71	149	65	149	PF14389.1	Lzipper-MIP1	Family	9	88	88	78	4.2e-22	No_clan	0.94	0.19	0.25	0.14	0.27
contig_40031	homeobox-leucine zipper protein anthocyaninless 2	5429	gi|359489358|ref|XP_002272264.2|PREDICTED: homeobox-leucine zipper protein ANTHOCYANINLESS 2 [Vitis vinifera]	XP_002272264	0	83	814.298	570	478	contig_40031.2	71	149	65	149	PF14389.1	Lzipper-MIP1	Family	9	88	88	78.9	2.2e-22	No_clan	0.01	0.16	0.27	0.03	0.17
contig_41979	homeobox-leucine zipper protein anthocyaninless 2	5186	gi|255541474|ref|XP_002511801.1|homeobox protein, putative [Ricinus communis] >gi|223548981|gb|EEF50470.1| homeobox protein, putative [Ricinus communis]	XP_002511801	4.13683E-160	79	520.776	408	325	contig_41979.2	71	149	65	149	PF14389.1	Lzipper-MIP1	Family	9	88	88	78.9	2.2e-22	No_clan	0	0	0	0.09	0
contig_42123	homeobox-leucine zipper protein anthocyaninless 2	5179	gi|255541474|ref|XP_002511801.1|homeobox protein, putative [Ricinus communis] >gi|223548981|gb|EEF50470.1| homeobox protein, putative [Ricinus communis]	XP_002511801	0	86	1258.43	827	718	contig_42123.1	71	149	65	149	PF14389.1	Lzipper-MIP1	Family	9	88	88	78.9	2.2e-22	No_clan	0	0	0	0	0
contig_43104	homeobox-leucine zipper protein anthocyaninless 2	5100	gi|255541474|ref|XP_002511801.1|homeobox protein, putative [Ricinus communis] >gi|223548981|gb|EEF50470.1| homeobox protein, putative [Ricinus communis]	XP_002511801	0	79	522.702	410	327	contig_43104.1	71	149	65	149	PF14389.1	Lzipper-MIP1	Family	9	88	88	78.5	2.9e-22	No_clan	0	0	0	0	0.02
contig_44180	nucleic acid binding	5097	gi|255572931|ref|XP_002527396.1|nucleic acid binding protein, putative [Ricinus communis] >gi|223533206|gb|EEF34962.1| nucleic acid binding protein, putative [Ricinus communis]	XP_002527396	8.03272E-114	78	382.104	289	226	contig_44180.1	71	149	65	149	PF14389.1	Lzipper-MIP1	Family	9	88	88	78	4.2e-22	No_clan	0.71	0.34	0.12	0	0.07
contig_46266	gras family transcription factor	4936	gi|225449883|ref|XP_002267910.1|PREDICTED: scarecrow-like protein 3 [Vitis vinifera]	XP_002267910	0	87	749.584	477	417	contig_46266.1	71	149	65	149	PF14389.1	Lzipper-MIP1	Family	9	88	88	78.9	2.2e-22	No_clan	0.13	0.37	0.65	0.51	0.12
contig_46525	dna binding	4866	gi|255578153|ref|XP_002529946.1|DNA binding protein, putative [Ricinus communis] >gi|223530576|gb|EEF32454.1| DNA binding protein, putative [Ricinus communis]	XP_002529946	0	93	1507.27	843	785	contig_46525.1	71	149	65	149	PF14389.1	Lzipper-MIP1	Family	9	88	88	78.9	2.2e-22	No_clan	0	0	0	0	0
contig_47654	protein far-red impaired response 1-like	4746	gi|359475699|ref|XP_003631734.1|PREDICTED: protein FAR-RED IMPAIRED RESPONSE 1-like [Vitis vinifera]	XP_003631734	0	83	1098.19	794	662	contig_47654.1	71	149	65	149	PF14389.1	Lzipper-MIP1	Family	9	88	88	78.4	3.1e-22	No_clan	0.25	0.18	0.09	0	0.01
contig_48513	tubby-like f-box protein 3	4705	gi|225436797|ref|XP_002269323.1|PREDICTED: tubby-like F-box protein 3-like [Vitis vinifera]	XP_002269323	0	92	718.768	406	375	contig_48513.2	71	149	65	149	PF14389.1	Lzipper-MIP1	Family	9	88	88	78.9	2.2e-22	No_clan	0	0	0	0	0
contig_49411	protein far-red impaired response 1-like	4643	gi|359475699|ref|XP_003631734.1|PREDICTED: protein FAR-RED IMPAIRED RESPONSE 1-like [Vitis vinifera]	XP_003631734	0	82	1046.96	749	620	contig_49411.1	71	149	65	149	PF14389.1	Lzipper-MIP1	Family	9	88	88	78.9	2.2e-22	No_clan	0	0	0	0	0.22
contig_49606	protein far-red impaired response 1-like	4643	gi|359475699|ref|XP_003631734.1|PREDICTED: protein FAR-RED IMPAIRED RESPONSE 1-like [Vitis vinifera]	XP_003631734	0	82	1046.96	749	620	contig_49606.1	71	149	65	149	PF14389.1	Lzipper-MIP1	Family	9	88	88	78.5	2.9e-22	No_clan	0	0	0	0	0.02
contig_53475	homeobox-leucine zipper protein anthocyaninless 2	4444	gi|255541474|ref|XP_002511801.1|homeobox protein, putative [Ricinus communis] >gi|223548981|gb|EEF50470.1| homeobox protein, putative [Ricinus communis]	XP_002511801	7.4126E-162	79	520.776	408	325	contig_53475.1	71	149	65	149	PF14389.1	Lzipper-MIP1	Family	9	88	88	78.9	2.2e-22	No_clan	0	0	0	0	0
contig_54702	nf-x1-type zinc finger protein nfxl1-like	4389	gi|359491532|ref|XP_002279249.2|PREDICTED: NF-X1-type zinc finger protein NFXL1-like [Vitis vinifera]	XP_002279249	0	80	1550.41	1111	892	contig_54702.1	71	149	65	149	PF14389.1	Lzipper-MIP1	Family	9	88	88	78.5	2.9e-22	No_clan	0	0	0	0	0
contig_56909	dna binding	4291	gi|255549852|ref|XP_002515977.1|DNA binding protein, putative [Ricinus communis] >gi|223544882|gb|EEF46397.1| DNA binding protein, putative [Ricinus communis]	XP_002515977	0	95	1628.99	844	809	contig_56909.2	71	149	65	149	PF14389.1	Lzipper-MIP1	Family	9	88	88	78	4.2e-22	No_clan	1.96	1.87	2.21	2.47	3.13
contig_60811	homeobox protein knotted-	2229	gi|255548818|ref|XP_002515465.1|homeobox protein knotted-1, putative [Ricinus communis] >gi|223545409|gb|EEF46914.1| homeobox protein knotted-1, putative [Ricinus communis]	XP_002515465	1.97719E-169	85	506.523	336	287	contig_60811.2	71	149	65	149	PF14389.1	Lzipper-MIP1	Family	9	88	88	78.4	3.1e-22	No_clan	0.54	1.55	1.03	0.92	0.35
contig_69013	transcription factor e2f5	2010	gi|297740186|emb|CBI30368.3|unnamed protein product [Vitis vinifera]	CBI30368	0	84	588.186	392	331	contig_69013.1	71	149	65	149	PF14389.1	Lzipper-MIP1	Family	9	88	88	78.5	2.9e-22	No_clan	0	0	0	0	0.02
contig_94351	transcription factor hbp-1b	1454	gi|255543929|ref|XP_002513027.1|Transcription factor HBP-1b(c1), putative [Ricinus communis] >gi|223548038|gb|EEF49530.1| Transcription factor HBP-1b(c1), putative [Ricinus communis]	XP_002513027	3.75016E-30	91	130.568	78	71	contig_94351.1	71	149	65	149	PF14389.1	Lzipper-MIP1	Family	9	88	88	78.9	2.2e-22	No_clan	0	0	0	0	0
contig_6313	protein ethylene insensitive 3-like	3198	gi|356549557|ref|XP_003543159.1|PREDICTED: protein ETHYLENE INSENSITIVE 3-like [Glycine max]	XP_003543159	0	84	949.888	623	528	contig_6313.4	203	351	203	351	PF08670.6	MEKHLA	Domain	1	148	148	209.6	1.4e-62	CL0183	0.85	1.79	2.77	5.82	2.44
contig_7979	myb transcription factor myb186	2941	gi|224064382|ref|XP_002301448.1|predicted protein [Populus trichocarpa] >gi|222843174|gb|EEE80721.1| predicted protein [Populus trichocarpa]	XP_002301448	9.29569E-37	100	143.28	72	72	contig_7979.2	695	843	695	843	PF08670.6	MEKHLA	Domain	1	148	148	207.2	7.3e-62	CL0183	6.15	8.89	9.74	14.46	14.01
contig_12570	hypothetical protein ARALYDRAFT_318072	2700	gi|297834110|ref|XP_002884937.1|hypothetical protein ARALYDRAFT_318072 [Arabidopsis lyrata subsp. lyrata] >gi|297330777|gb|EFH61196.1| hypothetical protein ARALYDRAFT_318072 [Arabidopsis lyrata subsp. lyrata]	XP_002884937	0	69	350.517	359	248	contig_12570.8	697	844	697	844	PF08670.6	MEKHLA	Domain	1	148	148	224.8	2.9e-67	CL0183	24.45	22.26	18.57	23.1	29.06
contig_41776	tubby-like f-box protein 3	5212	gi|225436797|ref|XP_002269323.1|PREDICTED: tubby-like F-box protein 3-like [Vitis vinifera]	XP_002269323	0	92	718.768	406	375	contig_41776.6	1	118	1	124	PF07777.6	MFMR	Family	1	116	189	131.3	3.8e-38	No_clan	0.1	0.52	1.31	0.92	0.58
contig_41776	tubby-like f-box protein 3	5212	gi|225436797|ref|XP_002269323.1|PREDICTED: tubby-like F-box protein 3-like [Vitis vinifera]	XP_002269323	0	92	718.768	406	375	contig_41776.9	2	44	1	44	PF07777.6	MFMR	Family	147	189	189	34.4	1.9e-08	No_clan	0.1	0.52	1.31	0.92	0.58
contig_44321	nucleic acid binding	5097	gi|255572931|ref|XP_002527396.1|nucleic acid binding protein, putative [Ricinus communis] >gi|223533206|gb|EEF34962.1| nucleic acid binding protein, putative [Ricinus communis]	XP_002527396	8.03272E-114	78	382.104	289	226	contig_44321.6	1	190	1	190	PF07777.6	MFMR	Family	1	189	189	213.6	2.2e-63	No_clan	2.79	4.92	4.44	3.94	4.65
contig_58710	homeobox-leucine zipper protein roc3	4143	gi|225427116|ref|XP_002277673.1|PREDICTED: homeobox-leucine zipper protein ROC3 [Vitis vinifera] >gi|147777871|emb|CAN60291.1| hypothetical protein VITISV_032685 [Vitis vinifera] >gi|297742043|emb|CBI33830.3| unnamed protein product [Vitis vinifera]	XP_002277673	0	82	756.903	547	452	contig_58710.5	1	118	1	124	PF07777.6	MFMR	Family	1	116	189	131.3	3.8e-38	No_clan	0.27	1.77	2.61	3.09	1.71
contig_58710	homeobox-leucine zipper protein hdg2-like	4109	gi|297739295|emb|CBI28946.3|unnamed protein product [Vitis vinifera]	CBI28946	0	86	1216.45	762	660	contig_58710.7	2	44	1	44	PF07777.6	MFMR	Family	147	189	189	33.2	4.5e-08	No_clan	0.27	1.77	2.61	3.09	1.71
contig_61915	bzip domain class transcription factor	2178	gi|302398623|gb|ADL36606.1|BZIP domain class transcription factor [Malus x domestica]	ADL36606	2.24187E-141	82	428.713	333	276	contig_61915.4	1	190	1	190	PF07777.6	MFMR	Family	1	189	189	212.5	4.7e-63	No_clan	29.76	22.98	19.03	18.89	23.19
contig_8159	PREDICTED: uncharacterized protein LOC100241082	2925	gi|225443476|ref|XP_002270034.1|PREDICTED: uncharacterized protein LOC100241082 [Vitis vinifera]	XP_002270034	1.08584E-123	73	399.053	380	279	contig_8159.6	283	363	270	364	PF10551.4	MULE	Domain	10	92	93	68	5.7e-19	CL0219	0.6	0.55	0	0	0.72
contig_8817	g hbf-1 protein	2879	gi|351724709|ref|NP_001236299.1|G/HBF-1 protein [Glycine max] >gi|1905785|emb|CAA71687.1| G/HBF-1 [Glycine max]	NP_001236299	3.08123E-46	85	180.259	142	121	contig_8817.7	283	363	270	364	PF10551.4	MULE	Domain	10	92	93	68	5.7e-19	CL0219	0.15	0.3	0	0	0.65
contig_8837	PREDICTED: uncharacterized protein LOC100241082	2867	gi|225443476|ref|XP_002270034.1|PREDICTED: uncharacterized protein LOC100241082 [Vitis vinifera]	XP_002270034	6.94692E-124	73	399.053	380	279	contig_8837.6	283	363	270	364	PF10551.4	MULE	Domain	10	92	93	67.9	6.1e-19	CL0219	0.46	0.71	0.59	0.58	0.21
contig_9499	hypothetical protein ARALYDRAFT_318072	2853	gi|297834110|ref|XP_002884937.1|hypothetical protein ARALYDRAFT_318072 [Arabidopsis lyrata subsp. lyrata] >gi|297330777|gb|EFH61196.1| hypothetical protein ARALYDRAFT_318072 [Arabidopsis lyrata subsp. lyrata]	XP_002884937	0	75	512.301	452	340	contig_9499.7	283	363	270	364	PF10551.4	MULE	Domain	10	92	93	67.9	6.1e-19	CL0219	0.11	0.39	1.07	1.22	0.28
contig_9603	rna polymerase sigma factor	2838	gi|255545052|ref|XP_002513587.1|RNA polymerase sigma factor rpoD, putative [Ricinus communis] >gi|223547495|gb|EEF48990.1| RNA polymerase sigma factor rpoD, putative [Ricinus communis]	XP_002513587	2.12526E-148	93	460.685	283	265	contig_9603.6	283	363	270	364	PF10551.4	MULE	Domain	10	92	93	68	5.7e-19	CL0219	0	0	0.69	0.17	0
contig_9965	rna polymerase sigma factor	2826	gi|255545052|ref|XP_002513587.1|RNA polymerase sigma factor rpoD, putative [Ricinus communis] >gi|223547495|gb|EEF48990.1| RNA polymerase sigma factor rpoD, putative [Ricinus communis]	XP_002513587	1.91661E-148	93	460.685	283	265	contig_9965.6	283	363	270	364	PF10551.4	MULE	Domain	10	92	93	68	5.7e-19	CL0219	0	0.1	0.19	0	0
contig_10287	rna polymerase sigma factor	2824	gi|255545052|ref|XP_002513587.1|RNA polymerase sigma factor rpoD, putative [Ricinus communis] >gi|223547495|gb|EEF48990.1| RNA polymerase sigma factor rpoD, putative [Ricinus communis]	XP_002513587	1.86763E-148	93	460.685	283	265	contig_10287.6	283	363	270	364	PF10551.4	MULE	Domain	10	92	93	67.9	6.5e-19	CL0219	8.45	5.86	6.5	5.23	3.58
contig_10653	rna polymerase sigma factor	2812	gi|255545052|ref|XP_002513587.1|RNA polymerase sigma factor rpoD, putative [Ricinus communis] >gi|223547495|gb|EEF48990.1| RNA polymerase sigma factor rpoD, putative [Ricinus communis]	XP_002513587	1.68359E-148	93	460.685	283	265	contig_10653.6	283	363	270	364	PF10551.4	MULE	Domain	10	92	93	67.9	6.3e-19	CL0219	0	0.14	0	0.7	1.61
contig_73385	homeobox-leucine zipper protein	1902	gi|357476775|ref|XP_003608673.1|Homeobox-leucine zipper protein [Medicago truncatula] >gi|355509728|gb|AES90870.1| Homeobox-leucine zipper protein [Medicago truncatula]	XP_003608673	8.44131E-44	83	167.548	104	87	contig_73385.1	24	95	17	130	PF13837.1	Myb_DNA-bind_4	Domain	8	81	90	38.3	1e-09	CL0123	1.07	1.88	1.55	2.57	3.21
contig_74159	homeobox protein knotted-	1898	gi|111038269|gb|ABH03531.1|class II knotted-like homeobox protein [Prunus persica] >gi|215983122|gb|ACJ71731.1| class II knotted-like homeobox transcription factor [Prunus persica]	ABH03531	2.09732E-161	95	481.871	266	254	contig_74159.1	24	95	17	131	PF13837.1	Myb_DNA-bind_4	Domain	8	81	90	38.3	1e-09	CL0123	0.17	0.19	0.03	0.13	0.01
contig_92525	suppressor of overexpression of constans 1-like protein	1557	gi|225453843|ref|XP_002277773.1|PREDICTED: MADS-box protein SOC1 [Vitis vinifera] >gi|95116634|gb|ABF56527.1| MADS-box protein [Vitis vinifera] >gi|296089122|emb|CBI38825.3| unnamed protein product [Vitis vinifera]	XP_002277773	6.53972E-92	83	290.812	218	182	contig_92525.1	24	95	17	130	PF13837.1	Myb_DNA-bind_4	Domain	8	81	90	38.3	1e-09	CL0123	37.11	30.54	33.76	26.96	21.31
contig_93370	ethylene-responsive transcription factor rap2-7-like	1474	gi|302783298|ref|XP_002973422.1|hypothetical protein SELMODRAFT_98831 [Selaginella moellendorffii] >gi|300159175|gb|EFJ25796.1| hypothetical protein SELMODRAFT_98831 [Selaginella moellendorffii]	XP_002973422	1.28828E-45	97	166.777	98	96	contig_93370.1	24	95	17	131	PF13837.1	Myb_DNA-bind_4	Domain	8	81	90	38.3	1e-09	CL0123	0.95	2.31	1.85	0.69	1.29
contig_127580	mads box	888	gi|255570943|ref|XP_002526423.1|mads box protein, putative [Ricinus communis] >gi|223534285|gb|EEF35999.1| mads box protein, putative [Ricinus communis]	XP_002526423	9.51557E-106	85	317.775	201	171	contig_127580.2	51	138	50	138	PF13837.1	Myb_DNA-bind_4	Domain	2	90	90	80.1	9.6e-23	CL0123	38.55	17.04	10.84	13.24	12.67
contig_21865	homeobox-leucine zipper protein hat5-like	2444	gi|225452490|ref|XP_002278872.1|PREDICTED: homeobox-leucine zipper protein HAT5-like [Vitis vinifera]	XP_002278872	1.1662E-51	83	190.66	157	131	contig_21865.2	27	76	27	79	PF13921.1	Myb_DNA-bind_6	Domain	1	51	60	24.3	2.4e-05	CL0123	0	0	0	0	0
contig_24642	rna polymerase sigma factor	2396	gi|255545052|ref|XP_002513587.1|RNA polymerase sigma factor rpoD, putative [Ricinus communis] >gi|223547495|gb|EEF48990.1| RNA polymerase sigma factor rpoD, putative [Ricinus communis]	XP_002513587	3.85427E-150	93	460.685	283	265	contig_24642.4	27	76	27	79	PF13921.1	Myb_DNA-bind_6	Domain	1	51	60	24.3	2.4e-05	CL0123	0	0	0	0	0
contig_35161	cpd photolyase	6177	gi|13383259|dbj|BAB39480.1|CPD photolyase [Cucumis sativus] >gi|20387244|dbj|BAB91322.1| CPD photolyase [Cucumis sativus]	BAB39480	0	88	716.457	437	386	contig_35161.3	27	76	27	79	PF13921.1	Myb_DNA-bind_6	Domain	1	51	60	24.3	2.4e-05	CL0123	0.06	14.97	10.6	1.16	2.85
contig_39429	homeobox-leucine zipper protein glabra 2-like	5553	gi|225442611|ref|XP_002284502.1|PREDICTED: homeobox-leucine zipper protein GLABRA 2-like [Vitis vinifera]	XP_002284502	0	95	1170.22	639	610	contig_39429.1	27	76	27	79	PF13921.1	Myb_DNA-bind_6	Domain	1	51	60	24.3	2.4e-05	CL0123	0	7.68	4.55	23.04	14.98
contig_64604	dna-binding protein embp-	2140	gi|255555917|ref|XP_002518994.1|DNA-binding protein EMBP-1, putative [Ricinus communis] >gi|223541981|gb|EEF43527.1| DNA-binding protein EMBP-1, putative [Ricinus communis]	XP_002518994	1.70441E-169	86	503.827	385	334	contig_64604.7	16	58	16	59	PF13921.1	Myb_DNA-bind_6	Domain	1	41	60	40.6	1.9e-10	CL0123	0.18	0	2.53	0.93	0.7
contig_84620	svp-like floral repressor	1702	gi|30575602|gb|AAP33087.1|SVP-like floral repressor [Eucalyptus grandis]	AAP33087	2.7137E-79	98	259.996	156	154	contig_84620.1	38	71	34	72	PF13921.1	Myb_DNA-bind_6	Domain	27	59	60	22.9	6.3e-05	CL0123	0.09	0	0	0.04	0
contig_92560	transcription factor	1548	gi|255585123|ref|XP_002533267.1|hypothetical protein RCOM_0551040 [Ricinus communis] >gi|223526923|gb|EEF29129.1| hypothetical protein RCOM_0551040 [Ricinus communis]	XP_002533267	1.41779E-41	100	154.066	74	74	contig_92560.1	11	71	11	72	PF13921.1	Myb_DNA-bind_6	Domain	1	59	60	39.6	4.1e-10	CL0123	0.21	0.15	0.19	0	0
contig_92560	transcription factor	1548	gi|255585123|ref|XP_002533267.1|hypothetical protein RCOM_0551040 [Ricinus communis] >gi|223526923|gb|EEF29129.1| hypothetical protein RCOM_0551040 [Ricinus communis]	XP_002533267	1.41779E-41	100	154.066	74	74	contig_92560.1	65	110	64	115	PF13921.1	Myb_DNA-bind_6	Domain	2	47	60	25.9	7.4e-06	CL0123	0.21	0.15	0.19	0	0
contig_104988	agamous-like protein	1312	gi|226897253|dbj|BAH56658.1|agamous-like protein [Eucalyptus grandis]	BAH56658	7.01315E-141	98	413.69	231	228	contig_104988.3	2	48	1	48	PF13921.1	Myb_DNA-bind_6	Domain	12	57	60	42.3	5.8e-11	CL0123	1.8	0	0	0	0
contig_104988	short internodes 2	1294	gi|224134186|ref|XP_002327777.1|short internodes 2 [Populus trichocarpa] >gi|222836862|gb|EEE75255.1| short internodes 2 [Populus trichocarpa]	XP_002327777	1.75949E-69	71	234.187	233	166	contig_104988.3	43	88	43	103	PF13921.1	Myb_DNA-bind_6	Domain	1	47	60	40.1	2.7e-10	CL0123	1.8	0	0	0	0
contig_118622	ap2 erf domain-containing transcription factor	1070	gi|225430392|ref|XP_002285373.1|PREDICTED: ethylene-responsive transcription factor ERF003 [Vitis vinifera]	XP_002285373	4.56389E-64	83	212.616	180	151	contig_118622.1	18	76	18	77	PF13921.1	Myb_DNA-bind_6	Domain	1	57	60	38.5	8.7e-10	CL0123	0	0	0	0	0.03
contig_118622	mads-box protein	1065	gi|116078097|dbj|BAF34912.1|MADS-box protein [Citrus unshiu]	BAF34912	3.42085E-129	86	381.333	246	213	contig_118622.1	72	105	71	106	PF13921.1	Myb_DNA-bind_6	Domain	2	35	60	26.9	3.7e-06	CL0123	0	0	0	0	0.03
contig_121116	agl24 mads-box transcription factor	974	gi|316890774|gb|ADU56833.1|MADS-box protein STMADS11 subfamily [Coffea arabica]	ADU56833	1.28117E-34	85	110.538	88	75	contig_121116.3	17	77	17	78	PF13921.1	Myb_DNA-bind_6	Domain	1	59	60	49.7	2.8e-13	CL0123	0.56	0.79	0.66	0.97	1.79
contig_121116	agl24 mads-box transcription factor	974	gi|316890774|gb|ADU56833.1|MADS-box protein STMADS11 subfamily [Coffea arabica]	ADU56833	1.28117E-34	85	110.538	88	75	contig_121116.3	70	111	70	112	PF13921.1	Myb_DNA-bind_6	Domain	1	42	60	34.7	1.3e-08	CL0123	0.56	0.79	0.66	0.97	1.79
contig_167103	ethylene-responsive transcription factor wri1	616	gi|48479368|gb|AAT44955.1|putative AP2/EREBP transcription factor [Arabidopsis thaliana]	AAT44955	2.0472E-64	84	208.764	134	113	contig_167103.2	17	77	17	78	PF13921.1	Myb_DNA-bind_6	Domain	1	59	60	45.9	4.2e-12	CL0123	1.35	1.3	0.76	1.82	2.71
contig_167103	wrky transcription factor 69	611	gi|225446682|ref|XP_002277383.1|PREDICTED: probable WRKY transcription factor 65 [Vitis vinifera]	XP_002277383	9.90564E-42	81	151.369	144	118	contig_167103.2	71	105	70	106	PF13921.1	Myb_DNA-bind_6	Domain	2	36	60	22.8	7.2e-05	CL0123	1.35	1.3	0.76	1.82	2.71
contig_186434	wrky transcription	491	gi|315613828|gb|ADU52519.1|WRKY protein [Cucumis sativus]	ADU52519	4.87723E-57	88	193.356	167	147	contig_186434.2	21	54	21	55	PF13921.1	Myb_DNA-bind_6	Domain	1	33	60	33.1	4.2e-08	CL0123	2.56	0.5	0.24	0.27	1.14
contig_19193	transcription factor tga1	2553	gi|225459415|ref|XP_002285820.1|PREDICTED: transcription factor TGA4 [Vitis vinifera] >gi|302141896|emb|CBI19099.3| unnamed protein product [Vitis vinifera]	XP_002285820	1.16194E-115	74	367.466	316	236	contig_19193.3	24	49	24	52	PF00249.26	Myb_DNA-binding	Domain	1	27	48	29.5	5.4e-07	CL0123	0	0	0	0	0
contig_21640	ureidoglycine aminohydrolase	2455	gi|312281791|dbj|BAJ33761.1|unnamed protein product [Thellungiella halophila]	BAJ33761	6.14851E-55	98	201.06	97	96	contig_21640.5	24	49	24	52	PF00249.26	Myb_DNA-binding	Domain	1	27	48	29.5	5.4e-07	CL0123	0.11	0	0	0	0
contig_21865	homeobox-leucine zipper protein hat5-like	2444	gi|225452490|ref|XP_002278872.1|PREDICTED: homeobox-leucine zipper protein HAT5-like [Vitis vinifera]	XP_002278872	1.1662E-51	83	190.66	157	131	contig_21865.2	24	68	24	69	PF00249.26	Myb_DNA-binding	Domain	1	47	48	54.4	9.2e-15	CL0123	0	0	0	0	0
contig_24642	agamous-like protein	2395	gi|226897253|dbj|BAH56658.1|agamous-like protein [Eucalyptus grandis]	BAH56658	3.19437E-91	100	296.975	173	173	contig_24642.4	24	68	24	69	PF00249.26	Myb_DNA-binding	Domain	1	47	48	54.4	9.2e-15	CL0123	0	0	0	0	0
contig_35161	cpd photolyase	6177	gi|13383259|dbj|BAB39480.1|CPD photolyase [Cucumis sativus] >gi|20387244|dbj|BAB91322.1| CPD photolyase [Cucumis sativus]	BAB39480	0	88	716.457	437	386	contig_35161.3	24	68	24	69	PF00249.26	Myb_DNA-binding	Domain	1	47	48	54.4	9.2e-15	CL0123	0.06	14.97	10.6	1.16	2.85
contig_39429	homeobox-leucine zipper protein glabra 2-like	5553	gi|225442611|ref|XP_002284502.1|PREDICTED: homeobox-leucine zipper protein GLABRA 2-like [Vitis vinifera]	XP_002284502	0	95	1170.22	639	610	contig_39429.1	24	68	24	69	PF00249.26	Myb_DNA-binding	Domain	1	47	48	54.4	9.2e-15	CL0123	0	7.68	4.55	23.04	14.98
contig_64604	transcription factor hbp-1b	2136	gi|255543929|ref|XP_002513027.1|Transcription factor HBP-1b(c1), putative [Ricinus communis] >gi|223548038|gb|EEF49530.1| Transcription factor HBP-1b(c1), putative [Ricinus communis]	XP_002513027	2.89049E-29	91	130.568	78	71	contig_64604.7	13	59	13	59	PF00249.26	Myb_DNA-binding	Domain	1	47	48	65.2	3.8e-18	CL0123	0.18	0	2.53	0.93	0.7
contig_92560	transcription factor hbp-1b -like	1540	gi|297737848|emb|CBI27049.3|unnamed protein product [Vitis vinifera]	CBI27049	2.53938E-150	89	449.129	329	293	contig_92560.1	8	55	8	55	PF00249.26	Myb_DNA-binding	Domain	1	48	48	55.4	4.5e-15	CL0123	0.21	0.15	0.19	0	0
contig_92560	transcription factor hbp-1b -like	1540	gi|297737848|emb|CBI27049.3|unnamed protein product [Vitis vinifera]	CBI27049	2.53938E-150	89	449.129	329	293	contig_92560.1	61	106	61	106	PF00249.26	Myb_DNA-binding	Domain	1	48	48	61.7	4.8e-17	CL0123	0.21	0.15	0.19	0	0
contig_104988	nac domain protein	1285	gi|147780480|emb|CAN73478.1|hypothetical protein VITISV_037597 [Vitis vinifera]	CAN73478	7.40454E-33	62	131.724	134	84	contig_104988.3	2	34	1	34	PF00249.26	Myb_DNA-binding	Domain	15	48	48	35.8	6e-09	CL0123	1.8	0	0	0	0
contig_104988	dehydration responsive element binding protein	1284	gi|351724471|ref|NP_001235779.1|dehydration responsive element binding protein [Glycine max] >gi|31324058|gb|AAP47161.1|AF514908_1 dehydration responsive element binding protein [Glycine max]	NP_001235779	1.09769E-27	72	117.087	140	102	contig_104988.3	40	82	40	85	PF00249.26	Myb_DNA-binding	Domain	1	45	48	51.9	5.3e-14	CL0123	1.8	0	0	0	0
contig_118511	jmjc domain-containing protein 4-like	1103	gi|255540585|ref|XP_002511357.1|transcription factor, putative [Ricinus communis] >gi|223550472|gb|EEF51959.1| transcription factor, putative [Ricinus communis]	XP_002511357	5.08269E-43	88	165.236	92	81	contig_118511.3	32	70	32	72	PF00249.26	Myb_DNA-binding	Domain	5	45	48	31.5	1.3e-07	CL0123	7.5	0.85	1.99	0.22	0.49
contig_118622	agl24 mads-box transcription factor	1036	gi|316890774|gb|ADU56833.1|MADS-box protein STMADS11 subfamily [Coffea arabica]	ADU56833	1.33672E-53	81	186.422	156	127	contig_118622.1	15	62	15	62	PF00249.26	Myb_DNA-binding	Domain	1	48	48	53.1	2.4e-14	CL0123	0	0	0	0	0.03
contig_118622	agl24 mads-box transcription factor	1036	gi|316890774|gb|ADU56833.1|MADS-box protein STMADS11 subfamily [Coffea arabica]	ADU56833	1.33672E-53	81	186.422	156	127	contig_118622.1	69	106	68	106	PF00249.26	Myb_DNA-binding	Domain	2	41	48	42.1	6.3e-11	CL0123	0	0	0	0	0.03
contig_121116	transcription factor hbp-1b	972	gi|255543929|ref|XP_002513027.1|Transcription factor HBP-1b(c1), putative [Ricinus communis] >gi|223548038|gb|EEF49530.1| Transcription factor HBP-1b(c1), putative [Ricinus communis]	XP_002513027	4.41283E-31	91	130.568	78	71	contig_121116.3	14	61	14	61	PF00249.26	Myb_DNA-binding	Domain	1	48	48	58	6.7e-16	CL0123	0.56	0.79	0.66	0.97	1.79
contig_121116	transcription factor hbp-1b	972	gi|255543929|ref|XP_002513027.1|Transcription factor HBP-1b(c1), putative [Ricinus communis] >gi|223548038|gb|EEF49530.1| Transcription factor HBP-1b(c1), putative [Ricinus communis]	XP_002513027	4.41283E-31	91	130.568	78	71	contig_121116.3	67	111	67	112	PF00249.26	Myb_DNA-binding	Domain	1	47	48	58.5	4.6e-16	CL0123	0.56	0.79	0.66	0.97	1.79
contig_128507	mads box	888	gi|255570943|ref|XP_002526423.1|mads box protein, putative [Ricinus communis] >gi|223534285|gb|EEF35999.1| mads box protein, putative [Ricinus communis]	XP_002526423	9.51557E-106	85	317.775	201	171	contig_128507.2	12	57	10	60	PF00249.26	Myb_DNA-binding	Domain	3	45	48	26.1	6.5e-06	CL0123	4.66	2.63	2.78	3.3	10.5
contig_159828	heat stress transcription factor a-6b-like	669	gi|224082688|ref|XP_002306796.1|predicted protein [Populus trichocarpa] >gi|222856245|gb|EEE93792.1| predicted protein [Populus trichocarpa]	XP_002306796	3.1444E-26	91	112.464	58	53	contig_159828.2	32	70	32	72	PF00249.26	Myb_DNA-binding	Domain	5	45	48	31.5	1.3e-07	CL0123	0.67	1.44	0.17	0.8	0.87
contig_167103	heat shock transcription factor	595	gi|225454755|ref|XP_002273949.1|PREDICTED: heat stress transcription factor A-1-like [Vitis vinifera]	XP_002273949	4.08277E-24	96	107.457	54	52	contig_167103.2	14	61	14	61	PF00249.26	Myb_DNA-binding	Domain	1	48	48	58	6.7e-16	CL0123	1.35	1.3	0.76	1.82	2.71
contig_167103	homeobox-leucine zipper protein hdg2-like	592	gi|297739295|emb|CBI28946.3|unnamed protein product [Vitis vinifera]	CBI28946	9.7575E-124	94	377.867	197	187	contig_167103.2	67	106	67	106	PF00249.26	Myb_DNA-binding	Domain	1	42	48	47.7	1.1e-12	CL0123	1.35	1.3	0.76	1.82	2.71
contig_186434	wrky transcription	491	gi|315613828|gb|ADU52519.1|WRKY protein [Cucumis sativus]	ADU52519	4.87723E-57	88	193.356	167	147	contig_186434.2	18	55	18	55	PF00249.26	Myb_DNA-binding	Domain	1	39	48	49.6	2.8e-13	CL0123	2.56	0.5	0.24	0.27	1.14
contig_11828	ap2 domain-containing transcription factor	2749	gi|224096732|ref|XP_002310715.1|AP2 domain-containing transcription factor [Populus trichocarpa] >gi|222853618|gb|EEE91165.1| AP2 domain-containing transcription factor [Populus trichocarpa]	XP_002310715	2.01374E-75	87	266.929	166	145	contig_11828.4	58	185	58	186	PF02365.10	NAM	Family	1	128	129	174.7	8.3e-52	No_clan	0.12	0.14	0.21	1.42	1.71
contig_30663	rna polymerase sigma factor	2238	gi|225462725|ref|XP_002268709.1|PREDICTED: RNA polymerase sigma factor rpoD [Vitis vinifera] >gi|302143685|emb|CBI22546.3| unnamed protein product [Vitis vinifera]	XP_002268709	0	84	675.241	517	436	contig_30663.3	9	109	8	110	PF02365.10	NAM	Family	2	103	129	64.2	1.2e-17	No_clan	0.33	0.45	0.48	0.54	0.63
contig_30663	rna polymerase sigma factor	2238	gi|225462725|ref|XP_002268709.1|PREDICTED: RNA polymerase sigma factor rpoD [Vitis vinifera] >gi|302143685|emb|CBI22546.3| unnamed protein product [Vitis vinifera]	XP_002268709	0	84	675.241	517	436	contig_30663.6	9	109	8	110	PF02365.10	NAM	Family	2	103	129	64.1	1.4e-17	No_clan	0.33	0.45	0.48	0.54	0.63
contig_41331	homeobox-leucine zipper protein anthocyaninless 2	5238	gi|255541474|ref|XP_002511801.1|homeobox protein, putative [Ricinus communis] >gi|223548981|gb|EEF50470.1| homeobox protein, putative [Ricinus communis]	XP_002511801	0	92	738.413	422	390	contig_41331.2	27	154	27	155	PF02365.10	NAM	Family	1	128	129	175.2	5.9e-52	No_clan	0.54	0.76	0.58	0.62	0.27
contig_41951	tubby-like f-box protein 3	5212	gi|225436797|ref|XP_002269323.1|PREDICTED: tubby-like F-box protein 3-like [Vitis vinifera]	XP_002269323	0	92	718.768	406	375	contig_41951.4	9	109	8	110	PF02365.10	NAM	Family	2	103	129	64.1	1.4e-17	No_clan	0	0	0	0	0
contig_92891	protein dp-e2f-like 1	1507	gi|225457156|ref|XP_002280411.1|PREDICTED: E2F transcription factor-like E2FE-like [Vitis vinifera]	XP_002280411	3.44395E-42	67	164.466	158	107	contig_92891.2	11	132	11	141	PF02365.10	NAM	Family	1	116	129	111.5	2.9e-32	No_clan	0	0.28	1.41	0.03	0
contig_94655	sequence-specific dna binding transcription factor	1452	gi|225429854|ref|XP_002283217.1|PREDICTED: uncharacterized protein LOC100255883 isoform 1 [Vitis vinifera] >gi|359476329|ref|XP_003631820.1| PREDICTED: uncharacterized protein LOC100255883 isoform 2 [Vitis vinifera]	XP_002283217	9.81834E-53	73	189.504	180	132	contig_94655.1	11	132	11	141	PF02365.10	NAM	Family	1	116	129	111.5	2.9e-32	No_clan	1.87	1.13	1.07	2.44	2.08
contig_95327	ethylene-responsive transcription factor rap2-7-like	1448	gi|359479031|ref|XP_002284749.2|PREDICTED: ethylene-responsive transcription factor RAP2-7-like [Vitis vinifera]	XP_002284749	2.0978E-60	98	205.297	101	99	contig_95327.1	11	132	11	141	PF02365.10	NAM	Family	1	116	129	111.5	2.9e-32	No_clan	2.23	0.9	1.1	0.04	0.05
contig_100888	ethylene-responsive transcription factor rap2-7-like	1338	gi|356547208|ref|XP_003542008.1|PREDICTED: ethylene-responsive transcription factor RAP2-7-like [Glycine max]	XP_003542008	3.68591E-85	94	195.282	99	94	contig_100888.1	11	132	11	141	PF02365.10	NAM	Family	1	116	129	111.5	2.9e-32	No_clan	0	0	0.12	0	0
contig_101571	ethylene-responsive transcription factor rap2-7-like	1335	gi|356547208|ref|XP_003542008.1|PREDICTED: ethylene-responsive transcription factor RAP2-7-like [Glycine max]	XP_003542008	1.63364E-85	95	243.432	140	133	contig_101571.2	11	132	11	141	PF02365.10	NAM	Family	1	116	129	111.5	2.9e-32	No_clan	0	0	0.01	0	0
contig_102750	homeobox protein knotted-	1333	gi|224058619|ref|XP_002299569.1|predicted protein [Populus trichocarpa] >gi|222846827|gb|EEE84374.1| predicted protein [Populus trichocarpa]	XP_002299569	7.15422E-177	94	508.064	277	263	contig_102750.8	9	141	8	142	PF02365.10	NAM	Family	2	128	129	112.4	1.6e-32	No_clan	0.41	1.28	0.66	1.16	0.38
contig_102965	svp-like floral repressor	1333	gi|30575602|gb|AAP33087.1|SVP-like floral repressor [Eucalyptus grandis]	AAP33087	1.55776E-64	99	218.009	109	108	contig_102965.1	11	132	11	141	PF02365.10	NAM	Family	1	116	129	111.5	2.9e-32	No_clan	0	0	0	0	0
contig_103575	bzip transcription factor-like protein	1331	gi|224104851|ref|XP_002313591.1|predicted protein [Populus trichocarpa] >gi|222849999|gb|EEE87546.1| predicted protein [Populus trichocarpa]	XP_002313591	6.89518E-137	93	413.305	241	226	contig_103575.1	11	132	11	141	PF02365.10	NAM	Family	1	116	129	111.5	2.9e-32	No_clan	0	0	0.44	0	0
contig_104276	agamous-like protein	1312	gi|226897253|dbj|BAH56658.1|agamous-like protein [Eucalyptus grandis]	BAH56658	7.01315E-141	98	413.69	231	228	contig_104276.1	11	132	11	141	PF02365.10	NAM	Family	1	116	129	111.5	2.9e-32	No_clan	0	0	0.01	0	0
contig_105666	agl24 mads-box transcription factor	1264	gi|40806814|gb|AAR92206.1|MADS box transcription factor [Populus tomentosa]	AAR92206	6.2457E-109	84	331.257	225	191	contig_105666.1	11	132	11	141	PF02365.10	NAM	Family	1	116	129	111.5	2.9e-32	No_clan	0	0	0.07	0	0
contig_106090	nac domain protein	1246	gi|147780480|emb|CAN73478.1|hypothetical protein VITISV_037597 [Vitis vinifera]	CAN73478	6.42171E-33	62	131.724	134	84	contig_106090.2	12	143	12	144	PF02365.10	NAM	Family	1	128	129	129.6	7.6e-38	No_clan	0.3	0.18	0.32	0.38	0.47
contig_107174	transcription factor hbp-1b	1230	gi|255543929|ref|XP_002513027.1|Transcription factor HBP-1b(c1), putative [Ricinus communis] >gi|223548038|gb|EEF49530.1| Transcription factor HBP-1b(c1), putative [Ricinus communis]	XP_002513027	1.78299E-30	91	130.568	78	71	contig_107174.6	9	141	8	142	PF02365.10	NAM	Family	2	128	129	111.3	3.3e-32	No_clan	0	0.28	0.38	0	0.37
contig_120292	dna binding	977	gi|255547732|ref|XP_002514923.1|DNA binding protein, putative [Ricinus communis] >gi|223545974|gb|EEF47477.1| DNA binding protein, putative [Ricinus communis]	XP_002514923	1.15795E-53	83	182.956	129	108	contig_120292.1	12	143	12	144	PF02365.10	NAM	Family	1	128	129	129.9	5.8e-38	No_clan	0.27	0.3	0.06	0.14	0.21
contig_135689	rad-like 6 protein	821	gi|224062123|ref|XP_002300766.1|predicted protein [Populus trichocarpa] >gi|222842492|gb|EEE80039.1| predicted protein [Populus trichocarpa]	XP_002300766	3.2321E-30	78	119.013	89	70	contig_135689.2	11	132	11	141	PF02365.10	NAM	Family	1	116	129	111.5	2.9e-32	No_clan	0	0	0.01	0.01	0
contig_140077	ethylene-responsive transcription factor 12	728	gi|15217903|ref|NP_174158.1|ethylene-responsive transcription factor 12 [Arabidopsis thaliana] >gi|57012857|sp|Q94ID6.1|ERF81_ARATH RecName: Full=Ethylene-responsive transcription factor 12; Short=AtERF12; AltName: Full=Ethylene-responsive element-binding factor 12; Short=EREBP-12 >gi|15207792|dbj|BAB62912.1| ERF domain protein12 [Arabidopsis thaliana] >gi|20466664|gb|AAM20649.1| ethylene respons…	NP_174158	2.20378E-9	73	63.1586	57	42	contig_140077.1	11	132	11	141	PF02365.10	NAM	Family	1	116	129	111.5	2.9e-32	No_clan	0	0.2	0.25	0.14	0
contig_140428	probable wrky transcription factor 2-like	724	gi|225463536|ref|XP_002265612.1|PREDICTED: probable WRKY transcription factor 2-like [Vitis vinifera]	XP_002265612	9.00423E-129	84	392.504	241	204	contig_140428.1	11	144	11	145	PF02365.10	NAM	Family	1	128	129	133.2	5.9e-39	No_clan	0	0.17	0.11	0	0
contig_159764	nac domain protein	679	gi|147780480|emb|CAN73478.1|hypothetical protein VITISV_037597 [Vitis vinifera]	CAN73478	9.94953E-35	62	132.109	134	84	contig_159764.1	2	56	1	56	PF02365.10	NAM	Family	54	108	129	68.3	6.5e-19	No_clan	0.29	0.65	0.62	0.65	0.39
contig_159764	nac transcription factor-like 9	675	gi|147780480|emb|CAN73478.1|hypothetical protein VITISV_037597 [Vitis vinifera]	CAN73478	1.61836E-42	57	152.14	187	108	contig_159764.2	8	60	8	104	PF02365.10	NAM	Family	1	53	129	57	2.1e-15	No_clan	0.29	0.65	0.62	0.65	0.39
contig_182893	ap2 domain-containing transcription factor	514	gi|225423895|ref|XP_002281709.1|PREDICTED: AP2/ERF and B3 domain-containing transcription repressor TEM1-like [Vitis vinifera]	XP_002281709	6.8865E-75	78	239.195	175	138	contig_182893.2	8	114	8	114	PF02365.10	NAM	Family	1	108	129	136.7	4.8e-40	No_clan	3.02	1.54	1.95	2.37	4.17
contig_28382	transcription factor tga1	2277	gi|225459415|ref|XP_002285820.1|PREDICTED: transcription factor TGA4 [Vitis vinifera] >gi|302141896|emb|CBI19099.3| unnamed protein product [Vitis vinifera]	XP_002285820	1.22821E-116	74	367.466	316	236	contig_28382.6	126	285	56	293	PF01936.13	NYN	Domain	60	139	146	35.6	9.8e-09	CL0280	0.44	0.62	0.73	0.4	0.96
contig_38578	cpd photolyase	5736	gi|13383259|dbj|BAB39480.1|CPD photolyase [Cucumis sativus] >gi|20387244|dbj|BAB91322.1| CPD photolyase [Cucumis sativus]	BAB39480	0	88	716.457	437	386	contig_38578.7	126	285	56	293	PF01936.13	NYN	Domain	60	139	146	35.6	9.8e-09	CL0280	0.61	0.45	0.2	0.89	0.09
contig_39298	homeobox-leucine zipper protein glabra 2-like	5565	gi|225442611|ref|XP_002284502.1|PREDICTED: homeobox-leucine zipper protein GLABRA 2-like [Vitis vinifera]	XP_002284502	0	91	1248.03	771	709	contig_39298.6	126	285	56	293	PF01936.13	NYN	Domain	60	139	146	35.6	9.8e-09	CL0280	0.21	0	0	0	0.1
contig_7527	rna polymerase sigma factor	3006	gi|225462725|ref|XP_002268709.1|PREDICTED: RNA polymerase sigma factor rpoD [Vitis vinifera] >gi|302143685|emb|CBI22546.3| unnamed protein product [Vitis vinifera]	XP_002268709	0	84	674.855	517	436	contig_7527.7	11	66	2	66	PF13839.1	PC-Esterase	Family	108	168	263	42.7	5.8e-11	CL0264	1.2	1.81	2.19	1.54	3.33
contig_7527	rna polymerase sigma factor	3006	gi|225462725|ref|XP_002268709.1|PREDICTED: RNA polymerase sigma factor rpoD [Vitis vinifera] >gi|302143685|emb|CBI22546.3| unnamed protein product [Vitis vinifera]	XP_002268709	0	84	674.855	517	436	contig_7527.8	15	74	3	78	PF13839.1	PC-Esterase	Family	192	259	263	60.7	1.8e-16	CL0264	1.2	1.81	2.19	1.54	3.33
contig_7527	rna polymerase sigma factor	3006	gi|225462725|ref|XP_002268709.1|PREDICTED: RNA polymerase sigma factor rpoD [Vitis vinifera] >gi|302143685|emb|CBI22546.3| unnamed protein product [Vitis vinifera]	XP_002268709	0	84	674.855	517	436	contig_7527.14	1	41	1	55	PF13839.1	PC-Esterase	Family	19	64	263	25	1.4e-05	CL0264	1.2	1.81	2.19	1.54	3.33
contig_7645	partial	2965	gi|401710286|gb|AFP97668.1|SIG5, partial [Carica papaya] >gi|401710288|gb|AFP97669.1| SIG5, partial [Carica papaya] >gi|401710290|gb|AFP97670.1| SIG5, partial [Carica papaya] >gi|401710292|gb|AFP97671.1| SIG5, partial [Carica papaya] >gi|401710294|gb|AFP97672.1| SIG5, partial [Carica papaya] >gi|401710296|gb|AFP97673.1| SIG5, partial [Carica papaya] >gi|401710298|gb|AFP97674.1| SIG5, partial [Car…	AFP97668	4.47303E-65	92	224.942	129	119	contig_7645.9	11	66	2	66	PF13839.1	PC-Esterase	Family	108	168	263	42.7	5.8e-11	CL0264	6.01	3.15	3.94	3.9	5.15
contig_7645	partial	2965	gi|401710286|gb|AFP97668.1|SIG5, partial [Carica papaya] >gi|401710288|gb|AFP97669.1| SIG5, partial [Carica papaya] >gi|401710290|gb|AFP97670.1| SIG5, partial [Carica papaya] >gi|401710292|gb|AFP97671.1| SIG5, partial [Carica papaya] >gi|401710294|gb|AFP97672.1| SIG5, partial [Carica papaya] >gi|401710296|gb|AFP97673.1| SIG5, partial [Carica papaya] >gi|401710298|gb|AFP97674.1| SIG5, partial [Car…	AFP97668	4.47303E-65	92	224.942	129	119	contig_7645.10	15	74	3	78	PF13839.1	PC-Esterase	Family	192	259	263	60.7	1.8e-16	CL0264	6.01	3.15	3.94	3.9	5.15
contig_7645	PREDICTED: uncharacterized protein LOC100241082	2964	gi|225443476|ref|XP_002270034.1|PREDICTED: uncharacterized protein LOC100241082 [Vitis vinifera]	XP_002270034	0	80	733.406	574	462	contig_7645.16	1	41	1	55	PF13839.1	PC-Esterase	Family	19	64	263	25	1.4e-05	CL0264	6.01	3.15	3.94	3.9	5.15
contig_18975	hypothetical protein ARALYDRAFT_318072	2558	gi|297834110|ref|XP_002884937.1|hypothetical protein ARALYDRAFT_318072 [Arabidopsis lyrata subsp. lyrata] >gi|297330777|gb|EFH61196.1| hypothetical protein ARALYDRAFT_318072 [Arabidopsis lyrata subsp. lyrata]	XP_002884937	0	69	350.517	359	248	contig_18975.5	11	66	2	66	PF13839.1	PC-Esterase	Family	108	168	263	42.7	5.8e-11	CL0264	1.35	1.88	1.61	1.3	1.99
contig_18975	gata transcription	2554	gi|224137944|ref|XP_002326479.1|predicted protein [Populus trichocarpa] >gi|222833801|gb|EEE72278.1| predicted protein [Populus trichocarpa]	XP_002326479	0	79	625.165	546	435	contig_18975.6	15	73	3	77	PF13839.1	PC-Esterase	Family	192	258	263	60.2	2.6e-16	CL0264	1.35	1.88	1.61	1.3	1.99
contig_18975	gata transcription	2554	gi|224137944|ref|XP_002326479.1|predicted protein [Populus trichocarpa] >gi|222833801|gb|EEE72278.1| predicted protein [Populus trichocarpa]	XP_002326479	0	79	625.165	546	435	contig_18975.11	1	41	1	55	PF13839.1	PC-Esterase	Family	19	64	263	25	1.4e-05	CL0264	1.35	1.88	1.61	1.3	1.99
contig_19272	transcription factor tga1	2553	gi|225459415|ref|XP_002285820.1|PREDICTED: transcription factor TGA4 [Vitis vinifera] >gi|302141896|emb|CBI19099.3| unnamed protein product [Vitis vinifera]	XP_002285820	1.16194E-115	74	367.466	316	236	contig_19272.7	11	66	2	66	PF13839.1	PC-Esterase	Family	108	168	263	42.7	5.8e-11	CL0264	10.48	5	3.6	5.9	3.96
contig_19272	rna polymerase sigma factor	2546	gi|255545052|ref|XP_002513587.1|RNA polymerase sigma factor rpoD, putative [Ricinus communis] >gi|223547495|gb|EEF48990.1| RNA polymerase sigma factor rpoD, putative [Ricinus communis]	XP_002513587	9.39339E-112	89	362.073	228	205	contig_19272.8	15	73	3	77	PF13839.1	PC-Esterase	Family	192	258	263	60.2	2.6e-16	CL0264	10.48	5	3.6	5.9	3.96
contig_19272	rna polymerase sigma factor	2546	gi|255545052|ref|XP_002513587.1|RNA polymerase sigma factor rpoD, putative [Ricinus communis] >gi|223547495|gb|EEF48990.1| RNA polymerase sigma factor rpoD, putative [Ricinus communis]	XP_002513587	9.39339E-112	89	362.073	228	205	contig_19272.13	1	41	1	55	PF13839.1	PC-Esterase	Family	19	64	263	25	1.4e-05	CL0264	10.48	5	3.6	5.9	3.96
contig_33923	homeobox-leucine zipper protein glabra 2-like	6278	gi|225442611|ref|XP_002284502.1|PREDICTED: homeobox-leucine zipper protein GLABRA 2-like [Vitis vinifera]	XP_002284502	0	92	1154.81	663	610	contig_33923.1	62	116	62	117	PF00628.24	PHD	Domain	1	50	51	40.1	2e-10	CL0390	0	0.01	0.05	0.23	0.18
contig_39683	homeobox-leucine zipper protein glabra 2-like	5532	gi|225442611|ref|XP_002284502.1|PREDICTED: homeobox-leucine zipper protein GLABRA 2-like [Vitis vinifera]	XP_002284502	0	93	1258.82	760	709	contig_39683.1	62	116	62	117	PF00628.24	PHD	Domain	1	50	51	39.6	2.9e-10	CL0390	1	1.58	1.89	2.7	3.23
contig_42344	dna binding	5167	gi|255578153|ref|XP_002529946.1|DNA binding protein, putative [Ricinus communis] >gi|223530576|gb|EEF32454.1| DNA binding protein, putative [Ricinus communis]	XP_002529946	0	94	954.896	527	500	contig_42344.4	2	29	1	47	PF00224.16	PK	Family	295	322	348	38	7e-10	CL0151	0	0.69	0	0	0.91
contig_87946	gata transcription factor 28	1661	gi|297735780|emb|CBI18467.3|unnamed protein product [Vitis vinifera]	CBI18467	1.43506E-88	80	284.263	213	171	contig_87946.1	225	270	225	270	PF10533.4	Plant_zn_clust	Domain	1	47	47	69.8	1e-19	No_clan	27.61	17.04	20.12	31.8	79.49
contig_137531	jmjc domain-containing protein 4-like	792	gi|255540585|ref|XP_002511357.1|transcription factor, putative [Ricinus communis] >gi|223550472|gb|EEF51959.1| transcription factor, putative [Ricinus communis]	XP_002511357	2.66926E-43	89	162.925	89	80	contig_137531.2	43	92	43	92	PF10533.4	Plant_zn_clust	Domain	1	47	47	69.6	1.2e-19	No_clan	0.65	0.8	0.83	1.46	1.85
contig_162165	agl24 mads-box transcription factor	648	gi|316890774|gb|ADU56833.1|MADS-box protein STMADS11 subfamily [Coffea arabica]	ADU56833	5.84183E-35	85	110.538	88	75	contig_162165.2	21	66	21	66	PF10533.4	Plant_zn_clust	Domain	1	47	47	70.1	8.5e-20	No_clan	17.81	20.55	19.77	20.67	22.87
contig_21128	nuclear transcription factor y subunit a-	2492	gi|255560677|ref|XP_002521352.1|Nuclear transcription factor Y subunit A-3, putative [Ricinus communis] >gi|223539430|gb|EEF41020.1| Nuclear transcription factor Y subunit A-3, putative [Ricinus communis]	XP_002521352	1.66959E-49	58	186.808	279	164	contig_21128.13	267	347	266	349	PF07526.6	POX	Domain	2	89	140	61.3	1.1e-16	No_clan	2.43	6.86	6.8	4.01	2.67
contig_21128	homeobox-leucine zipper protein anthocyaninless 2	2491	gi|224130112|ref|XP_002320755.1|predicted protein [Populus trichocarpa] >gi|222861528|gb|EEE99070.1| predicted protein [Populus trichocarpa]	XP_002320755	4.96804E-68	98	251.521	123	121	contig_21128.16	1	40	1	41	PF07526.6	POX	Domain	100	139	140	60.1	2.6e-16	No_clan	2.43	6.86	6.8	4.01	2.67
contig_26003	homeodomain leucine zipper protein	2335	gi|350537501|ref|NP_001234296.1|homeodomain leucine zipper protein [Solanum lycopersicum] >gi|211853240|emb|CAP16664.1| homeodomain leucine zipper protein [Solanum lycopersicum]	NP_001234296	5.41762E-45	83	172.17	141	118	contig_26003.13	267	347	266	349	PF07526.6	POX	Domain	2	89	140	61.3	1.1e-16	No_clan	0	0.93	3.05	1.51	1.49
contig_26003	homeodomain leucine zipper protein	2335	gi|350537501|ref|NP_001234296.1|homeodomain leucine zipper protein [Solanum lycopersicum] >gi|211853240|emb|CAP16664.1| homeodomain leucine zipper protein [Solanum lycopersicum]	NP_001234296	5.41762E-45	83	172.17	141	118	contig_26003.16	1	40	1	41	PF07526.6	POX	Domain	100	139	140	60.1	2.6e-16	No_clan	0	0.93	3.05	1.51	1.49
contig_2643	probable wrky transcription factor 33	3806	gi|183979108|emb|CAP08303.1|DNA-binding protein [Vitis thunbergii]	CAP08303	2.72631E-150	77	477.633	426	329	contig_2643.8	7	145	7	145	PF03244.9	PSI_PsaH	Family	1	140	140	235.3	1.1e-70	No_clan	0.07	0.63	1.96	4.6	4.96
contig_2787	probable wrky transcription factor 33	3806	gi|183979108|emb|CAP08303.1|DNA-binding protein [Vitis thunbergii]	CAP08303	2.72631E-150	77	477.633	426	329	contig_2787.7	7	145	7	145	PF03244.9	PSI_PsaH	Family	1	140	140	235.3	1.1e-70	No_clan	2.72	3.83	8.36	13.76	20.54
contig_4358	protein ethylene insensitive 3-like	3477	gi|356549557|ref|XP_003543159.1|PREDICTED: protein ETHYLENE INSENSITIVE 3-like [Glycine max]	XP_003543159	0	84	949.888	623	528	contig_4358.10	7	145	7	145	PF03244.9	PSI_PsaH	Family	1	140	140	235.3	1.1e-70	No_clan	0.06	0.91	1.78	2.88	1.8
contig_4390	PREDICTED: uncharacterized protein LOC100241082	3460	gi|225443476|ref|XP_002270034.1|PREDICTED: uncharacterized protein LOC100241082 [Vitis vinifera]	XP_002270034	3.826E-122	73	399.053	380	279	contig_4390.9	7	145	7	145	PF03244.9	PSI_PsaH	Family	1	140	140	235.3	1.1e-70	No_clan	0.49	4.48	6.64	6.78	3.77
contig_4450	PREDICTED: uncharacterized protein LOC100241082	3451	gi|225443476|ref|XP_002270034.1|PREDICTED: uncharacterized protein LOC100241082 [Vitis vinifera]	XP_002270034	3.62536E-122	73	399.053	380	279	contig_4450.9	7	145	7	145	PF03244.9	PSI_PsaH	Family	1	140	140	235.3	1.1e-70	No_clan	3.22	13.78	8.54	11.15	12.6
contig_4603	transcription factor e2fb-like	3438	gi|225464840|ref|XP_002272473.1|PREDICTED: transcription factor E2FB-like [Vitis vinifera]	XP_002272473	0	81	629.017	447	366	contig_4603.9	7	145	7	145	PF03244.9	PSI_PsaH	Family	1	140	140	235.3	1.1e-70	No_clan	2.94	6.59	8.7	9.62	9.11
contig_4647	myb transcription factor myb186	3418	gi|224064382|ref|XP_002301448.1|predicted protein [Populus trichocarpa] >gi|222843174|gb|EEE80721.1| predicted protein [Populus trichocarpa]	XP_002301448	1.38431E-36	100	143.28	72	72	contig_4647.8	7	145	7	145	PF03244.9	PSI_PsaH	Family	1	140	140	235.3	1.1e-70	No_clan	26.43	32.98	32.74	22.67	19.09
contig_4716	rna polymerase sigma factor	3395	gi|225462725|ref|XP_002268709.1|PREDICTED: RNA polymerase sigma factor rpoD [Vitis vinifera] >gi|302143685|emb|CBI22546.3| unnamed protein product [Vitis vinifera]	XP_002268709	0	82	566.229	438	360	contig_4716.8	7	145	7	145	PF03244.9	PSI_PsaH	Family	1	140	140	235.3	1.1e-70	No_clan	175.99	102.14	42.21	37.25	62.28
contig_89143	transcription factor	1614	gi|225448679|ref|XP_002280180.1|PREDICTED: transcription factor RF2b [Vitis vinifera]	XP_002280180	2.69074E-153	82	454.136	320	263	contig_89143.4	156	251	155	251	PF00829.16	Ribosomal_L21p	Family	2	96	96	106	7.7e-31	No_clan	12.48	9.09	8.5	7.99	10
contig_2643	probable wrky transcription factor 33	3806	gi|183979108|emb|CAP08303.1|DNA-binding protein [Vitis thunbergii]	CAP08303	2.72631E-150	77	477.633	426	329	contig_2643.16	118	186	118	186	PF00366.15	Ribosomal_S17	Domain	1	69	69	94.3	3.1e-27	CL0021	0.07	0.63	1.96	4.6	4.96
contig_2787	homeobox-leucine zipper protein roc3	3794	gi|225427116|ref|XP_002277673.1|PREDICTED: homeobox-leucine zipper protein ROC3 [Vitis vinifera] >gi|147777871|emb|CAN60291.1| hypothetical protein VITISV_032685 [Vitis vinifera] >gi|297742043|emb|CBI33830.3| unnamed protein product [Vitis vinifera]	XP_002277673	0	83	1157.51	806	677	contig_2787.15	118	186	118	186	PF00366.15	Ribosomal_S17	Domain	1	69	69	94.3	3.1e-27	CL0021	2.72	3.83	8.36	13.76	20.54
contig_4358	transcription factor apetala2	3466	gi|359480728|ref|XP_002283045.2|PREDICTED: floral homeotic protein APETALA 2 [Vitis vinifera] >gi|226377504|gb|ACO52508.1| transcription factor APETALA2 [Vitis vinifera]	XP_002283045	9.08793E-89	79	306.22	216	172	contig_4358.15	118	186	118	186	PF00366.15	Ribosomal_S17	Domain	1	69	69	94.3	3.1e-27	CL0021	0.06	0.91	1.78	2.88	1.8
contig_4390	PREDICTED: uncharacterized protein LOC100241082	3460	gi|225443476|ref|XP_002270034.1|PREDICTED: uncharacterized protein LOC100241082 [Vitis vinifera]	XP_002270034	3.826E-122	73	399.053	380	279	contig_4390.14	118	186	118	186	PF00366.15	Ribosomal_S17	Domain	1	69	69	94.3	3.1e-27	CL0021	0.49	4.48	6.64	6.78	3.77
contig_4450	PREDICTED: uncharacterized protein LOC100241082	3451	gi|225443476|ref|XP_002270034.1|PREDICTED: uncharacterized protein LOC100241082 [Vitis vinifera]	XP_002270034	3.62536E-122	73	399.053	380	279	contig_4450.14	118	186	118	186	PF00366.15	Ribosomal_S17	Domain	1	69	69	94.3	3.1e-27	CL0021	3.22	13.78	8.54	11.15	12.6
contig_4603	transcription factor e2fb-like	3438	gi|225464840|ref|XP_002272473.1|PREDICTED: transcription factor E2FB-like [Vitis vinifera]	XP_002272473	0	81	629.017	447	366	contig_4603.14	118	186	118	186	PF00366.15	Ribosomal_S17	Domain	1	69	69	94.3	3.1e-27	CL0021	2.94	6.59	8.7	9.62	9.11
contig_4647	myb transcription factor myb186	3418	gi|224064382|ref|XP_002301448.1|predicted protein [Populus trichocarpa] >gi|222843174|gb|EEE80721.1| predicted protein [Populus trichocarpa]	XP_002301448	1.38431E-36	100	143.28	72	72	contig_4647.13	118	186	118	186	PF00366.15	Ribosomal_S17	Domain	1	69	69	94.3	3.1e-27	CL0021	26.43	32.98	32.74	22.67	19.09
contig_4716	rna polymerase sigma factor	3395	gi|225462725|ref|XP_002268709.1|PREDICTED: RNA polymerase sigma factor rpoD [Vitis vinifera] >gi|302143685|emb|CBI22546.3| unnamed protein product [Vitis vinifera]	XP_002268709	0	82	566.229	438	360	contig_4716.13	118	186	118	186	PF00366.15	Ribosomal_S17	Domain	1	69	69	94.3	3.1e-27	CL0021	175.99	102.14	42.21	37.25	62.28
contig_51307	protein far-red impaired response 1-like	4552	gi|359475699|ref|XP_003631734.1|PREDICTED: protein FAR-RED IMPAIRED RESPONSE 1-like [Vitis vinifera]	XP_003631734	0	82	1135.55	827	686	contig_51307.2	15	103	15	105	PF01172.13	SBDS	Family	1	89	91	108.8	8.1e-32	No_clan	0.7	2.27	2.23	3.63	2.38
contig_81105	ethylene-responsive transcription factor rap2-7-like	1764	gi|297746184|emb|CBI16240.3|unnamed protein product [Vitis vinifera]	CBI16240	1.32607E-64	96	206.068	104	100	contig_81105.1	15	103	15	105	PF01172.13	SBDS	Family	1	89	91	107.4	2.2e-31	No_clan	29.4	25.57	26.53	22.64	55.54
contig_51307	protein far-red impaired response 1-like	4552	gi|359475699|ref|XP_003631734.1|PREDICTED: protein FAR-RED IMPAIRED RESPONSE 1-like [Vitis vinifera]	XP_003631734	0	82	1135.55	827	686	contig_51307.2	109	212	108	215	PF09377.5	SBDS_C	Domain	2	107	125	109.9	6.3e-32	CL0437	0.7	2.27	2.23	3.63	2.38
contig_81105	PREDICTED: uncharacterized protein LOC100241082	1762	gi|225443476|ref|XP_002270034.1|PREDICTED: uncharacterized protein LOC100241082 [Vitis vinifera]	XP_002270034	6.64189E-124	79	387.882	320	254	contig_81105.1	109	229	108	230	PF09377.5	SBDS_C	Domain	2	124	125	126	6.3e-37	CL0437	29.4	25.57	26.53	22.64	55.54
contig_2848	gras family transcription factor	3757	gi|225449883|ref|XP_002267910.1|PREDICTED: scarecrow-like protein 3 [Vitis vinifera]	XP_002267910	0	87	746.503	476	416	contig_2848.12	43	159	43	161	PF00995.18	Sec1	Family	1	114	564	102.2	2.7e-29	No_clan	0.04	0.11	0.3	0.23	0.02
contig_2848	gras family transcription factor	3757	gi|225449883|ref|XP_002267910.1|PREDICTED: scarecrow-like protein 3 [Vitis vinifera]	XP_002267910	0	87	746.503	476	416	contig_2848.13	16	165	2	172	PF00995.18	Sec1	Family	179	320	564	134.5	4.5e-39	No_clan	0.04	0.11	0.3	0.23	0.02
contig_2848	gras family transcription factor	3757	gi|225449883|ref|XP_002267910.1|PREDICTED: scarecrow-like protein 3 [Vitis vinifera]	XP_002267910	0	87	746.503	476	416	contig_2848.14	4	270	3	270	PF00995.18	Sec1	Family	319	564	564	138	3.8e-40	No_clan	0.04	0.11	0.3	0.23	0.02
contig_3009	gras family transcription factor	3737	gi|225449883|ref|XP_002267910.1|PREDICTED: scarecrow-like protein 3 [Vitis vinifera]	XP_002267910	0	87	746.503	476	416	contig_3009.9	12	236	5	243	PF00995.18	Sec1	Family	113	320	564	160	8.7e-47	No_clan	0.19	0.22	0.48	0.26	0.08
contig_3009	gras family transcription factor	3737	gi|225449883|ref|XP_002267910.1|PREDICTED: scarecrow-like protein 3 [Vitis vinifera]	XP_002267910	0	87	746.503	476	416	contig_3009.10	4	270	3	270	PF00995.18	Sec1	Family	319	564	564	138	3.8e-40	No_clan	0.19	0.22	0.48	0.26	0.08
contig_3009	transcription factor e2fb-like	3703	gi|296084860|emb|CBI28269.3|unnamed protein product [Vitis vinifera]	CBI28269	1.95366E-170	77	523.857	419	323	contig_3009.12	43	159	43	161	PF00995.18	Sec1	Family	1	114	564	102.2	2.7e-29	No_clan	0.19	0.22	0.48	0.26	0.08
contig_3779	homeobox-leucine zipper protein hdg2-like	3604	gi|297739295|emb|CBI28946.3|unnamed protein product [Vitis vinifera]	CBI28946	0	86	1216.45	762	660	contig_3779.13	43	200	43	201	PF00995.18	Sec1	Family	1	151	564	119.5	1.6e-34	No_clan	0.04	0	0	0	0.02
contig_3779	transcription factor e2fb-like	3591	gi|296084860|emb|CBI28269.3|unnamed protein product [Vitis vinifera]	CBI28269	8.2339E-171	77	523.857	419	323	contig_3779.16	16	165	2	172	PF00995.18	Sec1	Family	179	320	564	134.5	4.5e-39	No_clan	0.04	0	0	0	0.02
contig_3779	transcription factor e2fb-like	3591	gi|296084860|emb|CBI28269.3|unnamed protein product [Vitis vinifera]	CBI28269	8.2339E-171	77	523.857	419	323	contig_3779.17	4	270	3	270	PF00995.18	Sec1	Family	319	564	564	138	3.8e-40	No_clan	0.04	0	0	0	0.02
contig_4023	PREDICTED: uncharacterized protein LOC100241082	3562	gi|225443476|ref|XP_002270034.1|PREDICTED: uncharacterized protein LOC100241082 [Vitis vinifera]	XP_002270034	6.94079E-122	73	399.053	380	279	contig_4023.11	43	382	43	389	PF00995.18	Sec1	Family	1	320	564	277.2	2.6e-82	No_clan	0.42	1.21	1.22	0.71	0.25
contig_4023	homeobox-leucine zipper protein anthocyaninless 2	3492	gi|255541474|ref|XP_002511801.1|homeobox protein, putative [Ricinus communis] >gi|223548981|gb|EEF50470.1| homeobox protein, putative [Ricinus communis]	XP_002511801	4.8182E-92	97	249.21	123	120	contig_4023.12	4	270	3	270	PF00995.18	Sec1	Family	319	564	564	138	3.8e-40	No_clan	0.42	1.21	1.22	0.71	0.25
contig_51308	dna binding	4545	gi|255542297|ref|XP_002512212.1|DNA binding protein, putative [Ricinus communis] >gi|223548756|gb|EEF50246.1| DNA binding protein, putative [Ricinus communis]	XP_002512212	1.11418E-124	81	402.134	292	239	contig_51308.1	275	311	275	311	PF00140.15	Sigma70_r1_2	Family	1	37	37	20.6	0.00026	No_clan	60.64	44.96	37.16	46.54	25.46
contig_24861	agamous-like protein	2395	gi|226897253|dbj|BAH56658.1|agamous-like protein [Eucalyptus grandis]	BAH56658	3.19437E-91	100	296.975	173	173	contig_24861.7	343	410	343	414	PF04542.9	Sigma70_r2	Domain	1	65	71	39.7	2.5e-10	CL0123	0.01	0	0	0	0
contig_25081	rna polymerase sigma factor	2392	gi|255566078|ref|XP_002524027.1|RNA polymerase sigma factor rpoD, putative [Ricinus communis] >gi|223536754|gb|EEF38395.1| RNA polymerase sigma factor rpoD, putative [Ricinus communis]	XP_002524027	0	81	650.588	470	384	contig_25081.7	339	406	339	410	PF04542.9	Sigma70_r2	Domain	1	65	71	39.8	2.5e-10	CL0123	0	0	0	0	0
contig_25126	PREDICTED: uncharacterized protein LOC100241082	2359	gi|225443476|ref|XP_002270034.1|PREDICTED: uncharacterized protein LOC100241082 [Vitis vinifera]	XP_002270034	1.09737E-125	73	399.053	380	279	contig_25126.9	343	410	343	414	PF04542.9	Sigma70_r2	Domain	1	65	71	39.7	2.5e-10	CL0123	0.02	0	0	0	0
contig_25328	atp-dependent dna helicase pcra-like	2352	gi|359490106|ref|XP_002277737.2|PREDICTED: ATP-dependent DNA helicase pcrA-like [Vitis vinifera]	XP_002277737	8.62869E-108	64	365.925	415	266	contig_25328.9	339	406	339	410	PF04542.9	Sigma70_r2	Domain	1	65	71	39.8	2.5e-10	CL0123	0	0	0	0	0
contig_28070	transcription factor e2f5	2313	gi|297740186|emb|CBI30368.3|unnamed protein product [Vitis vinifera]	CBI30368	1.64388E-177	81	402.905	266	218	contig_28070.8	26	93	26	98	PF04542.9	Sigma70_r2	Domain	1	65	71	43.3	2e-11	CL0123	0	0	0	0	0
contig_28365	nuclear transcription factor y subunit a-3	2309	gi|351727963|ref|NP_001235387.1|CCAAT-binding transcription factor family protein [Glycine max] >gi|257136301|gb|ACV44452.1| CCAAT-binding transcription factor family protein [Glycine max]	NP_001235387	5.82505E-44	66	171.014	178	119	contig_28365.10	26	93	26	98	PF04542.9	Sigma70_r2	Domain	1	65	71	43.3	2e-11	CL0123	0	0	0	0	0
contig_28998	transcription factor tga1	2259	gi|225459415|ref|XP_002285820.1|PREDICTED: transcription factor TGA4 [Vitis vinifera] >gi|302141896|emb|CBI19099.3| unnamed protein product [Vitis vinifera]	XP_002285820	6.74935E-118	82	370.548	271	224	contig_28998.7	26	93	26	98	PF04542.9	Sigma70_r2	Domain	1	65	71	41.9	5.4e-11	CL0123	0	0	0	0	0
contig_29323	rna polymerase sigma factor	2250	gi|225462725|ref|XP_002268709.1|PREDICTED: RNA polymerase sigma factor rpoD [Vitis vinifera] >gi|302143685|emb|CBI22546.3| unnamed protein product [Vitis vinifera]	XP_002268709	0	84	675.241	517	436	contig_29323.9	26	93	26	98	PF04542.9	Sigma70_r2	Domain	1	65	71	41.9	5.4e-11	CL0123	0	0	0	0	0
contig_32872	nuclear transcription factor y subunit	319	gi|255638811|gb|ACU19709.1|unknown [Glycine max]	ACU19709	3.2717E-16	84	80.1073	53	45	contig_32872.7	343	410	343	414	PF04542.9	Sigma70_r2	Domain	1	65	71	39.6	2.8e-10	CL0123	0.27	2.05	2.3	0.67	0.13
contig_33155	heat stress transcription factor b-4	313	gi|302398881|gb|ADL36735.1|HSF domain class transcription factor [Malus x domestica]	ADL36735	3.03895E-39	96	144.05	77	74	contig_33155.7	339	406	339	410	PF04542.9	Sigma70_r2	Domain	1	65	71	39.6	2.8e-10	CL0123	0	0	0	0	0
contig_33228	gc-rich sequence dna-binding factor	6394	gi|15242310|ref|NP_196472.1|GC-rich sequence DNA-binding factor [Arabidopsis thaliana] >gi|9759349|dbj|BAB10004.1| unnamed protein product [Arabidopsis thaliana] >gi|117413996|dbj|BAF36503.1| transcriptional repressor ILP1 [Arabidopsis thaliana] >gi|332003936|gb|AED91319.1| GC-rich sequence DNA-binding factor [Arabidopsis thaliana]	NP_196472	0	82	603.979	493	406	contig_33228.9	343	410	343	414	PF04542.9	Sigma70_r2	Domain	1	65	71	39.6	2.8e-10	CL0123	0.59	1.93	1.95	1.17	0
contig_33545	increased level of polyploidy1-1d	6370	gi|297810973|ref|XP_002873370.1|increased level of polyploidy1-1D [Arabidopsis lyrata subsp. lyrata] >gi|297319207|gb|EFH49629.1| increased level of polyploidy1-1D [Arabidopsis lyrata subsp. lyrata]	XP_002873370	0	82	601.282	493	406	contig_33545.9	339	406	339	410	PF04542.9	Sigma70_r2	Domain	1	65	71	39.6	2.8e-10	CL0123	0	0	0	0	0
contig_34556	homeobox-leucine zipper protein glabra 2-like	6278	gi|225442611|ref|XP_002284502.1|PREDICTED: homeobox-leucine zipper protein GLABRA 2-like [Vitis vinifera]	XP_002284502	0	92	1154.81	663	610	contig_34556.5	26	93	26	98	PF04542.9	Sigma70_r2	Domain	1	65	71	43.3	2e-11	CL0123	0	0	0	0	0
contig_37970	homeobox-leucine zipper protein anthocyaninless 2	5980	gi|255541474|ref|XP_002511801.1|homeobox protein, putative [Ricinus communis] >gi|223548981|gb|EEF50470.1| homeobox protein, putative [Ricinus communis]	XP_002511801	0	92	535.028	293	272	contig_37970.7	26	93	26	97	PF04542.9	Sigma70_r2	Domain	1	65	71	41.4	7.9e-11	CL0123	0	0	0.35	0.6	0.93
contig_38300	cpd photolyase	5812	gi|13383259|dbj|BAB39480.1|CPD photolyase [Cucumis sativus] >gi|20387244|dbj|BAB91322.1| CPD photolyase [Cucumis sativus]	BAB39480	0	88	716.457	437	386	contig_38300.7	26	93	26	97	PF04542.9	Sigma70_r2	Domain	1	65	71	41.4	7.9e-11	CL0123	0	0	0	0	0
contig_38361	tubby-like f-box protein 3	5759	gi|225436797|ref|XP_002269323.1|PREDICTED: tubby-like F-box protein 3-like [Vitis vinifera]	XP_002269323	0	92	718.768	406	375	contig_38361.9	26	93	26	97	PF04542.9	Sigma70_r2	Domain	1	65	71	41.4	7.9e-11	CL0123	0	0	0.26	1.04	0
contig_38603	cpd photolyase	5736	gi|13383259|dbj|BAB39480.1|CPD photolyase [Cucumis sativus] >gi|20387244|dbj|BAB91322.1| CPD photolyase [Cucumis sativus]	BAB39480	0	88	716.457	437	386	contig_38603.5	26	93	26	98	PF04542.9	Sigma70_r2	Domain	1	65	71	43.3	2e-11	CL0123	0	0	0	0	0
contig_38709	homeobox-leucine zipper protein glabra 2-like	5637	gi|225442611|ref|XP_002284502.1|PREDICTED: homeobox-leucine zipper protein GLABRA 2-like [Vitis vinifera]	XP_002284502	0	89	1234.17	795	709	contig_38709.9	26	93	26	97	PF04542.9	Sigma70_r2	Domain	1	65	71	41.4	7.9e-11	CL0123	0	0	0	0	0
contig_39873	homeobox-leucine zipper protein glabra 2-like	5532	gi|225442611|ref|XP_002284502.1|PREDICTED: homeobox-leucine zipper protein GLABRA 2-like [Vitis vinifera]	XP_002284502	0	93	1258.82	760	709	contig_39873.5	26	93	26	98	PF04542.9	Sigma70_r2	Domain	1	65	71	41.9	5.4e-11	CL0123	0	0	0	0	0
contig_40846	tubby-like f-box protein 3	5252	gi|225436797|ref|XP_002269323.1|PREDICTED: tubby-like F-box protein 3-like [Vitis vinifera]	XP_002269323	0	92	718.768	406	375	contig_40846.5	1	33	1	40	PF04542.9	Sigma70_r2	Domain	32	64	71	21.2	0.00015	CL0123	2.03	2.86	3.21	2.89	2.61
contig_44297	nucleic acid binding	5097	gi|255572931|ref|XP_002527396.1|nucleic acid binding protein, putative [Ricinus communis] >gi|223533206|gb|EEF34962.1| nucleic acid binding protein, putative [Ricinus communis]	XP_002527396	8.03272E-114	78	382.104	289	226	contig_44297.4	280	347	280	351	PF04542.9	Sigma70_r2	Domain	1	65	71	40	2.1e-10	CL0123	0.33	0	0	0	0
contig_44658	nucleic acid binding	5019	gi|255572931|ref|XP_002527396.1|nucleic acid binding protein, putative [Ricinus communis] >gi|223533206|gb|EEF34962.1| nucleic acid binding protein, putative [Ricinus communis]	XP_002527396	7.36588E-114	78	382.104	289	226	contig_44658.4	280	347	280	351	PF04542.9	Sigma70_r2	Domain	1	65	71	40	2.1e-10	CL0123	1.09	0	0	0	0
contig_45425	tubby-like f-box protein 3	5000	gi|225436797|ref|XP_002269323.1|PREDICTED: tubby-like F-box protein 3-like [Vitis vinifera]	XP_002269323	0	92	718.768	406	375	contig_45425.5	26	93	26	98	PF04542.9	Sigma70_r2	Domain	1	65	71	43.3	2e-11	CL0123	0	0.61	2.74	0.93	0.01
contig_45994	tubby-like f-box protein 3	5000	gi|225436797|ref|XP_002269323.1|PREDICTED: tubby-like F-box protein 3-like [Vitis vinifera]	XP_002269323	0	92	718.768	406	375	contig_45994.5	1	33	1	40	PF04542.9	Sigma70_r2	Domain	32	64	71	21.2	0.00015	CL0123	0.08	0.4	1.35	2.54	1.31
contig_46971	dna binding	4757	gi|255542297|ref|XP_002512212.1|DNA binding protein, putative [Ricinus communis] >gi|223548756|gb|EEF50246.1| DNA binding protein, putative [Ricinus communis]	XP_002512212	1.92571E-124	81	402.134	292	239	contig_46971.5	26	93	26	98	PF04542.9	Sigma70_r2	Domain	1	65	71	41.9	5.4e-11	CL0123	0.31	6.39	9.37	5.29	0.95
contig_51308	dna binding	4545	gi|255542297|ref|XP_002512212.1|DNA binding protein, putative [Ricinus communis] >gi|223548756|gb|EEF50246.1| DNA binding protein, putative [Ricinus communis]	XP_002512212	1.11418E-124	81	402.134	292	239	contig_51308.1	354	424	354	424	PF04542.9	Sigma70_r2	Domain	1	71	71	64.7	4.2e-18	CL0123	60.64	44.96	37.16	46.54	25.46
contig_51702	nucleic acid binding	4503	gi|255572931|ref|XP_002527396.1|nucleic acid binding protein, putative [Ricinus communis] >gi|223533206|gb|EEF34962.1| nucleic acid binding protein, putative [Ricinus communis]	XP_002527396	3.37065E-114	78	382.104	289	226	contig_51702.5	26	93	26	97	PF04542.9	Sigma70_r2	Domain	1	65	71	41.4	7.9e-11	CL0123	0	0	0	0	0
contig_52129	nucleic acid binding	4503	gi|255572931|ref|XP_002527396.1|nucleic acid binding protein, putative [Ricinus communis] >gi|223533206|gb|EEF34962.1| nucleic acid binding protein, putative [Ricinus communis]	XP_002527396	3.37065E-114	78	382.104	289	226	contig_52129.5	26	93	26	97	PF04542.9	Sigma70_r2	Domain	1	65	71	41.4	7.9e-11	CL0123	0	0	0	0	0
contig_52246	tubby-like f-box protein 3	4493	gi|225436797|ref|XP_002269323.1|PREDICTED: tubby-like F-box protein 3-like [Vitis vinifera]	XP_002269323	0	92	718.768	406	375	contig_52246.8	146	214	145	215	PF04542.9	Sigma70_r2	Domain	2	70	71	61.9	3.2e-17	CL0123	44.3	36.12	28.03	24.45	19.2
contig_57652	dna binding	4221	gi|255542297|ref|XP_002512212.1|DNA binding protein, putative [Ricinus communis] >gi|223548756|gb|EEF50246.1| DNA binding protein, putative [Ricinus communis]	XP_002512212	3.61848E-125	81	402.134	292	239	contig_57652.4	280	347	280	351	PF04542.9	Sigma70_r2	Domain	1	65	71	39.8	2.4e-10	CL0123	9.79	13.91	11.96	1.73	1.19
contig_58082	homeobox-leucine zipper protein anthocyaninless 2-like	4211	gi|255541474|ref|XP_002511801.1|homeobox protein, putative [Ricinus communis] >gi|223548981|gb|EEF50470.1| homeobox protein, putative [Ricinus communis]	XP_002511801	0	79	522.702	410	327	contig_58082.4	280	347	280	351	PF04542.9	Sigma70_r2	Domain	1	65	71	39.8	2.4e-10	CL0123	26.63	45.81	25.84	10.73	14.12
contig_24861	rna polymerase sigma factor	2392	gi|255566078|ref|XP_002524027.1|RNA polymerase sigma factor rpoD, putative [Ricinus communis] >gi|223536754|gb|EEF38395.1| RNA polymerase sigma factor rpoD, putative [Ricinus communis]	XP_002524027	0	81	650.588	470	384	contig_24861.7	426	493	424	498	PF04539.11	Sigma70_r3	Family	3	71	78	48.5	5.6e-13	CL0123	0.01	0	0	0	0
contig_25081	rna polymerase sigma factor	2392	gi|255566078|ref|XP_002524027.1|RNA polymerase sigma factor rpoD, putative [Ricinus communis] >gi|223536754|gb|EEF38395.1| RNA polymerase sigma factor rpoD, putative [Ricinus communis]	XP_002524027	0	81	650.588	470	384	contig_25081.7	422	489	420	494	PF04539.11	Sigma70_r3	Family	3	71	78	48.6	5.5e-13	CL0123	0	0	0	0	0
contig_25126	PREDICTED: uncharacterized protein LOC100241082	2359	gi|225443476|ref|XP_002270034.1|PREDICTED: uncharacterized protein LOC100241082 [Vitis vinifera]	XP_002270034	1.09737E-125	73	399.053	380	279	contig_25126.9	426	493	424	498	PF04539.11	Sigma70_r3	Family	3	71	78	48.5	5.6e-13	CL0123	0.02	0	0	0	0
contig_25328	nuclear transcription factor y subunit a-	2343	gi|255560677|ref|XP_002521352.1|Nuclear transcription factor Y subunit A-3, putative [Ricinus communis] >gi|223539430|gb|EEF41020.1| Nuclear transcription factor Y subunit A-3, putative [Ricinus communis]	XP_002521352	1.22877E-49	58	186.808	279	164	contig_25328.9	422	489	420	494	PF04539.11	Sigma70_r3	Family	3	71	78	48.6	5.5e-13	CL0123	0	0	0	0	0
contig_28070	ap2 domain-containing transcription factor	2309	gi|224096732|ref|XP_002310715.1|AP2 domain-containing transcription factor [Populus trichocarpa] >gi|222853618|gb|EEE91165.1| AP2 domain-containing transcription factor [Populus trichocarpa]	XP_002310715	2.32615E-76	87	266.929	166	145	contig_28070.6	9	77	7	81	PF04539.11	Sigma70_r3	Family	3	72	78	51.7	5.6e-14	CL0123	0	0	0	0	0
contig_28365	transcription factor tga1	2277	gi|225459415|ref|XP_002285820.1|PREDICTED: transcription factor TGA4 [Vitis vinifera] >gi|302141896|emb|CBI19099.3| unnamed protein product [Vitis vinifera]	XP_002285820	1.22821E-116	74	367.466	316	236	contig_28365.8	9	77	7	81	PF04539.11	Sigma70_r3	Family	3	72	78	51.7	5.6e-14	CL0123	0	0	0	0	0
contig_28998	transcription factor tga1	2259	gi|225459415|ref|XP_002285820.1|PREDICTED: transcription factor TGA4 [Vitis vinifera] >gi|302141896|emb|CBI19099.3| unnamed protein product [Vitis vinifera]	XP_002285820	6.74935E-118	82	370.548	271	224	contig_28998.7	109	177	107	181	PF04539.11	Sigma70_r3	Family	3	72	78	50.7	1.2e-13	CL0123	0	0	0	0	0
contig_29323	transcription factor tga1	2246	gi|225459415|ref|XP_002285820.1|PREDICTED: transcription factor TGA4 [Vitis vinifera] >gi|302141896|emb|CBI19099.3| unnamed protein product [Vitis vinifera]	XP_002285820	1.01138E-142	75	434.491	365	277	contig_29323.9	109	177	107	181	PF04539.11	Sigma70_r3	Family	3	72	78	50.7	1.2e-13	CL0123	0	0	0	0	0
contig_32872	mads box	318	gi|224067112|ref|XP_002302361.1|predicted protein [Populus trichocarpa] >gi|222844087|gb|EEE81634.1| predicted protein [Populus trichocarpa]	XP_002302361	8.87345E-37	100	134.035	67	67	contig_32872.7	426	493	424	498	PF04539.11	Sigma70_r3	Family	3	71	78	48.4	6.2e-13	CL0123	0.27	2.05	2.3	0.67	0.13
contig_33155	nuclear transcription factor y subunit	306	gi|255638811|gb|ACU19709.1|unknown [Glycine max]	ACU19709	4.83328E-16	84	79.337	53	45	contig_33155.7	422	489	420	494	PF04539.11	Sigma70_r3	Family	3	71	78	48.4	6.2e-13	CL0123	0	0	0	0	0
contig_33228	gc-rich sequence dna-binding factor	6394	gi|15242310|ref|NP_196472.1|GC-rich sequence DNA-binding factor [Arabidopsis thaliana] >gi|9759349|dbj|BAB10004.1| unnamed protein product [Arabidopsis thaliana] >gi|117413996|dbj|BAF36503.1| transcriptional repressor ILP1 [Arabidopsis thaliana] >gi|332003936|gb|AED91319.1| GC-rich sequence DNA-binding factor [Arabidopsis thaliana]	NP_196472	0	82	603.979	493	406	contig_33228.9	426	493	424	498	PF04539.11	Sigma70_r3	Family	3	71	78	48.4	6.2e-13	CL0123	0.59	1.93	1.95	1.17	0
contig_33545	increased level of polyploidy1-1d	6370	gi|297810973|ref|XP_002873370.1|increased level of polyploidy1-1D [Arabidopsis lyrata subsp. lyrata] >gi|297319207|gb|EFH49629.1| increased level of polyploidy1-1D [Arabidopsis lyrata subsp. lyrata]	XP_002873370	0	82	601.282	493	406	contig_33545.9	422	489	420	494	PF04539.11	Sigma70_r3	Family	3	71	78	48.4	6.2e-13	CL0123	0	0	0	0	0
contig_34556	homeobox-leucine zipper protein glabra 2-like	6206	gi|225442611|ref|XP_002284502.1|PREDICTED: homeobox-leucine zipper protein GLABRA 2-like [Vitis vinifera]	XP_002284502	0	95	1170.22	639	610	contig_34556.7	9	77	7	81	PF04539.11	Sigma70_r3	Family	3	72	78	52.9	2.5e-14	CL0123	0	0	0	0	0
contig_37970	homeobox-leucine zipper protein anthocyaninless 2	5921	gi|255541474|ref|XP_002511801.1|homeobox protein, putative [Ricinus communis] >gi|223548981|gb|EEF50470.1| homeobox protein, putative [Ricinus communis]	XP_002511801	0	85	1055.43	701	598	contig_37970.7	109	177	107	181	PF04539.11	Sigma70_r3	Family	3	72	78	50.2	1.7e-13	CL0123	0	0	0.35	0.6	0.93
contig_38300	cpd photolyase	5812	gi|13383259|dbj|BAB39480.1|CPD photolyase [Cucumis sativus] >gi|20387244|dbj|BAB91322.1| CPD photolyase [Cucumis sativus]	BAB39480	0	88	716.457	437	386	contig_38300.7	109	177	107	181	PF04539.11	Sigma70_r3	Family	3	72	78	50.2	1.7e-13	CL0123	0	0	0	0	0
contig_38361	tubby-like f-box protein 3	5759	gi|225436797|ref|XP_002269323.1|PREDICTED: tubby-like F-box protein 3-like [Vitis vinifera]	XP_002269323	0	92	718.768	406	375	contig_38361.9	109	177	107	181	PF04539.11	Sigma70_r3	Family	3	72	78	50.2	1.7e-13	CL0123	0	0	0.26	1.04	0
contig_38603	cpd photolyase	5736	gi|13383259|dbj|BAB39480.1|CPD photolyase [Cucumis sativus] >gi|20387244|dbj|BAB91322.1| CPD photolyase [Cucumis sativus]	BAB39480	0	88	716.457	437	386	contig_38603.7	9	77	7	81	PF04539.11	Sigma70_r3	Family	3	72	78	51.7	5.6e-14	CL0123	0	0	0	0	0
contig_38709	homeobox-leucine zipper protein glabra 2-like	5637	gi|225442611|ref|XP_002284502.1|PREDICTED: homeobox-leucine zipper protein GLABRA 2-like [Vitis vinifera]	XP_002284502	0	89	1234.17	795	709	contig_38709.9	109	177	107	181	PF04539.11	Sigma70_r3	Family	3	72	78	50.2	1.7e-13	CL0123	0	0	0	0	0
contig_39873	adp-ribosylation factor 2	5513	gi|255587010|ref|XP_002534097.1|conserved hypothetical protein [Ricinus communis] >gi|223525852|gb|EEF28285.1| conserved hypothetical protein [Ricinus communis]	XP_002534097	2.50077E-26	81	117.857	107	87	contig_39873.5	109	177	107	181	PF04539.11	Sigma70_r3	Family	3	72	78	50.7	1.2e-13	CL0123	0	0	0	0	0
contig_40846	homeobox-leucine zipper protein anthocyaninless 2	5238	gi|255541474|ref|XP_002511801.1|homeobox protein, putative [Ricinus communis] >gi|223548981|gb|EEF50470.1| homeobox protein, putative [Ricinus communis]	XP_002511801	0	92	738.413	422	390	contig_40846.5	51	125	49	126	PF04539.11	Sigma70_r3	Family	3	77	78	36.7	2.7e-09	CL0123	2.03	2.86	3.21	2.89	2.61
contig_44297	nucleic acid binding	5097	gi|255572931|ref|XP_002527396.1|nucleic acid binding protein, putative [Ricinus communis] >gi|223533206|gb|EEF34962.1| nucleic acid binding protein, putative [Ricinus communis]	XP_002527396	8.03272E-114	78	382.104	289	226	contig_44297.4	363	430	361	435	PF04539.11	Sigma70_r3	Family	3	71	78	48.8	4.6e-13	CL0123	0.33	0	0	0	0
contig_44658	nucleic acid binding	5019	gi|255572931|ref|XP_002527396.1|nucleic acid binding protein, putative [Ricinus communis] >gi|223533206|gb|EEF34962.1| nucleic acid binding protein, putative [Ricinus communis]	XP_002527396	7.36588E-114	78	382.104	289	226	contig_44658.4	363	430	361	435	PF04539.11	Sigma70_r3	Family	3	71	78	48.8	4.6e-13	CL0123	1.09	0	0	0	0
contig_45425	tubby-like f-box protein 3	5000	gi|225436797|ref|XP_002269323.1|PREDICTED: tubby-like F-box protein 3-like [Vitis vinifera]	XP_002269323	0	92	718.768	406	375	contig_45425.7	9	77	7	81	PF04539.11	Sigma70_r3	Family	3	72	78	51.7	5.6e-14	CL0123	0	0.61	2.74	0.93	0.01
contig_45994	tubby-like f-box protein 3	5000	gi|225436797|ref|XP_002269323.1|PREDICTED: tubby-like F-box protein 3-like [Vitis vinifera]	XP_002269323	0	92	718.768	406	375	contig_45994.5	51	125	49	126	PF04539.11	Sigma70_r3	Family	3	77	78	36.7	2.7e-09	CL0123	0.08	0.4	1.35	2.54	1.31
contig_46971	dna binding	4757	gi|255542297|ref|XP_002512212.1|DNA binding protein, putative [Ricinus communis] >gi|223548756|gb|EEF50246.1| DNA binding protein, putative [Ricinus communis]	XP_002512212	1.92571E-124	81	402.134	292	239	contig_46971.5	109	177	107	181	PF04539.11	Sigma70_r3	Family	3	72	78	50.7	1.2e-13	CL0123	0.31	6.39	9.37	5.29	0.95
contig_51308	homeobox-leucine zipper protein roc3	4535	gi|225427116|ref|XP_002277673.1|PREDICTED: homeobox-leucine zipper protein ROC3 [Vitis vinifera] >gi|147777871|emb|CAN60291.1| hypothetical protein VITISV_032685 [Vitis vinifera] >gi|297742043|emb|CBI33830.3| unnamed protein product [Vitis vinifera]	XP_002277673	0	82	756.903	547	452	contig_51308.1	433	509	433	510	PF04539.11	Sigma70_r3	Family	1	77	78	64.8	4.7e-18	CL0123	60.64	44.96	37.16	46.54	25.46
contig_51702	nucleic acid binding	4503	gi|255572931|ref|XP_002527396.1|nucleic acid binding protein, putative [Ricinus communis] >gi|223533206|gb|EEF34962.1| nucleic acid binding protein, putative [Ricinus communis]	XP_002527396	3.37065E-114	78	382.104	289	226	contig_51702.5	109	177	107	181	PF04539.11	Sigma70_r3	Family	3	72	78	50.2	1.7e-13	CL0123	0	0	0	0	0
contig_52129	nucleic acid binding	4503	gi|255572931|ref|XP_002527396.1|nucleic acid binding protein, putative [Ricinus communis] >gi|223533206|gb|EEF34962.1| nucleic acid binding protein, putative [Ricinus communis]	XP_002527396	3.37065E-114	78	382.104	289	226	contig_52129.5	109	177	107	181	PF04539.11	Sigma70_r3	Family	3	72	78	50.2	1.7e-13	CL0123	0	0	0	0	0
contig_52246	tubby-like f-box protein 3	4493	gi|225436797|ref|XP_002269323.1|PREDICTED: tubby-like F-box protein 3-like [Vitis vinifera]	XP_002269323	0	92	718.768	406	375	contig_52246.8	224	292	224	299	PF04539.11	Sigma70_r3	Family	1	71	78	41.2	1.1e-10	CL0123	44.3	36.12	28.03	24.45	19.2
contig_57652	dna binding	4221	gi|255542297|ref|XP_002512212.1|DNA binding protein, putative [Ricinus communis] >gi|223548756|gb|EEF50246.1| DNA binding protein, putative [Ricinus communis]	XP_002512212	3.61848E-125	81	402.134	292	239	contig_57652.4	363	430	361	435	PF04539.11	Sigma70_r3	Family	3	71	78	48.6	5.3e-13	CL0123	9.79	13.91	11.96	1.73	1.19
contig_58082	homeobox-leucine zipper protein anthocyaninless 2-like	4211	gi|255541474|ref|XP_002511801.1|homeobox protein, putative [Ricinus communis] >gi|223548981|gb|EEF50470.1| homeobox protein, putative [Ricinus communis]	XP_002511801	0	79	522.702	410	327	contig_58082.4	363	430	361	435	PF04539.11	Sigma70_r3	Family	3	71	78	48.6	5.3e-13	CL0123	26.63	45.81	25.84	10.73	14.12
contig_28070	ap2 domain-containing transcription factor	2309	gi|224096732|ref|XP_002310715.1|AP2 domain-containing transcription factor [Populus trichocarpa] >gi|222853618|gb|EEE91165.1| AP2 domain-containing transcription factor [Populus trichocarpa]	XP_002310715	2.32615E-76	87	266.929	166	145	contig_28070.6	95	148	95	148	PF04545.11	Sigma70_r4	Domain	1	50	50	54.2	6.3e-15	CL0123	0	0	0	0	0
contig_28365	transcription factor tga1	2277	gi|225459415|ref|XP_002285820.1|PREDICTED: transcription factor TGA4 [Vitis vinifera] >gi|302141896|emb|CBI19099.3| unnamed protein product [Vitis vinifera]	XP_002285820	1.22821E-116	74	367.466	316	236	contig_28365.8	95	148	95	148	PF04545.11	Sigma70_r4	Domain	1	50	50	54.2	6.3e-15	CL0123	0	0	0	0	0
contig_32872	spikelet1-like ap2 transcription factor	315	gi|357505625|ref|XP_003623101.1|Spikelet1-like AP2 transcription factor [Medicago truncatula] >gi|355498116|gb|AES79319.1| Spikelet1-like AP2 transcription factor [Medicago truncatula]	XP_003623101	1.22863E-59	96	190.66	97	94	contig_32872.7	512	565	512	565	PF04545.11	Sigma70_r4	Domain	1	50	50	51.3	5.1e-14	CL0123	0.27	2.05	2.3	0.67	0.13
contig_33155	gc-rich sequence dna-binding factor	6394	gi|15242310|ref|NP_196472.1|GC-rich sequence DNA-binding factor [Arabidopsis thaliana] >gi|9759349|dbj|BAB10004.1| unnamed protein product [Arabidopsis thaliana] >gi|117413996|dbj|BAF36503.1| transcriptional repressor ILP1 [Arabidopsis thaliana] >gi|332003936|gb|AED91319.1| GC-rich sequence DNA-binding factor [Arabidopsis thaliana]	NP_196472	0	82	603.979	493	406	contig_33155.7	508	561	508	561	PF04545.11	Sigma70_r4	Domain	1	50	50	51.3	5e-14	CL0123	0	0	0	0	0
contig_33228	increased level of polyploidy1-1d	6370	gi|297810973|ref|XP_002873370.1|increased level of polyploidy1-1D [Arabidopsis lyrata subsp. lyrata] >gi|297319207|gb|EFH49629.1| increased level of polyploidy1-1D [Arabidopsis lyrata subsp. lyrata]	XP_002873370	0	82	601.282	493	406	contig_33228.9	512	565	512	565	PF04545.11	Sigma70_r4	Domain	1	50	50	51.3	5.1e-14	CL0123	0.59	1.93	1.95	1.17	0
contig_33545	homeobox-leucine zipper protein glabra 2-like	6278	gi|225442611|ref|XP_002284502.1|PREDICTED: homeobox-leucine zipper protein GLABRA 2-like [Vitis vinifera]	XP_002284502	0	92	1154.81	663	610	contig_33545.9	508	561	508	561	PF04545.11	Sigma70_r4	Domain	1	50	50	51.3	5e-14	CL0123	0	0	0	0	0
contig_37970	homeobox-leucine zipper protein anthocyaninless 2	5921	gi|255541474|ref|XP_002511801.1|homeobox protein, putative [Ricinus communis] >gi|223548981|gb|EEF50470.1| homeobox protein, putative [Ricinus communis]	XP_002511801	0	85	1055.43	701	598	contig_37970.7	195	248	195	248	PF04545.11	Sigma70_r4	Domain	1	50	50	52.9	1.6e-14	CL0123	0	0	0.35	0.6	0.93
contig_38300	tubby-like f-box protein 3	5759	gi|225436797|ref|XP_002269323.1|PREDICTED: tubby-like F-box protein 3-like [Vitis vinifera]	XP_002269323	0	92	718.768	406	375	contig_38300.7	195	248	195	248	PF04545.11	Sigma70_r4	Domain	1	50	50	52.9	1.6e-14	CL0123	0	0	0	0	0
contig_38361	tubby-like f-box protein 3	5759	gi|225436797|ref|XP_002269323.1|PREDICTED: tubby-like F-box protein 3-like [Vitis vinifera]	XP_002269323	0	92	718.768	406	375	contig_38361.9	195	248	195	248	PF04545.11	Sigma70_r4	Domain	1	50	50	52.9	1.6e-14	CL0123	0	0	0.26	1.04	0
contig_38603	cpd photolyase	5736	gi|13383259|dbj|BAB39480.1|CPD photolyase [Cucumis sativus] >gi|20387244|dbj|BAB91322.1| CPD photolyase [Cucumis sativus]	BAB39480	0	88	716.457	437	386	contig_38603.7	95	148	95	148	PF04545.11	Sigma70_r4	Domain	1	50	50	54.2	6.3e-15	CL0123	0	0	0	0	0
contig_38709	homeobox-leucine zipper protein glabra 2-like	5637	gi|225442611|ref|XP_002284502.1|PREDICTED: homeobox-leucine zipper protein GLABRA 2-like [Vitis vinifera]	XP_002284502	0	89	1234.17	795	709	contig_38709.9	195	248	195	248	PF04545.11	Sigma70_r4	Domain	1	50	50	52.9	1.6e-14	CL0123	0	0	0	0	0
contig_40846	homeobox-leucine zipper protein anthocyaninless 2	5238	gi|255541474|ref|XP_002511801.1|homeobox protein, putative [Ricinus communis] >gi|223548981|gb|EEF50470.1| homeobox protein, putative [Ricinus communis]	XP_002511801	0	92	738.413	422	390	contig_40846.5	138	191	138	191	PF04545.11	Sigma70_r4	Domain	1	50	50	60.4	7.1e-17	CL0123	2.03	2.86	3.21	2.89	2.61
contig_45425	tubby-like f-box protein 3	5000	gi|225436797|ref|XP_002269323.1|PREDICTED: tubby-like F-box protein 3-like [Vitis vinifera]	XP_002269323	0	92	718.768	406	375	contig_45425.7	95	148	95	148	PF04545.11	Sigma70_r4	Domain	1	50	50	54.2	6.3e-15	CL0123	0	0.61	2.74	0.93	0.01
contig_45994	tubby-like f-box protein 3	5000	gi|225436797|ref|XP_002269323.1|PREDICTED: tubby-like F-box protein 3-like [Vitis vinifera]	XP_002269323	0	92	718.768	406	375	contig_45994.5	138	191	138	191	PF04545.11	Sigma70_r4	Domain	1	50	50	60.4	7.1e-17	CL0123	0.08	0.4	1.35	2.54	1.31
contig_51308	homeobox-leucine zipper protein roc3	4535	gi|225427116|ref|XP_002277673.1|PREDICTED: homeobox-leucine zipper protein ROC3 [Vitis vinifera] >gi|147777871|emb|CAN60291.1| hypothetical protein VITISV_032685 [Vitis vinifera] >gi|297742043|emb|CBI33830.3| unnamed protein product [Vitis vinifera]	XP_002277673	0	82	756.903	547	452	contig_51308.1	522	575	522	575	PF04545.11	Sigma70_r4	Domain	1	50	50	71.3	2.7e-20	CL0123	60.64	44.96	37.16	46.54	25.46
contig_51702	nucleic acid binding	4503	gi|255572931|ref|XP_002527396.1|nucleic acid binding protein, putative [Ricinus communis] >gi|223533206|gb|EEF34962.1| nucleic acid binding protein, putative [Ricinus communis]	XP_002527396	3.37065E-114	78	382.104	289	226	contig_51702.5	195	248	195	248	PF04545.11	Sigma70_r4	Domain	1	50	50	52.9	1.6e-14	CL0123	0	0	0	0	0
contig_52129	tubby-like f-box protein 3	4493	gi|225436797|ref|XP_002269323.1|PREDICTED: tubby-like F-box protein 3-like [Vitis vinifera]	XP_002269323	0	92	718.768	406	375	contig_52129.5	195	248	195	248	PF04545.11	Sigma70_r4	Domain	1	50	50	52.9	1.6e-14	CL0123	0	0	0	0	0
contig_52246	tubby-like f-box protein 3	4493	gi|225436797|ref|XP_002269323.1|PREDICTED: tubby-like F-box protein 3-like [Vitis vinifera]	XP_002269323	0	92	718.768	406	375	contig_52246.8	321	370	320	370	PF04545.11	Sigma70_r4	Domain	4	50	50	42.7	2.5e-11	CL0123	44.3	36.12	28.03	24.45	19.2
contig_57652	svp-like floral repressor	4218	gi|30575602|gb|AAP33087.1|SVP-like floral repressor [Eucalyptus grandis]	AAP33087	1.34674E-32	87	137.887	118	103	contig_57652.4	449	502	449	502	PF04545.11	Sigma70_r4	Domain	1	50	50	51.5	4.3e-14	CL0123	9.79	13.91	11.96	1.73	1.19
contig_58082	homeobox-leucine zipper protein hdg2-like	4175	gi|297739295|emb|CBI28946.3|unnamed protein product [Vitis vinifera]	CBI28946	0	84	1213.36	778	661	contig_58082.4	449	502	449	502	PF04545.11	Sigma70_r4	Domain	1	50	50	51.5	4.3e-14	CL0123	26.63	45.81	25.84	10.73	14.12
contig_79905	agl24 mads-box transcription factor	1771	gi|40806814|gb|AAR92206.1|MADS box transcription factor [Populus tomentosa]	AAR92206	1.89687E-76	90	253.062	155	140	contig_79905.4	12	61	11	61	PF04545.11	Sigma70_r4	Domain	4	50	50	47.3	8.8e-13	CL0123	3.53	4.88	4.13	3.3	0.95
contig_4793	rna polymerase sigma factor	3381	gi|225462725|ref|XP_002268709.1|PREDICTED: RNA polymerase sigma factor rpoD [Vitis vinifera] >gi|302143685|emb|CBI22546.3| unnamed protein product [Vitis vinifera]	XP_002268709	0	82	566.229	438	360	contig_4793.11	20	104	11	105	PF15341.1	SLX9	Family	26	120	121	63.8	1.9e-17	No_clan	0.28	0.31	0.83	0.92	0.36
contig_6343	ap2 domain-containing transcription factor	3145	gi|224096732|ref|XP_002310715.1|AP2 domain-containing transcription factor [Populus trichocarpa] >gi|222853618|gb|EEE91165.1| AP2 domain-containing transcription factor [Populus trichocarpa]	XP_002310715	1.37696E-85	87	266.929	166	145	contig_6343.10	20	104	11	105	PF15341.1	SLX9	Family	26	120	121	63.8	1.9e-17	No_clan	0	0.21	0.06	0.04	0.12
contig_13347	g hbf-1 protein	2669	gi|351724709|ref|NP_001236299.1|G/HBF-1 protein [Glycine max] >gi|1905785|emb|CAA71687.1| G/HBF-1 [Glycine max]	NP_001236299	1.82941E-46	85	180.259	142	121	contig_13347.3	10	59	9	59	PF00319.13	SRF-TF	Domain	2	51	51	98.8	6.9e-29	No_clan	3.38	0.17	0.79	0.45	0
contig_16493	partial	2590	gi|388556562|ref|NP_001254001.1|RNA polymerase sigma factor rpoD-like [Glycine max] >gi|382365028|dbj|BAM05477.1| sigma-like factor 5A [Glycine max]	NP_001254001	6.45573E-67	94	241.891	154	146	contig_16493.4	10	59	9	59	PF00319.13	SRF-TF	Domain	2	51	51	98.8	6.9e-29	No_clan	0.13	1.95	2.39	1.62	1.74
contig_52151	tubby-like f-box protein 3	4493	gi|225436797|ref|XP_002269323.1|PREDICTED: tubby-like F-box protein 3-like [Vitis vinifera]	XP_002269323	0	92	718.768	406	375	contig_52151.5	25	74	25	75	PF00319.13	SRF-TF	Domain	1	50	51	97.8	1.4e-28	No_clan	0.62	0.71	0.54	2.02	2.16
contig_54392	nucleic acid binding	4425	gi|255572931|ref|XP_002527396.1|nucleic acid binding protein, putative [Ricinus communis] >gi|223533206|gb|EEF34962.1| nucleic acid binding protein, putative [Ricinus communis]	XP_002527396	2.79295E-114	78	382.104	289	226	contig_54392.5	25	74	25	75	PF00319.13	SRF-TF	Domain	1	50	51	97.8	1.4e-28	No_clan	0	0	0	0	0.42
contig_76651	atp-dependent dna helicase pcra-like	1869	gi|359490106|ref|XP_002277737.2|PREDICTED: ATP-dependent DNA helicase pcrA-like [Vitis vinifera]	XP_002277737	1.12307E-109	64	365.925	415	266	contig_76651.5	9	59	9	59	PF00319.13	SRF-TF	Domain	1	51	51	88.5	1.1e-25	No_clan	11.57	1.32	0	0.03	11.93
contig_77632	transcription factor tga1	1857	gi|225459415|ref|XP_002285820.1|PREDICTED: transcription factor TGA4 [Vitis vinifera] >gi|302141896|emb|CBI19099.3| unnamed protein product [Vitis vinifera]	XP_002285820	1.98159E-144	75	434.491	365	277	contig_77632.5	9	59	9	59	PF00319.13	SRF-TF	Domain	1	51	51	88.6	1e-25	No_clan	9.36	14.48	16.08	23.07	4.47
contig_77650	ethylene-responsive transcription factor rap2-7-like	1856	gi|297746184|emb|CBI16240.3|unnamed protein product [Vitis vinifera]	CBI16240	1.85522E-60	96	206.068	104	100	contig_77650.3	9	59	9	59	PF00319.13	SRF-TF	Domain	1	51	51	90.5	2.8e-26	No_clan	0	0	0	0	0.45
contig_80742	ethylene-responsive transcription factor rap2-7-like	1764	gi|297746184|emb|CBI16240.3|unnamed protein product [Vitis vinifera]	CBI16240	1.32607E-64	96	206.068	104	100	contig_80742.2	9	59	9	59	PF00319.13	SRF-TF	Domain	1	51	51	89.5	5.6e-26	No_clan	0.48	0.57	0.7	1.6	0.4
contig_85356	gata transcription factor 28	1676	gi|297735780|emb|CBI18467.3|unnamed protein product [Vitis vinifera]	CBI18467	1.48847E-88	80	284.263	213	171	contig_85356.3	9	59	9	59	PF00319.13	SRF-TF	Domain	1	51	51	89.5	5.6e-26	No_clan	0.34	0.06	0	0	0
contig_87545	gata transcription factor 28	1661	gi|297735780|emb|CBI18467.3|unnamed protein product [Vitis vinifera]	CBI18467	1.43506E-88	80	284.263	213	171	contig_87545.6	10	59	9	59	PF00319.13	SRF-TF	Domain	2	51	51	95.1	1e-27	No_clan	20.57	23.09	20.48	27.02	32.41
contig_98429	predicted protein	1396	gi|224069018|ref|XP_002302880.1|predicted protein [Populus trichocarpa] >gi|222844606|gb|EEE82153.1| predicted protein [Populus trichocarpa]	XP_002302880	7.25208E-167	87	500.36	362	316	contig_98429.4	9	59	9	59	PF00319.13	SRF-TF	Domain	1	51	51	90.5	2.8e-26	No_clan	0.13	0	0	0	0
contig_99499	transcription factor hbp-1b	1341	gi|224072935|ref|XP_002303938.1|predicted protein [Populus trichocarpa] >gi|222841370|gb|EEE78917.1| predicted protein [Populus trichocarpa]	XP_002303938	3.10444E-141	95	418.698	248	236	contig_99499.3	25	74	25	75	PF00319.13	SRF-TF	Domain	1	50	51	97.2	2.2e-28	No_clan	3.59	3.63	1.8	4.3	7.74
contig_102027	homeobox protein knotted-	1333	gi|224058619|ref|XP_002299569.1|predicted protein [Populus trichocarpa] >gi|222846827|gb|EEE84374.1| predicted protein [Populus trichocarpa]	XP_002299569	7.15422E-177	94	508.064	277	263	contig_102027.4	9	59	9	59	PF00319.13	SRF-TF	Domain	1	51	51	87.7	2e-25	No_clan	0.01	8.34	9.13	13.5	6.67
contig_103150	bzip transcription factor bzip99	1331	gi|145652357|gb|ABP88233.1|transcription factor bZIP98, partial [Glycine max]	ABP88233	2.82607E-76	94	250.751	138	131	contig_103150.4	9	59	9	59	PF00319.13	SRF-TF	Domain	1	51	51	87.8	1.9e-25	No_clan	117.73	76.84	64.41	59.15	66.09
contig_103919	ap2 transcription factor 2d	1313	gi|356541277|ref|XP_003539105.1|PREDICTED: ethylene-responsive transcription factor RAP2-7-like [Glycine max]	XP_003539105	1.5874E-59	95	209.534	123	117	contig_103919.1	9	59	9	59	PF00319.13	SRF-TF	Domain	1	51	51	86.8	3.9e-25	No_clan	0	0	0	0	0
contig_114518	gata transcription	1172	gi|224105311|ref|XP_002313763.1|predicted protein [Populus trichocarpa] >gi|222850171|gb|EEE87718.1| predicted protein [Populus trichocarpa]	XP_002313763	1.16831E-40	83	156.377	93	78	contig_114518.1	9	59	9	59	PF00319.13	SRF-TF	Domain	1	51	51	85.9	7.2e-25	No_clan	1.09	0.46	0.63	0.15	0.26
contig_116866	homeodomain leucine zipper protein	1145	gi|225452490|ref|XP_002278872.1|PREDICTED: homeobox-leucine zipper protein HAT5-like [Vitis vinifera]	XP_002278872	2.20245E-60	84	206.838	155	131	contig_116866.1	9	59	9	59	PF00319.13	SRF-TF	Domain	1	51	51	86.8	3.9e-25	No_clan	0	0	0.91	0.77	5.94
contig_118279	transcription factor hbp-1b	1118	gi|255583258|ref|XP_002532393.1|Transcription factor HBP-1b(c1), putative [Ricinus communis] >gi|223527889|gb|EEF29978.1| Transcription factor HBP-1b(c1), putative [Ricinus communis]	XP_002532393	9.95712E-140	84	417.157	298	251	contig_118279.1	9	59	9	59	PF00319.13	SRF-TF	Domain	1	51	51	86.8	3.9e-25	No_clan	0	0.48	1.47	2.05	0.84
contig_121620	jmjc domain-containing protein 4-like	958	gi|225456953|ref|XP_002278337.1|PREDICTED: jmjC domain-containing protein 4-like [Vitis vinifera]	XP_002278337	4.43807E-99	82	311.612	209	172	contig_121620.3	9	59	9	59	PF00319.13	SRF-TF	Domain	1	51	51	99.8	3.2e-29	No_clan	1.09	0.66	1.76	1.93	5.43
contig_121789	dna binding	943	gi|359476025|ref|XP_002283717.2|PREDICTED: homeobox-leucine zipper protein ATHB-15-like [Vitis vinifera] >gi|296081833|emb|CBI20838.3| unnamed protein product [Vitis vinifera]	XP_002283717	5.80462E-123	98	383.259	191	189	contig_121789.1	9	59	9	59	PF00319.13	SRF-TF	Domain	1	51	51	85.9	7.2e-25	No_clan	2.13	2.51	0.62	0.42	2.67
contig_122419	myb domain protein 7	929	gi|224145690|ref|XP_002325733.1|predicted protein [Populus trichocarpa] >gi|222862608|gb|EEF00115.1| predicted protein [Populus trichocarpa]	XP_002325733	3.22891E-69	95	228.794	112	107	contig_122419.1	9	59	9	59	PF00319.13	SRF-TF	Domain	1	51	51	85.8	7.7e-25	No_clan	0	0.95	0	0	0.89
contig_123857	homeobox-leucine zipper protein	925	gi|357476775|ref|XP_003608673.1|Homeobox-leucine zipper protein [Medicago truncatula] >gi|355509728|gb|AES90870.1| Homeobox-leucine zipper protein [Medicago truncatula]	XP_003608673	1.60931E-48	79	173.711	127	101	contig_123857.1	9	58	9	59	PF00319.13	SRF-TF	Domain	1	50	51	79.5	7.4e-23	No_clan	0.17	0.26	0.2	0.29	0.38
contig_124256	bzip transcription factor atb2	923	gi|357467373|ref|XP_003603971.1|BZIP transcription factor ATB2 [Medicago truncatula] >gi|355493019|gb|AES74222.1| BZIP transcription factor ATB2 [Medicago truncatula]	XP_003603971	1.77692E-17	52	87.4261	157	82	contig_124256.3	9	59	9	59	PF00319.13	SRF-TF	Domain	1	51	51	98	1.2e-28	No_clan	45.44	43.9	46.67	38.87	39.92
contig_125965	dna binding	919	gi|383930759|gb|AFH56718.1|class III HD-Zip protein 8 [Prunus persica]	AFH56718	3.27446E-72	91	248.44	140	128	contig_125965.1	9	59	9	59	PF00319.13	SRF-TF	Domain	1	51	51	86.8	3.9e-25	No_clan	0	0.6	1.52	2.13	0.18
contig_128795	jmjc domain-containing protein 4-like	873	gi|225456953|ref|XP_002278337.1|PREDICTED: jmjC domain-containing protein 4-like [Vitis vinifera]	XP_002278337	1.1282E-100	73	314.694	258	189	contig_128795.1	9	59	9	59	PF00319.13	SRF-TF	Domain	1	51	51	85.7	8.8e-25	No_clan	0	0.84	0	0	0.18
contig_130596	abscisic acid-insensitive 5-like protein 5-like	869	gi|255555610|ref|XP_002518841.1|G-box-binding factor, putative [Ricinus communis] >gi|223542014|gb|EEF43559.1| G-box-binding factor, putative [Ricinus communis]	XP_002518841	1.72556E-22	88	102.064	88	78	contig_130596.1	9	59	9	59	PF00319.13	SRF-TF	Domain	1	51	51	85.8	7.7e-25	No_clan	0	0	1.75	3.43	3.88
contig_133461	gt-2 factor	835	gi|255583336|ref|XP_002532429.1|conserved hypothetical protein [Ricinus communis] >gi|223527849|gb|EEF29944.1| conserved hypothetical protein [Ricinus communis]	XP_002532429	1.30895E-52	75	191.43	145	110	contig_133461.1	9	59	9	59	PF00319.13	SRF-TF	Domain	1	51	51	86.8	3.9e-25	No_clan	0	0	0	0	0
contig_142980	predicted protein	718	gi|224095086|ref|XP_002310343.1|predicted protein [Populus trichocarpa] >gi|222853246|gb|EEE90793.1| predicted protein [Populus trichocarpa]	XP_002310343	2.10745E-23	100	105.916	53	53	contig_142980.1	9	59	9	59	PF00319.13	SRF-TF	Domain	1	51	51	86.8	3.9e-25	No_clan	0	0	0	0.66	0
contig_146316	jmjc domain-containing protein 4-like	710	gi|255540585|ref|XP_002511357.1|transcription factor, putative [Ricinus communis] >gi|223550472|gb|EEF51959.1| transcription factor, putative [Ricinus communis]	XP_002511357	1.14142E-43	89	162.925	89	80	contig_146316.1	9	59	9	59	PF00319.13	SRF-TF	Domain	1	51	51	86.8	3.9e-25	No_clan	1.94	0	0	0	0
contig_198757	r2r3-myb transcription factor	460	gi|77818940|gb|ABB03913.1|MYB12 [Arabidopsis thaliana]	ABB03913	2.00886E-63	98	205.682	106	104	contig_198757.1	8	51	4	51	PF00319.13	SRF-TF	Domain	8	51	51	66	1.2e-18	No_clan	0.16	0	0.14	0.1	0.12
contig_199133	r2r3-myb transcription factor	460	gi|77818940|gb|ABB03913.1|MYB12 [Arabidopsis thaliana]	ABB03913	2.00886E-63	98	205.682	106	104	contig_199133.2	10	59	9	59	PF00319.13	SRF-TF	Domain	2	51	51	91.7	1.1e-26	No_clan	0.33	0.14	0.14	0.41	0
contig_2643	probable wrky transcription factor 33	3806	gi|183979108|emb|CAP08303.1|DNA-binding protein [Vitis thunbergii]	CAP08303	2.72631E-150	77	477.633	426	329	contig_2643.5	100	323	99	323	PF01852.14	START	Domain	2	206	206	224.5	7.9e-67	CL0209	0.07	0.63	1.96	4.6	4.96
contig_2787	homeobox-leucine zipper protein roc3	3794	gi|225427116|ref|XP_002277673.1|PREDICTED: homeobox-leucine zipper protein ROC3 [Vitis vinifera] >gi|147777871|emb|CAN60291.1| hypothetical protein VITISV_032685 [Vitis vinifera] >gi|297742043|emb|CBI33830.3| unnamed protein product [Vitis vinifera]	XP_002277673	0	83	1157.51	806	677	contig_2787.5	100	323	99	323	PF01852.14	START	Domain	2	206	206	222.6	3.1e-66	CL0209	2.72	3.83	8.36	13.76	20.54
contig_2861	myb transcription factor myb186	3742	gi|224064382|ref|XP_002301448.1|predicted protein [Populus trichocarpa] >gi|222843174|gb|EEE80721.1| predicted protein [Populus trichocarpa]	XP_002301448	4.7771E-23	100	104.76	50	50	contig_2861.6	305	534	305	534	PF01852.14	START	Domain	1	206	206	206.9	2e-61	CL0209	0	0	0	0.33	0.47
contig_3059	transcription factor e2fb-like	3679	gi|296084860|emb|CBI28269.3|unnamed protein product [Vitis vinifera]	CBI28269	1.62408E-170	77	523.857	419	323	contig_3059.3	5	148	2	148	PF01852.14	START	Domain	75	206	206	149.5	7.4e-44	CL0209	0	0	0	1.12	0.81
contig_3059	transcription factor e2fb-like	3679	gi|296084860|emb|CBI28269.3|unnamed protein product [Vitis vinifera]	CBI28269	1.62408E-170	77	523.857	419	323	contig_3059.6	305	382	305	386	PF01852.14	START	Domain	1	69	206	38.8	5.9e-10	CL0209	0	0	0	1.12	0.81
contig_3105	homeobox-leucine zipper protein hdg2-like	3670	gi|297739295|emb|CBI28946.3|unnamed protein product [Vitis vinifera]	CBI28946	0	84	1213.36	778	661	contig_3105.6	305	382	305	386	PF01852.14	START	Domain	1	69	206	38.9	5.5e-10	CL0209	0.02	0	0	1.48	1.84
contig_3105	homeobox-leucine zipper protein hdg2-like	3670	gi|297739295|emb|CBI28946.3|unnamed protein product [Vitis vinifera]	CBI28946	0	84	1213.36	778	661	contig_3105.9	5	148	2	148	PF01852.14	START	Domain	75	206	206	147.6	2.7e-43	CL0209	0.02	0	0	1.48	1.84
contig_3197	homeobox protein bel1 homolog	3618	gi|359474075|ref|XP_002279230.2|PREDICTED: homeobox protein BEL1 homolog [Vitis vinifera]	XP_002279230	6.97584E-179	84	553.518	376	318	contig_3197.6	305	534	305	534	PF01852.14	START	Domain	1	206	206	206.9	2e-61	CL0209	0	0	0.11	2.69	2.7
contig_3323	homeobox protein bel1 homolog	3618	gi|359474075|ref|XP_002279230.2|PREDICTED: homeobox protein BEL1 homolog [Vitis vinifera]	XP_002279230	6.97584E-179	84	553.518	376	318	contig_3323.3	5	148	2	148	PF01852.14	START	Domain	75	206	206	147.6	2.7e-43	CL0209	0.01	0	0	1.29	2.69
contig_3323	tubby-like f-box protein 3	3618	gi|225436797|ref|XP_002269323.1|PREDICTED: tubby-like F-box protein 3-like [Vitis vinifera]	XP_002269323	0	92	718.768	406	375	contig_3323.6	305	382	305	386	PF01852.14	START	Domain	1	69	206	38.8	5.9e-10	CL0209	0.01	0	0	1.29	2.69
contig_3476	tubby-like f-box protein 3	3618	gi|225436797|ref|XP_002269323.1|PREDICTED: tubby-like F-box protein 3-like [Vitis vinifera]	XP_002269323	0	92	718.768	406	375	contig_3476.5	305	534	305	534	PF01852.14	START	Domain	1	206	206	206.4	2.9e-61	CL0209	4.56	6.62	5.31	3.07	9
contig_4358	transcription factor apetala2	3466	gi|359480728|ref|XP_002283045.2|PREDICTED: floral homeotic protein APETALA 2 [Vitis vinifera] >gi|226377504|gb|ACO52508.1| transcription factor APETALA2 [Vitis vinifera]	XP_002283045	9.08793E-89	79	306.22	216	172	contig_4358.7	100	323	99	323	PF01852.14	START	Domain	2	206	206	224.5	7.9e-67	CL0209	0.06	0.91	1.78	2.88	1.8
contig_4390	PREDICTED: uncharacterized protein LOC100241082	3460	gi|225443476|ref|XP_002270034.1|PREDICTED: uncharacterized protein LOC100241082 [Vitis vinifera]	XP_002270034	3.826E-122	73	399.053	380	279	contig_4390.6	100	323	99	323	PF01852.14	START	Domain	2	206	206	224.5	7.9e-67	CL0209	0.49	4.48	6.64	6.78	3.77
contig_4450	nuclear transcription x-box	3446	gi|255585376|ref|XP_002533384.1|nuclear transcription factor, X-box binding, putative [Ricinus communis] >gi|223526777|gb|EEF29002.1| nuclear transcription factor, X-box binding, putative [Ricinus communis]	XP_002533384	0	83	620.928	437	365	contig_4450.6	274	497	273	497	PF01852.14	START	Domain	2	206	206	223	2.4e-66	CL0209	3.22	13.78	8.54	11.15	12.6
contig_4603	transcription factor e2fb-like	3438	gi|225464840|ref|XP_002272473.1|PREDICTED: transcription factor E2FB-like [Vitis vinifera]	XP_002272473	0	81	629.017	447	366	contig_4603.7	100	323	99	323	PF01852.14	START	Domain	2	206	206	222.6	3.1e-66	CL0209	2.94	6.59	8.7	9.62	9.11
contig_4647	rna polymerase sigma factor	3407	gi|225462725|ref|XP_002268709.1|PREDICTED: RNA polymerase sigma factor rpoD [Vitis vinifera] >gi|302143685|emb|CBI22546.3| unnamed protein product [Vitis vinifera]	XP_002268709	0	82	565.844	438	360	contig_4647.6	100	323	99	323	PF01852.14	START	Domain	2	206	206	222.6	3.1e-66	CL0209	26.43	32.98	32.74	22.67	19.09
contig_4716	rna polymerase sigma factor	3393	gi|225462725|ref|XP_002268709.1|PREDICTED: RNA polymerase sigma factor rpoD [Vitis vinifera] >gi|302143685|emb|CBI22546.3| unnamed protein product [Vitis vinifera]	XP_002268709	0	82	565.844	438	360	contig_4716.6	274	497	273	497	PF01852.14	START	Domain	2	206	206	221.8	5.3e-66	CL0209	175.99	102.14	42.21	37.25	62.28
contig_5124	PREDICTED: uncharacterized protein LOC100241082	3368	gi|225443476|ref|XP_002270034.1|PREDICTED: uncharacterized protein LOC100241082 [Vitis vinifera]	XP_002270034	2.17054E-122	73	399.053	380	279	contig_5124.5	305	534	305	534	PF01852.14	START	Domain	1	206	206	206.9	2e-61	CL0209	0	0	0	1.03	0.61
contig_5574	transcription factor e2fb-like	3350	gi|225464840|ref|XP_002272473.1|PREDICTED: transcription factor E2FB-like [Vitis vinifera]	XP_002272473	0	81	629.017	447	366	contig_5574.5	305	382	305	386	PF01852.14	START	Domain	1	69	206	38.9	5.5e-10	CL0209	0.05	0	0	5.8	2.98
contig_5574	transcription factor e2fb-like	3350	gi|225464840|ref|XP_002272473.1|PREDICTED: transcription factor E2FB-like [Vitis vinifera]	XP_002272473	0	81	629.017	447	366	contig_5574.7	5	148	2	148	PF01852.14	START	Domain	75	206	206	146.6	5.8e-43	CL0209	0.05	0	0	5.8	2.98
contig_5741	homeobox protein bel1 homolog	3345	gi|359474075|ref|XP_002279230.2|PREDICTED: homeobox protein BEL1 homolog [Vitis vinifera]	XP_002279230	0	83	560.066	391	327	contig_5741.5	305	534	305	534	PF01852.14	START	Domain	1	206	206	206.9	2e-61	CL0209	0	0	0.33	11.66	4.79
contig_5975	rna polymerase sigma factor rpod-like	3245	gi|388556562|ref|NP_001254001.1|RNA polymerase sigma factor rpoD-like [Glycine max] >gi|382365028|dbj|BAM05477.1| sigma-like factor 5A [Glycine max]	NP_001254001	2.28043E-66	94	241.891	154	146	contig_5975.3	5	148	2	148	PF01852.14	START	Domain	75	206	206	146.6	5.8e-43	CL0209	0.04	0	0	5.09	4.71
contig_5975	rna polymerase sigma factor rpod-like	3245	gi|388556562|ref|NP_001254001.1|RNA polymerase sigma factor rpoD-like [Glycine max] >gi|382365028|dbj|BAM05477.1| sigma-like factor 5A [Glycine max]	NP_001254001	2.28043E-66	94	241.891	154	146	contig_5975.5	305	382	305	386	PF01852.14	START	Domain	1	69	206	38.8	5.9e-10	CL0209	0.04	0	0	5.09	4.71
contig_6201	PREDICTED: uncharacterized protein LOC100241082	3226	gi|225443476|ref|XP_002270034.1|PREDICTED: uncharacterized protein LOC100241082 [Vitis vinifera]	XP_002270034	8.80245E-123	73	399.053	380	279	contig_6201.6	305	382	305	386	PF01852.14	START	Domain	1	69	206	38.9	5.5e-10	CL0209	0.02	0.05	0	0	0
contig_6201	PREDICTED: uncharacterized protein LOC100241082	3226	gi|225443476|ref|XP_002270034.1|PREDICTED: uncharacterized protein LOC100241082 [Vitis vinifera]	XP_002270034	8.80245E-123	73	399.053	380	279	contig_6201.10	5	148	2	148	PF01852.14	START	Domain	75	206	206	149.5	7.4e-44	CL0209	0.02	0.05	0	0	0
contig_6238	rna polymerase sigma factor	3201	gi|255545052|ref|XP_002513587.1|RNA polymerase sigma factor rpoD, putative [Ricinus communis] >gi|223547495|gb|EEF48990.1| RNA polymerase sigma factor rpoD, putative [Ricinus communis]	XP_002513587	7.63997E-110	89	362.073	228	205	contig_6238.4	305	534	305	534	PF01852.14	START	Domain	1	206	206	205.9	3.9e-61	CL0209	31.95	26.25	28.13	12.92	17.95
contig_6313	transcription factor e2fb-like	3196	gi|296084860|emb|CBI28269.3|unnamed protein product [Vitis vinifera]	CBI28269	3.09881E-172	77	523.857	419	323	contig_6313.2	164	371	163	373	PF01852.14	START	Domain	2	204	206	154.7	1.9e-45	CL0209	0.85	1.79	2.77	5.82	2.44
contig_6680	nac domain ipr003441	3126	gi|224115462|ref|XP_002317040.1|NAC domain protein, IPR003441 [Populus trichocarpa] >gi|222860105|gb|EEE97652.1| NAC domain protein, IPR003441 [Populus trichocarpa]	XP_002317040	6.81626E-13	57	80.8777	112	64	contig_6680.3	5	148	2	148	PF01852.14	START	Domain	75	206	206	149.5	7.4e-44	CL0209	0.02	0.04	0	0	0
contig_6680	nac domain ipr003441	3126	gi|224115462|ref|XP_002317040.1|NAC domain protein, IPR003441 [Populus trichocarpa] >gi|222860105|gb|EEE97652.1| NAC domain protein, IPR003441 [Populus trichocarpa]	XP_002317040	6.81626E-13	57	80.8777	112	64	contig_6680.5	305	382	305	386	PF01852.14	START	Domain	1	69	206	38.8	5.9e-10	CL0209	0.02	0.04	0	0	0
contig_6985	nuclear transcription factor y subunit a-7-like isoform 1	3090	gi|356555881|ref|XP_003546258.1|PREDICTED: nuclear transcription factor Y subunit A-7-like isoform 1 [Glycine max] >gi|356555883|ref|XP_003546259.1| PREDICTED: nuclear transcription factor Y subunit A-7-like isoform 2 [Glycine max]	XP_003546258	3.68075E-69	92	239.195	128	118	contig_6985.6	305	382	305	386	PF01852.14	START	Domain	1	69	206	38.9	5.5e-10	CL0209	0	0.57	0.44	0	0
contig_6985	homeobox protein knotted-	3070	gi|255537235|ref|XP_002509684.1|homeobox protein knotted-1, putative [Ricinus communis] >gi|223549583|gb|EEF51071.1| homeobox protein knotted-1, putative [Ricinus communis]	XP_002509684	1.2286E-91	96	305.064	159	154	contig_6985.10	5	148	2	148	PF01852.14	START	Domain	75	206	206	149.5	7.4e-44	CL0209	0	0.57	0.44	0	0
contig_7979	myb transcription factor myb186	2941	gi|224064382|ref|XP_002301448.1|predicted protein [Populus trichocarpa] >gi|222843174|gb|EEE80721.1| predicted protein [Populus trichocarpa]	XP_002301448	9.29569E-37	100	143.28	72	72	contig_7979.2	164	371	163	373	PF01852.14	START	Domain	2	204	206	153.5	4.3e-45	CL0209	6.15	8.89	9.74	14.46	14.01
contig_9385	g hbf-1 protein	2862	gi|351724709|ref|NP_001236299.1|G/HBF-1 protein [Glycine max] >gi|1905785|emb|CAA71687.1| G/HBF-1 [Glycine max]	NP_001236299	2.96759E-46	85	180.259	142	121	contig_9385.4	255	475	255	475	PF01852.14	START	Domain	1	206	206	219	3.9e-65	CL0209	0.1	0.4	0.18	0.05	0.05
contig_9885	homeobox protein knotted-	2829	gi|285804239|gb|ADC35600.1|class I KNOX homeobox transcription factor STM-like 2 [Prunus persica]	ADC35600	4.22079E-79	91	272.707	149	137	contig_9885.4	278	498	278	498	PF01852.14	START	Domain	1	206	206	218.8	4.3e-65	CL0209	0.06	0.11	0.12	0.02	0.01
contig_10427	partial	2815	gi|388556562|ref|NP_001254001.1|RNA polymerase sigma factor rpoD-like [Glycine max] >gi|382365028|dbj|BAM05477.1| sigma-like factor 5A [Glycine max]	NP_001254001	1.14884E-66	94	241.891	154	146	contig_10427.5	307	536	306	536	PF01852.14	START	Domain	2	206	206	153.4	4.7e-45	CL0209	0	0.3	0.06	0.14	0.03
contig_11157	homeobox protein	2777	gi|255573075|ref|XP_002527467.1|Homeobox protein HAT3.1, putative [Ricinus communis] >gi|223533107|gb|EEF34865.1| Homeobox protein HAT3.1, putative [Ricinus communis]	XP_002527467	1.69586E-76	88	278.485	153	135	contig_11157.5	305	382	305	386	PF01852.14	START	Domain	1	69	206	38.9	5.5e-10	CL0209	0.07	0.19	0	0	0
contig_11157	homeobox protein	2777	gi|255573075|ref|XP_002527467.1|Homeobox protein HAT3.1, putative [Ricinus communis] >gi|223533107|gb|EEF34865.1| Homeobox protein HAT3.1, putative [Ricinus communis]	XP_002527467	1.69586E-76	88	278.485	153	135	contig_11157.7	5	148	2	148	PF01852.14	START	Domain	75	206	206	149.5	7.4e-44	CL0209	0.07	0.19	0	0	0
contig_11336	homeobox protein knotted-	2759	gi|255537235|ref|XP_002509684.1|homeobox protein knotted-1, putative [Ricinus communis] >gi|223549583|gb|EEF51071.1| homeobox protein knotted-1, putative [Ricinus communis]	XP_002509684	2.66001E-92	96	305.064	159	154	contig_11336.1	307	536	306	536	PF01852.14	START	Domain	2	206	206	153.4	4.7e-45	CL0209	0	0	0.07	0.1	0.04
contig_11464	homeobox-leucine zipper protein anthocyaninless 2	2750	gi|255541474|ref|XP_002511801.1|homeobox protein, putative [Ricinus communis] >gi|223548981|gb|EEF50470.1| homeobox protein, putative [Ricinus communis]	XP_002511801	6.20921E-153	94	451.825	253	238	contig_11464.4	307	536	306	536	PF01852.14	START	Domain	2	206	206	153.4	4.7e-45	CL0209	0.01	0	0.06	0.16	0.01
contig_11931	rna polymerase sigma factor	2737	gi|225429414|ref|XP_002275831.1|PREDICTED: RNA polymerase sigma factor rpoD [Vitis vinifera] >gi|296081598|emb|CBI20603.3| unnamed protein product [Vitis vinifera]	XP_002275831	4.03504E-139	78	390.963	283	223	contig_11931.3	5	148	2	148	PF01852.14	START	Domain	75	206	206	149.5	7.4e-44	CL0209	0.13	0.12	0	0	0
contig_11931	rna polymerase sigma factor	2737	gi|225429414|ref|XP_002275831.1|PREDICTED: RNA polymerase sigma factor rpoD [Vitis vinifera] >gi|296081598|emb|CBI20603.3| unnamed protein product [Vitis vinifera]	XP_002275831	4.03504E-139	78	390.963	283	223	contig_11931.5	305	382	305	386	PF01852.14	START	Domain	1	69	206	38.8	5.9e-10	CL0209	0.13	0.12	0	0	0
contig_12519	bzip domain class transcription factor	2706	gi|302398619|gb|ADL36604.1|BZIP domain class transcription factor [Malus x domestica]	ADL36604	1.6116E-87	87	178.333	99	87	contig_12519.5	305	382	305	386	PF01852.14	START	Domain	1	69	206	38.9	5.5e-10	CL0209	0	3.14	3.15	0	0
contig_12519	nac domain ipr003441	2701	gi|224115462|ref|XP_002317040.1|NAC domain protein, IPR003441 [Populus trichocarpa] >gi|222860105|gb|EEE97652.1| NAC domain protein, IPR003441 [Populus trichocarpa]	XP_002317040	5.55139E-13	57	80.8777	112	64	contig_12519.7	5	148	2	148	PF01852.14	START	Domain	75	206	206	149.5	7.4e-44	CL0209	0	3.14	3.15	0	0
contig_12570	hypothetical protein ARALYDRAFT_318072	2700	gi|297834110|ref|XP_002884937.1|hypothetical protein ARALYDRAFT_318072 [Arabidopsis lyrata subsp. lyrata] >gi|297330777|gb|EFH61196.1| hypothetical protein ARALYDRAFT_318072 [Arabidopsis lyrata subsp. lyrata]	XP_002884937	0	69	350.517	359	248	contig_12570.8	167	375	166	376	PF01852.14	START	Domain	2	205	206	176	5.6e-52	CL0209	24.45	22.26	18.57	23.1	29.06
contig_12821	PREDICTED: uncharacterized protein LOC100241082	2695	gi|225443476|ref|XP_002270034.1|PREDICTED: uncharacterized protein LOC100241082 [Vitis vinifera]	XP_002270034	1.8478E-124	73	399.053	380	279	contig_12821.2	307	536	306	536	PF01852.14	START	Domain	2	206	206	153.4	4.7e-45	CL0209	0.04	0.07	0.25	0.18	0.14
contig_13365	g hbf-1 protein	2669	gi|351724709|ref|NP_001236299.1|G/HBF-1 protein [Glycine max] >gi|1905785|emb|CAA71687.1| G/HBF-1 [Glycine max]	NP_001236299	1.82941E-46	85	180.259	142	121	contig_13365.3	5	148	2	148	PF01852.14	START	Domain	75	206	206	149.5	7.4e-44	CL0209	0	1.95	2.27	0	0
contig_13365	g hbf-1 protein	2669	gi|351724709|ref|NP_001236299.1|G/HBF-1 protein [Glycine max] >gi|1905785|emb|CAA71687.1| G/HBF-1 [Glycine max]	NP_001236299	1.82941E-46	85	180.259	142	121	contig_13365.5	305	382	305	386	PF01852.14	START	Domain	1	69	206	38.8	5.9e-10	CL0209	0	1.95	2.27	0	0
contig_13735	PREDICTED: uncharacterized protein LOC100241082	2663	gi|225443476|ref|XP_002270034.1|PREDICTED: uncharacterized protein LOC100241082 [Vitis vinifera]	XP_002270034	1.67003E-138	74	435.647	401	299	contig_13735.4	255	475	255	475	PF01852.14	START	Domain	1	206	206	217.9	8.6e-65	CL0209	0.5	1.46	0.84	0.62	0.28
contig_13758	ureidoglycine aminohydrolase	2635	gi|312281791|dbj|BAJ33761.1|unnamed protein product [Thellungiella halophila]	BAJ33761	8.34284E-55	98	201.06	97	96	contig_13758.5	307	536	306	536	PF01852.14	START	Domain	2	206	206	152.3	1e-44	CL0209	0	0.51	0.29	0.44	0.64
contig_13822	PREDICTED: uncharacterized protein LOC100241082	2628	gi|225443476|ref|XP_002270034.1|PREDICTED: uncharacterized protein LOC100241082 [Vitis vinifera]	XP_002270034	0	80	733.406	574	462	contig_13822.4	255	475	255	475	PF01852.14	START	Domain	1	206	206	219	3.9e-65	CL0209	1.33	2.49	1.47	0.7	1.13
contig_13928	rna polymerase sigma factor	2625	gi|225462725|ref|XP_002268709.1|PREDICTED: RNA polymerase sigma factor rpoD [Vitis vinifera] >gi|302143685|emb|CBI22546.3| unnamed protein product [Vitis vinifera]	XP_002268709	0	82	566.229	438	360	contig_13928.2	307	536	306	536	PF01852.14	START	Domain	2	206	206	153.4	4.7e-45	CL0209	0.14	1.39	0.27	0.62	0.28
contig_14086	bzip domain class transcription factor	2624	gi|302398619|gb|ADL36604.1|BZIP domain class transcription factor [Malus x domestica]	ADL36604	5.91551E-107	84	346.665	285	240	contig_14086.1	307	536	306	536	PF01852.14	START	Domain	2	206	206	153.4	4.7e-45	CL0209	0.1	0.7	0.59	0.41	0.12
contig_14485	light-inducible protein cprf-	2623	gi|351724709|ref|NP_001236299.1|G/HBF-1 protein [Glycine max] >gi|1905785|emb|CAA71687.1| G/HBF-1 [Glycine max]	NP_001236299	1.26356E-99	78	326.635	272	214	contig_14485.4	278	498	278	498	PF01852.14	START	Domain	1	206	206	217.8	9.1e-65	CL0209	0.31	0.36	0.56	0.25	0.06
contig_14593	rna polymerase sigma factor	2613	gi|225462725|ref|XP_002268709.1|PREDICTED: RNA polymerase sigma factor rpoD [Vitis vinifera] >gi|302143685|emb|CBI22546.3| unnamed protein product [Vitis vinifera]	XP_002268709	0	82	566.229	438	360	contig_14593.4	278	498	278	498	PF01852.14	START	Domain	1	206	206	218.8	4.3e-65	CL0209	0.81	0.61	0.95	0.31	0.27
contig_15052	light-inducible protein cprf-	2606	gi|351724709|ref|NP_001236299.1|G/HBF-1 protein [Glycine max] >gi|1905785|emb|CAA71687.1| G/HBF-1 [Glycine max]	NP_001236299	1.12153E-99	78	326.635	272	214	contig_15052.1	307	536	306	536	PF01852.14	START	Domain	2	206	206	152.3	1e-44	CL0209	0	0	0.36	0.28	0.48
contig_15217	light-inducible protein cprf-	2606	gi|351724709|ref|NP_001236299.1|G/HBF-1 protein [Glycine max] >gi|1905785|emb|CAA71687.1| G/HBF-1 [Glycine max]	NP_001236299	1.12153E-99	78	326.635	272	214	contig_15217.4	307	536	306	536	PF01852.14	START	Domain	2	206	206	152.3	1e-44	CL0209	0.4	0	0.27	0.49	0.17
contig_16903	rna polymerase sigma factor	2573	gi|225429414|ref|XP_002275831.1|PREDICTED: RNA polymerase sigma factor rpoD [Vitis vinifera] >gi|296081598|emb|CBI20603.3| unnamed protein product [Vitis vinifera]	XP_002275831	4.93635E-132	78	390.963	283	223	contig_16903.3	307	536	306	536	PF01852.14	START	Domain	2	206	206	152.3	1e-44	CL0209	1.24	0.12	1.01	0.82	2
contig_18443	atp-dependent dna helicase pcra-like	2563	gi|359490106|ref|XP_002277737.2|PREDICTED: ATP-dependent DNA helicase pcrA-like [Vitis vinifera]	XP_002277737	0	65	535.413	562	369	contig_18443.3	307	536	306	536	PF01852.14	START	Domain	2	206	206	152.3	1e-44	CL0209	4.73	3.34	1.38	2.74	4.94
contig_18642	hypothetical protein ARALYDRAFT_318072	2558	gi|297834110|ref|XP_002884937.1|hypothetical protein ARALYDRAFT_318072 [Arabidopsis lyrata subsp. lyrata] >gi|297330777|gb|EFH61196.1| hypothetical protein ARALYDRAFT_318072 [Arabidopsis lyrata subsp. lyrata]	XP_002884937	0	69	350.517	359	248	contig_18642.1	307	536	306	536	PF01852.14	START	Domain	2	206	206	152.3	1e-44	CL0209	3.73	1.59	2.95	1.83	1.95
contig_20330	PREDICTED: uncharacterized protein LOC100241082	2501	gi|225443476|ref|XP_002270034.1|PREDICTED: uncharacterized protein LOC100241082 [Vitis vinifera]	XP_002270034	3.71953E-125	73	399.053	380	279	contig_20330.3	255	475	255	475	PF01852.14	START	Domain	1	206	206	217.9	8.6e-65	CL0209	9.94	8.98	6.24	6.61	12.67
contig_21363	PREDICTED: uncharacterized protein LOC100241082	2469	gi|225443476|ref|XP_002270034.1|PREDICTED: uncharacterized protein LOC100241082 [Vitis vinifera]	XP_002270034	2.96108E-139	74	435.647	401	299	contig_21363.3	278	498	278	498	PF01852.14	START	Domain	1	206	206	217.8	9.1e-65	CL0209	6.04	1.99	3.93	2.35	2.65
contig_23290	rna polymerase sigma factor	2419	gi|255565968|ref|XP_002523972.1|RNA polymerase sigma factor rpoD1, putative [Ricinus communis] >gi|223536699|gb|EEF38340.1| RNA polymerase sigma factor rpoD1, putative [Ricinus communis]	XP_002523972	0	82	664.455	585	483	contig_23290.3	5	48	4	48	PF01852.14	START	Domain	163	206	206	49.3	3.5e-13	CL0209	0	0	0.01	0.04	0.6
contig_25194	atp-dependent dna helicase pcra-like	2352	gi|359490106|ref|XP_002277737.2|PREDICTED: ATP-dependent DNA helicase pcrA-like [Vitis vinifera]	XP_002277737	8.62869E-108	64	365.925	415	266	contig_25194.3	5	48	4	48	PF01852.14	START	Domain	163	206	206	47	1.8e-12	CL0209	0.11	0.08	0.02	0.7	0.07
contig_40487	tubby-like f-box protein 3	5252	gi|225436797|ref|XP_002269323.1|PREDICTED: tubby-like F-box protein 3-like [Vitis vinifera]	XP_002269323	0	92	718.768	406	375	contig_40487.3	5	48	4	48	PF01852.14	START	Domain	163	206	206	49.3	3.5e-13	CL0209	0	0	0.53	0.22	5.28
contig_43598	homeobox-leucine zipper protein anthocyaninless 2	5100	gi|255541474|ref|XP_002511801.1|homeobox protein, putative [Ricinus communis] >gi|223548981|gb|EEF50470.1| homeobox protein, putative [Ricinus communis]	XP_002511801	0	79	522.702	410	327	contig_43598.3	5	48	4	48	PF01852.14	START	Domain	163	206	206	46	3.6e-12	CL0209	0.96	3.1	1.12	6.21	0.26
contig_48873	homeobox-leucine zipper protein hdg2-like	4671	gi|356550018|ref|XP_003543387.1|PREDICTED: homeobox-leucine zipper protein HDG2-like [Glycine max]	XP_003543387	0	81	783.097	547	448	contig_48873.3	5	48	4	48	PF01852.14	START	Domain	163	206	206	49.3	3.5e-13	CL0209	0	0.3	2.18	0	0
contig_54134	nucleic acid binding	4425	gi|255572931|ref|XP_002527396.1|nucleic acid binding protein, putative [Ricinus communis] >gi|223533206|gb|EEF34962.1| nucleic acid binding protein, putative [Ricinus communis]	XP_002527396	2.79295E-114	78	382.104	289	226	contig_54134.1	307	536	306	536	PF01852.14	START	Domain	2	206	206	153.4	4.7e-45	CL0209	0	0.14	0.08	0	0
contig_54357	nucleic acid binding	4425	gi|255572931|ref|XP_002527396.1|nucleic acid binding protein, putative [Ricinus communis] >gi|223533206|gb|EEF34962.1| nucleic acid binding protein, putative [Ricinus communis]	XP_002527396	2.79295E-114	78	382.104	289	226	contig_54357.1	133	354	133	354	PF01852.14	START	Domain	1	206	206	211.6	6.9e-63	CL0209	15.24	12.7	12.99	15.06	18.24
contig_76224	homeobox protein knotted-	1870	gi|255537924|ref|XP_002510027.1|homeobox protein knotted-1, putative [Ricinus communis] >gi|223550728|gb|EEF52214.1| homeobox protein knotted-1, putative [Ricinus communis]	XP_002510027	3.95092E-85	87	277.715	194	169	contig_76224.2	136	214	136	218	PF01852.14	START	Domain	1	69	206	44.9	7.5e-12	CL0209	0.88	0.71	0.65	1.02	0.02
contig_80573	svp-like floral repressor	1770	gi|30575602|gb|AAP33087.1|SVP-like floral repressor [Eucalyptus grandis]	AAP33087	4.09344E-63	99	218.009	109	108	contig_80573.2	259	337	259	341	PF01852.14	START	Domain	1	69	206	43.9	1.6e-11	CL0209	1.74	1.88	1.83	2.57	3.18
contig_90692	gata transcription factor 28	1570	gi|297735780|emb|CBI18467.3|unnamed protein product [Vitis vinifera]	CBI18467	5.72046E-68	78	229.565	183	143	contig_90692.3	136	214	136	218	PF01852.14	START	Domain	1	69	206	44.9	7.5e-12	CL0209	1.8	1.53	0.08	0.63	0.61
contig_93222	homeobox-leucine zipper protein hdg2-like	1491	gi|224128938|ref|XP_002320458.1|predicted protein [Populus trichocarpa] >gi|222861231|gb|EEE98773.1| predicted protein [Populus trichocarpa]	XP_002320458	4.88193E-129	92	403.29	250	232	contig_93222.3	2	75	1	76	PF01852.14	START	Domain	93	166	206	69.8	1.9e-19	CL0209	0	0	0.17	0.45	0.47
contig_95228	ethylene-responsive transcription factor rap2-7-like	1448	gi|359479031|ref|XP_002284749.2|PREDICTED: ethylene-responsive transcription factor RAP2-7-like [Vitis vinifera]	XP_002284749	2.0978E-60	98	205.297	101	99	contig_95228.1	290	368	290	372	PF01852.14	START	Domain	1	69	206	43.7	1.8e-11	CL0209	12.46	8.17	7.51	8.17	6.73
contig_98681	ethylene-responsive transcription factor rap2-7-like	1364	gi|359479031|ref|XP_002284749.2|PREDICTED: ethylene-responsive transcription factor RAP2-7-like [Vitis vinifera]	XP_002284749	1.29654E-65	95	206.068	123	117	contig_98681.2	2	116	1	116	PF01852.14	START	Domain	93	206	206	112.6	1.5e-32	CL0209	0.09	1.01	0.24	0	0.38
contig_149075	b-zip dna binding protein	703	gi|225448679|ref|XP_002280180.1|PREDICTED: transcription factor RF2b [Vitis vinifera]	XP_002280180	1.12424E-116	83	348.591	243	203	contig_149075.1	1	147	1	147	PF01852.14	START	Domain	66	206	206	177.2	2.4e-52	CL0209	20.89	16.04	13.43	15.02	12.39
contig_8159	hypothetical protein ARALYDRAFT_318072	2894	gi|297834110|ref|XP_002884937.1|hypothetical protein ARALYDRAFT_318072 [Arabidopsis lyrata subsp. lyrata] >gi|297330777|gb|EFH61196.1| hypothetical protein ARALYDRAFT_318072 [Arabidopsis lyrata subsp. lyrata]	XP_002884937	0	69	350.517	359	248	contig_8159.6	554	581	537	583	PF04434.12	SWIM	Domain	10	37	40	20.1	0.0003	No_clan	0.6	0.55	0	0	0.72
contig_8817	g hbf-1 protein	2879	gi|351724709|ref|NP_001236299.1|G/HBF-1 protein [Glycine max] >gi|1905785|emb|CAA71687.1| G/HBF-1 [Glycine max]	NP_001236299	3.08123E-46	85	180.259	142	121	contig_8817.7	554	581	537	583	PF04434.12	SWIM	Domain	10	37	40	20.1	0.0003	No_clan	0.15	0.3	0	0	0.65
contig_8837	PREDICTED: uncharacterized protein LOC100241082	2867	gi|225443476|ref|XP_002270034.1|PREDICTED: uncharacterized protein LOC100241082 [Vitis vinifera]	XP_002270034	6.94692E-124	73	399.053	380	279	contig_8837.6	554	581	537	583	PF04434.12	SWIM	Domain	10	37	40	20.1	0.00032	No_clan	0.46	0.71	0.59	0.58	0.21
contig_9499	rna polymerase sigma factor	2838	gi|255545052|ref|XP_002513587.1|RNA polymerase sigma factor rpoD, putative [Ricinus communis] >gi|223547495|gb|EEF48990.1| RNA polymerase sigma factor rpoD, putative [Ricinus communis]	XP_002513587	2.12526E-148	93	460.685	283	265	contig_9499.7	554	581	537	583	PF04434.12	SWIM	Domain	10	37	40	20.1	0.00032	No_clan	0.11	0.39	1.07	1.22	0.28
contig_9603	homeobox protein knotted-	2829	gi|285804239|gb|ADC35600.1|class I KNOX homeobox transcription factor STM-like 2 [Prunus persica]	ADC35600	4.22079E-79	91	272.707	149	137	contig_9603.6	554	581	537	583	PF04434.12	SWIM	Domain	10	37	40	20.1	0.0003	No_clan	0	0	0.69	0.17	0
contig_9965	rna polymerase sigma factor	2826	gi|255545052|ref|XP_002513587.1|RNA polymerase sigma factor rpoD, putative [Ricinus communis] >gi|223547495|gb|EEF48990.1| RNA polymerase sigma factor rpoD, putative [Ricinus communis]	XP_002513587	1.91661E-148	93	460.685	283	265	contig_9965.6	554	581	537	583	PF04434.12	SWIM	Domain	10	37	40	20.1	0.0003	No_clan	0	0.1	0.19	0	0
contig_10287	rna polymerase sigma factor	2824	gi|255545052|ref|XP_002513587.1|RNA polymerase sigma factor rpoD, putative [Ricinus communis] >gi|223547495|gb|EEF48990.1| RNA polymerase sigma factor rpoD, putative [Ricinus communis]	XP_002513587	1.86763E-148	93	460.685	283	265	contig_10287.6	554	581	537	583	PF04434.12	SWIM	Domain	10	37	40	20	0.00033	No_clan	8.45	5.86	6.5	5.23	3.58
contig_10653	rna polymerase sigma factor	2812	gi|255545052|ref|XP_002513587.1|RNA polymerase sigma factor rpoD, putative [Ricinus communis] >gi|223547495|gb|EEF48990.1| RNA polymerase sigma factor rpoD, putative [Ricinus communis]	XP_002513587	1.68359E-148	93	460.685	283	265	contig_10653.6	554	581	537	583	PF04434.12	SWIM	Domain	10	37	40	20	0.00033	No_clan	0	0.14	0	0.7	1.61
contig_3949	myb transcription factor myb186	3573	gi|224064382|ref|XP_002301448.1|predicted protein [Populus trichocarpa] >gi|222843174|gb|EEE80721.1| predicted protein [Populus trichocarpa]	XP_002301448	1.53423E-36	100	143.28	72	72	contig_3949.10	129	172	127	175	PF00957.16	Synaptobrevin	Family	3	46	89	55.6	2.8e-15	CL0445	0.02	0.3	0.28	0.45	0.16
contig_5890	protein ethylene insensitive 3-like	3301	gi|356549557|ref|XP_003543159.1|PREDICTED: protein ETHYLENE INSENSITIVE 3-like [Glycine max]	XP_003543159	0	84	949.888	623	528	contig_5890.8	129	172	127	175	PF00957.16	Synaptobrevin	Family	3	46	89	55.6	2.8e-15	CL0445	1.79	2.39	4.17	5.4	4.24
contig_6092	rna polymerase sigma factor rpod-like	3231	gi|388556562|ref|NP_001254001.1|RNA polymerase sigma factor rpoD-like [Glycine max] >gi|382365028|dbj|BAM05477.1| sigma-like factor 5A [Glycine max]	NP_001254001	2.21452E-66	94	241.891	154	146	contig_6092.9	129	215	127	215	PF00957.16	Synaptobrevin	Family	3	89	89	116.3	3.3e-34	CL0445	0.27	2.03	1.68	1.88	1.14
contig_7202	rna polymerase sigma factor	3020	gi|225462725|ref|XP_002268709.1|PREDICTED: RNA polymerase sigma factor rpoD [Vitis vinifera] >gi|302143685|emb|CBI22546.3| unnamed protein product [Vitis vinifera]	XP_002268709	0	84	674.855	517	436	contig_7202.11	129	215	127	215	PF00957.16	Synaptobrevin	Family	3	89	89	115.6	5.5e-34	CL0445	0.1	0.61	0.54	0.73	0.44
contig_9139	g hbf-1 protein	2862	gi|351724709|ref|NP_001236299.1|G/HBF-1 protein [Glycine max] >gi|1905785|emb|CAA71687.1| G/HBF-1 [Glycine max]	NP_001236299	2.96759E-46	85	180.259	142	121	contig_9139.7	129	215	127	215	PF00957.16	Synaptobrevin	Family	3	89	89	116.3	3.3e-34	CL0445	25.12	20.14	23.43	24.74	30.37
contig_10766	tga transcription factor	2789	gi|224139726|ref|XP_002323247.1|predicted protein [Populus trichocarpa] >gi|222867877|gb|EEF05008.1| predicted protein [Populus trichocarpa]	XP_002323247	0	90	664.84	435	395	contig_10766.9	129	215	127	215	PF00957.16	Synaptobrevin	Family	3	89	89	115.6	5.5e-34	CL0445	8.02	5.69	7.7	8.09	8.87
contig_21145	PREDICTED: uncharacterized protein LOC100241082	2475	gi|225443476|ref|XP_002270034.1|PREDICTED: uncharacterized protein LOC100241082 [Vitis vinifera]	XP_002270034	0	73	399.053	380	279	contig_21145.8	129	215	127	215	PF00957.16	Synaptobrevin	Family	3	89	89	116.4	3.1e-34	CL0445	2.71	0.97	1.86	2.34	2.38
contig_31002	bzip transcription factor	368	gi|350539141|ref|NP_001233865.1|bZIP transcription factor [Solanum lycopersicum] >gi|224459179|gb|ACN43325.1| bZIP transcription factor [Solanum lycopersicum]	NP_001233865	1.78662E-10	86	63.5438	38	33	contig_31002.6	129	215	127	215	PF00957.16	Synaptobrevin	Family	3	89	89	116.4	3.1e-34	CL0445	32.44	31.47	27.69	28.34	36.04
contig_81973	transcription factor tga1	1757	gi|225459415|ref|XP_002285820.1|PREDICTED: transcription factor TGA4 [Vitis vinifera] >gi|302141896|emb|CBI19099.3| unnamed protein product [Vitis vinifera]	XP_002285820	6.23728E-120	82	370.548	271	224	contig_81973.4	80	110	77	111	PF06200.9	tify	Domain	5	35	36	48.4	3.8e-13	No_clan	9.58	6.1	9.16	7.41	10.28
contig_82664	ocs element-binding	1731	gi|255548457|ref|XP_002515285.1|Ocs element-binding factor, putative [Ricinus communis] >gi|223545765|gb|EEF47269.1| Ocs element-binding factor, putative [Ricinus communis]	XP_002515285	4.38579E-50	83	179.874	145	121	contig_82664.4	75	105	72	106	PF06200.9	tify	Domain	5	35	36	48.4	3.7e-13	No_clan	3.66	2.84	1.32	1.87	3.09
contig_7202	rna polymerase sigma factor	3020	gi|225462725|ref|XP_002268709.1|PREDICTED: RNA polymerase sigma factor rpoD [Vitis vinifera] >gi|302143685|emb|CBI22546.3| unnamed protein product [Vitis vinifera]	XP_002268709	0	84	674.855	517	436	contig_7202.7	160	191	159	192	PF00515.23	TPR_1	Repeat	2	33	34	17.7	0.0018	CL0020	0.1	0.61	0.54	0.73	0.44
contig_10766	tga transcription factor	2789	gi|224139726|ref|XP_002323247.1|predicted protein [Populus trichocarpa] >gi|222867877|gb|EEF05008.1| predicted protein [Populus trichocarpa]	XP_002323247	0	90	664.84	435	395	contig_10766.6	160	191	159	192	PF00515.23	TPR_1	Repeat	2	33	34	17.7	0.0018	CL0020	8.02	5.69	7.7	8.09	8.87
contig_7202	rna polymerase sigma factor	3018	gi|225462725|ref|XP_002268709.1|PREDICTED: RNA polymerase sigma factor rpoD [Vitis vinifera] >gi|302143685|emb|CBI22546.3| unnamed protein product [Vitis vinifera]	XP_002268709	0	84	674.855	517	436	contig_7202.7	160	192	159	193	PF13181.1	TPR_8	Repeat	2	33	34	14.2	0.027	CL0020	0.1	0.61	0.54	0.73	0.44
contig_10766	myb transcription factor myb186	2786	gi|224064382|ref|XP_002301448.1|predicted protein [Populus trichocarpa] >gi|222843174|gb|EEE80721.1| predicted protein [Populus trichocarpa]	XP_002301448	7.89171E-37	100	143.28	72	72	contig_10766.6	160	192	159	193	PF13181.1	TPR_8	Repeat	2	33	34	14.2	0.027	CL0020	8.02	5.69	7.7	8.09	8.87
contig_62838	hypothetical protein ARALYDRAFT_318072	2167	gi|297834110|ref|XP_002884937.1|hypothetical protein ARALYDRAFT_318072 [Arabidopsis lyrata subsp. lyrata] >gi|297330777|gb|EFH61196.1| hypothetical protein ARALYDRAFT_318072 [Arabidopsis lyrata subsp. lyrata]	XP_002884937	0	75	512.301	452	340	contig_62838.2	103	174	102	190	PF00587.20	tRNA-synt_2b	Domain	2	75	173	32.8	4.7e-08	CL0040	1.24	1.46	0.56	1.73	0.64
contig_64554	homeobox protein knotted-	2150	gi|255548818|ref|XP_002515465.1|homeobox protein knotted-1, putative [Ricinus communis] >gi|223545409|gb|EEF46914.1| homeobox protein knotted-1, putative [Ricinus communis]	XP_002515465	8.71634E-170	85	506.523	336	287	contig_64554.1	103	250	102	263	PF00587.20	tRNA-synt_2b	Domain	2	156	173	78.1	5.7e-22	CL0040	8.82	10.13	9.47	8.05	8.99
contig_64554	homeobox protein knotted-	2150	gi|255548818|ref|XP_002515465.1|homeobox protein knotted-1, putative [Ricinus communis] >gi|223545409|gb|EEF46914.1| homeobox protein knotted-1, putative [Ricinus communis]	XP_002515465	8.71634E-170	85	506.523	336	287	contig_64554.1	108	236	83	248	PF01409.15	tRNA-synt_2d	Domain	24	157	247	22.1	6.8e-05	CL0040	8.82	10.13	9.47	8.05	8.99
contig_59724	homeobox-leucine zipper protein roc3	4060	gi|225427116|ref|XP_002277673.1|PREDICTED: homeobox-leucine zipper protein ROC3 [Vitis vinifera] >gi|147777871|emb|CAN60291.1| hypothetical protein VITISV_032685 [Vitis vinifera] >gi|297742043|emb|CBI33830.3| unnamed protein product [Vitis vinifera]	XP_002277673	0	83	1157.51	806	677	contig_59724.1	4	202	1	203	PF13393.1	tRNA-synt_His	Family	106	306	311	96.8	1.2e-27	CL0040	0.05	0	2.57	0.31	1.45
contig_62838	transcription factor tga1	2164	gi|225459415|ref|XP_002285820.1|PREDICTED: transcription factor TGA4 [Vitis vinifera] >gi|302141896|emb|CBI19099.3| unnamed protein product [Vitis vinifera]	XP_002285820	4.55859E-117	74	367.466	316	236	contig_62838.2	91	173	91	202	PF13393.1	tRNA-synt_His	Family	1	82	311	44.7	8.5e-12	CL0040	1.24	1.46	0.56	1.73	0.64
contig_62838	transcription factor tga1	2164	gi|225459415|ref|XP_002285820.1|PREDICTED: transcription factor TGA4 [Vitis vinifera] >gi|302141896|emb|CBI19099.3| unnamed protein product [Vitis vinifera]	XP_002285820	4.55859E-117	74	367.466	316	236	contig_62838.3	4	202	1	203	PF13393.1	tRNA-synt_His	Family	106	306	311	96.8	1.2e-27	CL0040	1.24	1.46	0.56	1.73	0.64
contig_64554	homeobox protein knotted-	2150	gi|255548818|ref|XP_002515465.1|homeobox protein knotted-1, putative [Ricinus communis] >gi|223545409|gb|EEF46914.1| homeobox protein knotted-1, putative [Ricinus communis]	XP_002515465	8.71634E-170	85	506.523	336	287	contig_64554.1	91	396	91	397	PF13393.1	tRNA-synt_His	Family	1	306	311	169.2	1.1e-49	CL0040	8.82	10.13	9.47	8.05	8.99
contig_3949	myb transcription factor myb186	3573	gi|224064382|ref|XP_002301448.1|predicted protein [Populus trichocarpa] >gi|222843174|gb|EEE80721.1| predicted protein [Populus trichocarpa]	XP_002301448	1.53423E-36	100	143.28	72	72	contig_3949.8	119	402	119	402	PF01167.13	Tub	Domain	1	246	246	344.4	2.3e-103	CL0395	0.02	0.3	0.28	0.45	0.16
contig_5890	PREDICTED: uncharacterized protein LOC100241082	3261	gi|225443476|ref|XP_002270034.1|PREDICTED: uncharacterized protein LOC100241082 [Vitis vinifera]	XP_002270034	1.11384E-122	73	399.053	380	279	contig_5890.7	119	402	119	402	PF01167.13	Tub	Domain	1	246	246	344.4	2.3e-103	CL0395	1.79	2.39	4.17	5.4	4.24
contig_6092	rna polymerase sigma factor rpod-like	3231	gi|388556562|ref|NP_001254001.1|RNA polymerase sigma factor rpoD-like [Glycine max] >gi|382365028|dbj|BAM05477.1| sigma-like factor 5A [Glycine max]	NP_001254001	2.21452E-66	94	241.891	154	146	contig_6092.4	119	402	119	402	PF01167.13	Tub	Domain	1	246	246	344.4	2.3e-103	CL0395	0.27	2.03	1.68	1.88	1.14
contig_7202	rna polymerase sigma factor	3018	gi|225462725|ref|XP_002268709.1|PREDICTED: RNA polymerase sigma factor rpoD [Vitis vinifera] >gi|302143685|emb|CBI22546.3| unnamed protein product [Vitis vinifera]	XP_002268709	0	84	674.855	517	436	contig_7202.9	119	402	119	402	PF01167.13	Tub	Domain	1	246	246	344.4	2.3e-103	CL0395	0.1	0.61	0.54	0.73	0.44
contig_9139	g hbf-1 protein	2862	gi|351724709|ref|NP_001236299.1|G/HBF-1 protein [Glycine max] >gi|1905785|emb|CAA71687.1| G/HBF-1 [Glycine max]	NP_001236299	2.96759E-46	85	180.259	142	121	contig_9139.3	119	402	119	402	PF01167.13	Tub	Domain	1	246	246	344.4	2.3e-103	CL0395	25.12	20.14	23.43	24.74	30.37
contig_10766	myb transcription factor myb186	2786	gi|224064382|ref|XP_002301448.1|predicted protein [Populus trichocarpa] >gi|222843174|gb|EEE80721.1| predicted protein [Populus trichocarpa]	XP_002301448	7.89171E-37	100	143.28	72	72	contig_10766.8	119	402	119	402	PF01167.13	Tub	Domain	1	246	246	344.4	2.3e-103	CL0395	8.02	5.69	7.7	8.09	8.87
contig_21145	PREDICTED: uncharacterized protein LOC100241082	2475	gi|225443476|ref|XP_002270034.1|PREDICTED: uncharacterized protein LOC100241082 [Vitis vinifera]	XP_002270034	0	73	399.053	380	279	contig_21145.2	119	402	119	402	PF01167.13	Tub	Domain	1	246	246	344.4	2.3e-103	CL0395	2.71	0.97	1.86	2.34	2.38
contig_31002	bzip transcription factor	368	gi|350539141|ref|NP_001233865.1|bZIP transcription factor [Solanum lycopersicum] >gi|224459179|gb|ACN43325.1| bZIP transcription factor [Solanum lycopersicum]	NP_001233865	1.78662E-10	86	63.5438	38	33	contig_31002.2	119	402	119	402	PF01167.13	Tub	Domain	1	246	246	344.4	2.3e-103	CL0395	32.44	31.47	27.69	28.34	36.04
contig_46341	gras family transcription factor	4916	gi|225449883|ref|XP_002267910.1|PREDICTED: scarecrow-like protein 3 [Vitis vinifera]	XP_002267910	0	87	749.584	477	417	contig_46341.2	8	164	2	186	PF13361.1	UvrD_C	Domain	74	227	351	35	1e-08	CL0023	0	0	0	0.01	0
contig_46341	gras family transcription factor	4916	gi|225449883|ref|XP_002267910.1|PREDICTED: scarecrow-like protein 3 [Vitis vinifera]	XP_002267910	0	87	749.584	477	417	contig_46341.3	216	429	215	436	PF00580.16	UvrD-helicase	Domain	2	247	315	116.7	1.3e-33	CL0023	0	0	0	0.01	0
contig_46341	gras family transcription factor	4916	gi|225449883|ref|XP_002267910.1|PREDICTED: scarecrow-like protein 3 [Vitis vinifera]	XP_002267910	0	87	749.584	477	417	contig_46341.4	2	58	1	59	PF00580.16	UvrD-helicase	Domain	257	314	315	71.9	5.4e-20	CL0023	0	0	0	0.01	0
contig_53743	dna binding	4433	gi|255542297|ref|XP_002512212.1|DNA binding protein, putative [Ricinus communis] >gi|223548756|gb|EEF50246.1| DNA binding protein, putative [Ricinus communis]	XP_002512212	7.78815E-125	81	402.134	292	239	contig_53743.3	223	434	222	438	PF00580.16	UvrD-helicase	Domain	2	245	315	116.2	1.7e-33	CL0023	0	0.01	0	0	0.19
contig_73215	ap2 domain transcription factor	1923	gi|255543212|ref|XP_002512669.1|AP2 domain transcription factor RAP2.3, putative [Ricinus communis] >gi|223548630|gb|EEF50121.1| AP2 domain transcription factor RAP2.3, putative [Ricinus communis]	XP_002512669	9.12433E-26	97	115.931	74	72	contig_73215.3	223	434	222	438	PF00580.16	UvrD-helicase	Domain	2	245	315	116.2	1.7e-33	CL0023	0	0.24	0	0	0.07
contig_18276	PREDICTED: uncharacterized protein LOC100241082	2566	gi|225443476|ref|XP_002270034.1|PREDICTED: uncharacterized protein LOC100241082 [Vitis vinifera]	XP_002270034	6.47026E-125	73	399.053	380	279	contig_18276.1	80	137	79	137	PF03106.10	WRKY	Domain	2	60	60	106	6e-31	CL0274	2.46	2.06	1.33	1.58	0.41
contig_18276	PREDICTED: uncharacterized protein LOC100241082	2566	gi|225443476|ref|XP_002270034.1|PREDICTED: uncharacterized protein LOC100241082 [Vitis vinifera]	XP_002270034	6.47026E-125	73	399.053	380	279	contig_18276.1	254	312	254	313	PF03106.10	WRKY	Domain	1	59	60	107	3e-31	CL0274	2.46	2.06	1.33	1.58	0.41
contig_18276	nuclear transcription factor y subunit a-	2563	gi|255560677|ref|XP_002521352.1|Nuclear transcription factor Y subunit A-3, putative [Ricinus communis] >gi|223539430|gb|EEF41020.1| Nuclear transcription factor Y subunit A-3, putative [Ricinus communis]	XP_002521352	2.02824E-49	58	186.808	279	164	contig_18276.7	80	137	79	137	PF03106.10	WRKY	Domain	2	60	60	106	6e-31	CL0274	2.46	2.06	1.33	1.58	0.41
contig_18276	atp-dependent dna helicase pcra-like	2563	gi|359490106|ref|XP_002277737.2|PREDICTED: ATP-dependent DNA helicase pcrA-like [Vitis vinifera]	XP_002277737	0	65	535.413	562	369	contig_18276.7	254	312	254	313	PF03106.10	WRKY	Domain	1	59	60	107	3e-31	CL0274	2.46	2.06	1.33	1.58	0.41
contig_44044	nucleic acid binding	5097	gi|255572931|ref|XP_002527396.1|nucleic acid binding protein, putative [Ricinus communis] >gi|223533206|gb|EEF34962.1| nucleic acid binding protein, putative [Ricinus communis]	XP_002527396	8.03272E-114	78	382.104	289	226	contig_44044.6	107	128	107	129	PF03106.10	WRKY	Domain	1	22	60	35.6	6e-09	CL0274	0.14	0.22	0.32	0.34	2.13
contig_87946	gata transcription factor 28	1661	gi|297735780|emb|CBI18467.3|unnamed protein product [Vitis vinifera]	CBI18467	1.43506E-88	80	284.263	213	171	contig_87946.1	274	331	272	332	PF03106.10	WRKY	Domain	3	59	60	101.5	1.5e-29	CL0274	27.61	17.04	20.12	31.8	79.49
contig_101984	homeobox protein knotted-	1333	gi|224058619|ref|XP_002299569.1|predicted protein [Populus trichocarpa] >gi|222846827|gb|EEE84374.1| predicted protein [Populus trichocarpa]	XP_002299569	7.15422E-177	94	508.064	277	263	contig_101984.4	107	165	107	166	PF03106.10	WRKY	Domain	1	59	60	103.1	5e-30	CL0274	1.22	1.09	1.28	2.26	19.49
contig_131416	abscisic acid-insensitive 5-like protein 5-like	857	gi|255555610|ref|XP_002518841.1|G-box-binding factor, putative [Ricinus communis] >gi|223542014|gb|EEF43559.1| G-box-binding factor, putative [Ricinus communis]	XP_002518841	1.63018E-22	88	102.064	88	78	contig_131416.1	110	168	108	170	PF03106.10	WRKY	Domain	3	58	60	80.1	7.3e-23	CL0274	1.24	0.18	0.06	0.04	0
contig_136087	agl24 mads-box transcription factor	817	gi|316890774|gb|ADU56833.1|MADS-box protein STMADS11 subfamily [Coffea arabica]	ADU56833	2.60463E-60	81	201.445	174	142	contig_136087.1	143	170	143	170	PF03106.10	WRKY	Domain	1	28	60	55.7	3e-15	CL0274	18.23	16.85	12.8	12.37	14.1
contig_137531	jmjc domain-containing protein 4-like	792	gi|255540585|ref|XP_002511357.1|transcription factor, putative [Ricinus communis] >gi|223550472|gb|EEF51959.1| transcription factor, putative [Ricinus communis]	XP_002511357	2.66926E-43	89	162.925	89	80	contig_137531.2	95	115	94	115	PF03106.10	WRKY	Domain	2	22	60	33.8	2.2e-08	CL0274	0.65	0.8	0.83	1.46	1.85
contig_146848	jmjc domain-containing protein 4-like	704	gi|255540585|ref|XP_002511357.1|transcription factor, putative [Ricinus communis] >gi|223550472|gb|EEF51959.1| transcription factor, putative [Ricinus communis]	XP_002511357	1.07227E-43	89	162.925	89	80	contig_146848.2	74	132	73	133	PF03106.10	WRKY	Domain	2	59	60	96.7	5e-28	CL0274	0.68	0.6	0.07	0.37	0.68
contig_162165	agl24 mads-box transcription factor	648	gi|316890774|gb|ADU56833.1|MADS-box protein STMADS11 subfamily [Coffea arabica]	ADU56833	5.84183E-35	85	110.538	88	75	contig_162165.2	70	105	68	105	PF03106.10	WRKY	Domain	3	37	60	61.6	4.3e-17	CL0274	17.81	20.55	19.77	20.67	22.87
contig_180680	jmjc domain-containing protein 4-like	533	gi|255540585|ref|XP_002511357.1|transcription factor, putative [Ricinus communis] >gi|223550472|gb|EEF51959.1| transcription factor, putative [Ricinus communis]	XP_002511357	1.15826E-45	87	166.007	94	82	contig_180680.1	67	87	66	87	PF03106.10	WRKY	Domain	2	22	60	31.2	1.4e-07	CL0274	0	0.12	0	0.17	0.1
contig_6699	PREDICTED: uncharacterized protein LOC100241082	3124	gi|225443476|ref|XP_002270034.1|PREDICTED: uncharacterized protein LOC100241082 [Vitis vinifera]	XP_002270034	4.43627E-123	73	399.053	380	279	contig_6699.5	103	125	103	125	PF00096.21	zf-C2H2	Domain	1	23	23	18.2	0.0022	CL0361	3.63	5.89	5.69	9.45	7.18
contig_7104	homeobox protein knotted-	3070	gi|255537235|ref|XP_002509684.1|homeobox protein knotted-1, putative [Ricinus communis] >gi|223549583|gb|EEF51071.1| homeobox protein knotted-1, putative [Ricinus communis]	XP_002509684	1.2286E-91	96	305.064	159	154	contig_7104.5	103	125	103	125	PF00096.21	zf-C2H2	Domain	1	23	23	18.2	0.0022	CL0361	0.42	2.4	1.44	1.06	1.11
contig_10661	PREDICTED: uncharacterized protein LOC100241082	2811	gi|225443476|ref|XP_002270034.1|PREDICTED: uncharacterized protein LOC100241082 [Vitis vinifera]	XP_002270034	0	73	399.053	380	279	contig_10661.5	103	125	103	125	PF00096.21	zf-C2H2	Domain	1	23	23	18.2	0.0022	CL0361	24.28	15.23	20.99	32.67	47.03
contig_11313	PREDICTED: uncharacterized protein LOC100241082	2770	gi|225443476|ref|XP_002270034.1|PREDICTED: uncharacterized protein LOC100241082 [Vitis vinifera]	XP_002270034	0	80	733.406	574	462	contig_11313.5	103	125	103	125	PF00096.21	zf-C2H2	Domain	1	23	23	18.2	0.0022	CL0361	2.81	5.31	4.89	2.95	5.64
contig_6699	PREDICTED: uncharacterized protein LOC100241082	3124	gi|225443476|ref|XP_002270034.1|PREDICTED: uncharacterized protein LOC100241082 [Vitis vinifera]	XP_002270034	4.43627E-123	73	399.053	380	279	contig_6699.5	102	125	102	126	PF12171.3	zf-C2H2_jaz	Family	1	24	27	23.2	5.1e-05	CL0361	3.63	5.89	5.69	9.45	7.18
contig_7104	homeobox protein knotted-	3070	gi|255537235|ref|XP_002509684.1|homeobox protein knotted-1, putative [Ricinus communis] >gi|223549583|gb|EEF51071.1| homeobox protein knotted-1, putative [Ricinus communis]	XP_002509684	1.2286E-91	96	305.064	159	154	contig_7104.5	102	125	102	126	PF12171.3	zf-C2H2_jaz	Family	1	24	27	23.2	5.1e-05	CL0361	0.42	2.4	1.44	1.06	1.11
contig_10661	PREDICTED: uncharacterized protein LOC100241082	2811	gi|225443476|ref|XP_002270034.1|PREDICTED: uncharacterized protein LOC100241082 [Vitis vinifera]	XP_002270034	0	73	399.053	380	279	contig_10661.5	102	125	102	126	PF12171.3	zf-C2H2_jaz	Family	1	24	27	23.2	5.1e-05	CL0361	24.28	15.23	20.99	32.67	47.03
contig_11313	PREDICTED: uncharacterized protein LOC100241082	2765	gi|225443476|ref|XP_002270034.1|PREDICTED: uncharacterized protein LOC100241082 [Vitis vinifera]	XP_002270034	3.18202E-124	73	399.053	380	279	contig_11313.5	102	125	102	126	PF12171.3	zf-C2H2_jaz	Family	1	24	27	23.2	5.1e-05	CL0361	2.81	5.31	4.89	2.95	5.64
contig_6699	nuclear transcription factor y subunit a-7-like isoform 1	3114	gi|356555881|ref|XP_003546258.1|PREDICTED: nuclear transcription factor Y subunit A-7-like isoform 1 [Glycine max] >gi|356555883|ref|XP_003546259.1| PREDICTED: nuclear transcription factor Y subunit A-7-like isoform 2 [Glycine max]	XP_003546258	3.82332E-69	92	239.195	128	118	contig_6699.2	30	76	30	76	PF00097.20	zf-C3HC4	Domain	1	41	41	34.2	1.4e-08	CL0229	3.63	5.89	5.69	9.45	7.18
contig_7104	PREDICTED: uncharacterized protein LOC100241082	3067	gi|225443476|ref|XP_002270034.1|PREDICTED: uncharacterized protein LOC100241082 [Vitis vinifera]	XP_002270034	2.98947E-123	73	399.053	380	279	contig_7104.2	30	76	30	76	PF00097.20	zf-C3HC4	Domain	1	41	41	34.2	1.4e-08	CL0229	0.42	2.4	1.44	1.06	1.11
contig_10661	gata transcription	2810	gi|356543476|ref|XP_003540186.1|PREDICTED: GATA transcription factor 10-like [Glycine max]	XP_003540186	2.45717E-39	66	158.688	149	99	contig_10661.2	30	76	30	76	PF00097.20	zf-C3HC4	Domain	1	41	41	34.2	1.4e-08	CL0229	24.28	15.23	20.99	32.67	47.03
contig_11313	PREDICTED: uncharacterized protein LOC100241082	2765	gi|225443476|ref|XP_002270034.1|PREDICTED: uncharacterized protein LOC100241082 [Vitis vinifera]	XP_002270034	3.18202E-124	73	399.053	380	279	contig_11313.2	30	76	30	76	PF00097.20	zf-C3HC4	Domain	1	41	41	34.2	1.4e-08	CL0229	2.81	5.31	4.89	2.95	5.64
contig_6699	tubby-like f-box protein 3	3111	gi|225436797|ref|XP_002269323.1|PREDICTED: tubby-like F-box protein 3-like [Vitis vinifera]	XP_002269323	0	92	718.768	406	375	contig_6699.2	30	76	30	76	PF13923.1	zf-C3HC4_2	Domain	1	39	39	38.7	7.1e-10	CL0229	3.63	5.89	5.69	9.45	7.18
contig_7104	PREDICTED: uncharacterized protein LOC100241082	3067	gi|225443476|ref|XP_002270034.1|PREDICTED: uncharacterized protein LOC100241082 [Vitis vinifera]	XP_002270034	2.98947E-123	73	399.053	380	279	contig_7104.2	30	76	30	76	PF13923.1	zf-C3HC4_2	Domain	1	39	39	38.7	7.1e-10	CL0229	0.42	2.4	1.44	1.06	1.11
contig_10661	PREDICTED: uncharacterized protein LOC100241082	2802	gi|225443476|ref|XP_002270034.1|PREDICTED: uncharacterized protein LOC100241082 [Vitis vinifera]	XP_002270034	0	73	399.053	380	279	contig_10661.2	30	76	30	76	PF13923.1	zf-C3HC4_2	Domain	1	39	39	38.7	7.1e-10	CL0229	24.28	15.23	20.99	32.67	47.03
contig_11313	PREDICTED: uncharacterized protein LOC100241082	2765	gi|225443476|ref|XP_002270034.1|PREDICTED: uncharacterized protein LOC100241082 [Vitis vinifera]	XP_002270034	3.18202E-124	73	399.053	380	279	contig_11313.2	30	76	30	76	PF13923.1	zf-C3HC4_2	Domain	1	39	39	38.7	7.1e-10	CL0229	2.81	5.31	4.89	2.95	5.64
contig_6699	tubby-like f-box protein 3	3111	gi|225436797|ref|XP_002269323.1|PREDICTED: tubby-like F-box protein 3-like [Vitis vinifera]	XP_002269323	0	92	718.768	406	375	contig_6699.2	29	82	27	83	PF13920.1	zf-C3HC4_3	Domain	4	49	50	27.1	2.4e-06	CL0229	3.63	5.89	5.69	9.45	7.18
contig_7104	rna polymerase sigma factor	3032	gi|225462725|ref|XP_002268709.1|PREDICTED: RNA polymerase sigma factor rpoD [Vitis vinifera] >gi|302143685|emb|CBI22546.3| unnamed protein product [Vitis vinifera]	XP_002268709	0	84	674.855	517	436	contig_7104.2	29	82	27	83	PF13920.1	zf-C3HC4_3	Domain	4	49	50	27.1	2.4e-06	CL0229	0.42	2.4	1.44	1.06	1.11
contig_10661	PREDICTED: uncharacterized protein LOC100241082	2802	gi|225443476|ref|XP_002270034.1|PREDICTED: uncharacterized protein LOC100241082 [Vitis vinifera]	XP_002270034	0	73	399.053	380	279	contig_10661.2	29	82	27	83	PF13920.1	zf-C3HC4_3	Domain	4	49	50	27.1	2.4e-06	CL0229	24.28	15.23	20.99	32.67	47.03
contig_11313	homeobox protein knotted-	2759	gi|255537235|ref|XP_002509684.1|homeobox protein knotted-1, putative [Ricinus communis] >gi|223549583|gb|EEF51071.1| homeobox protein knotted-1, putative [Ricinus communis]	XP_002509684	2.66001E-92	96	305.064	159	154	contig_11313.2	29	82	27	83	PF13920.1	zf-C3HC4_3	Domain	4	49	50	27.1	2.4e-06	CL0229	2.81	5.31	4.89	2.95	5.64
contig_8366	hypothetical protein ARALYDRAFT_318072	2894	gi|297834110|ref|XP_002884937.1|hypothetical protein ARALYDRAFT_318072 [Arabidopsis lyrata subsp. lyrata] >gi|297330777|gb|EFH61196.1| hypothetical protein ARALYDRAFT_318072 [Arabidopsis lyrata subsp. lyrata]	XP_002884937	0	69	350.517	359	248	contig_8366.6	308	326	308	326	PF01422.12	zf-NF-X1	Family	1	19	20	21.9	0.00012	No_clan	1.54	1.22	2.18	3.17	4.13
contig_11651	ap2 domain-containing transcription factor	2749	gi|224096732|ref|XP_002310715.1|AP2 domain-containing transcription factor [Populus trichocarpa] >gi|222853618|gb|EEE91165.1| AP2 domain-containing transcription factor [Populus trichocarpa]	XP_002310715	2.01374E-75	87	266.929	166	145	contig_11651.6	308	326	308	326	PF01422.12	zf-NF-X1	Family	1	19	20	21.9	0.00012	No_clan	10.36	7.49	8.23	8.97	12.88
contig_24107	rna polymerase sigma factor	2408	gi|255545052|ref|XP_002513587.1|RNA polymerase sigma factor rpoD, putative [Ricinus communis] >gi|223547495|gb|EEF48990.1| RNA polymerase sigma factor rpoD, putative [Ricinus communis]	XP_002513587	4.32351E-150	93	460.685	283	265	contig_24107.12	6	24	6	25	PF01422.12	zf-NF-X1	Family	1	19	20	22.8	6.2e-05	No_clan	0	0.32	0.07	1	0.01
contig_6699	tubby-like f-box protein 3	3111	gi|225436797|ref|XP_002269323.1|PREDICTED: tubby-like F-box protein 3-like [Vitis vinifera]	XP_002269323	0	92	718.768	406	375	contig_6699.2	29	77	28	77	PF13639.1	zf-RING_2	Domain	2	44	44	32.1	7e-08	CL0229	3.63	5.89	5.69	9.45	7.18
contig_7104	rna polymerase sigma factor	3032	gi|225462725|ref|XP_002268709.1|PREDICTED: RNA polymerase sigma factor rpoD [Vitis vinifera] >gi|302143685|emb|CBI22546.3| unnamed protein product [Vitis vinifera]	XP_002268709	0	84	674.855	517	436	contig_7104.2	29	77	28	77	PF13639.1	zf-RING_2	Domain	2	44	44	32.1	7e-08	CL0229	0.42	2.4	1.44	1.06	1.11
contig_10661	PREDICTED: uncharacterized protein LOC100241082	2802	gi|225443476|ref|XP_002270034.1|PREDICTED: uncharacterized protein LOC100241082 [Vitis vinifera]	XP_002270034	0	73	399.053	380	279	contig_10661.2	29	77	28	77	PF13639.1	zf-RING_2	Domain	2	44	44	32.1	7e-08	CL0229	24.28	15.23	20.99	32.67	47.03
contig_11313	homeobox protein knotted-	2759	gi|255537235|ref|XP_002509684.1|homeobox protein knotted-1, putative [Ricinus communis] >gi|223549583|gb|EEF51071.1| homeobox protein knotted-1, putative [Ricinus communis]	XP_002509684	2.66001E-92	96	305.064	159	154	contig_11313.2	29	77	28	77	PF13639.1	zf-RING_2	Domain	2	44	44	32.1	7e-08	CL0229	2.81	5.31	4.89	2.95	5.64
kinase
contig_11501	cyclin-dependent kinase f-1	4405	gi|297803154|ref|XP_002869461.1|cdk-activating kinase 1at [Arabidopsis lyrata subsp. lyrata] >gi|297315297|gb|EFH45720.1| cdk-activating kinase 1at [Arabidopsis lyrata subsp. lyrata]	XP_002869461	0	79	635.565	473	376	contig_11501.3	88	216	71	225	PF07690.11	MFS_1	Family	16	141	352	47.6	9.2e-13	CL0015	1.28	1.53	1.83	1.45	0.68
contig_58071	cyclin-dependent kinase inhibitor 7	2238	gi|296082434|emb|CBI21439.3|unnamed protein product [Vitis vinifera]	CBI21439	7.48639E-6	89	55.8398	29	26	contig_58071.10	32	76	27	76	PF02234.14	CDI	Family	6	51	51	60.3	1.1e-16	No_clan	0	0	0.01	0	0
contig_58484	cyclin-dependent kinase inhibitor 7	2228	gi|296082434|emb|CBI21439.3|unnamed protein product [Vitis vinifera]	CBI21439	7.44932E-6	89	55.8398	29	26	contig_58484.9	32	76	27	76	PF02234.14	CDI	Family	6	51	51	60.3	1.1e-16	No_clan	0	0	0.06	0	0
contig_63133	kip-related cyclin-dependent kinase inhibitor 6	2109	gi|296082434|emb|CBI21439.3|unnamed protein product [Vitis vinifera]	CBI21439	2.51871E-6	89	57.3806	29	26	contig_63133.8	151	195	146	195	PF02234.14	CDI	Family	6	51	51	57.4	8.5e-16	No_clan	0.56	0	0.22	0.04	0.08
contig_63552	kip-related cyclin-dependent kinase inhibitor 6	2099	gi|296082434|emb|CBI21439.3|unnamed protein product [Vitis vinifera]	CBI21439	2.50509E-6	89	57.3806	29	26	contig_63552.7	151	195	146	195	PF02234.14	CDI	Family	6	51	51	57.4	8.5e-16	No_clan	0.24	0.04	0.53	0.58	0.33
contig_94529	cyclin-dependent kinase inhibitor 7	1410	gi|296082434|emb|CBI21439.3|unnamed protein product [Vitis vinifera]	CBI21439	4.07656E-6	89	55.8398	29	26	contig_94529.8	32	76	27	76	PF02234.14	CDI	Family	6	51	51	60.3	1.1e-16	No_clan	0.17	0	0.01	0	0
contig_94997	cyclin-dependent kinase inhibitor 7	1400	gi|296082434|emb|CBI21439.3|unnamed protein product [Vitis vinifera]	CBI21439	4.03961E-6	89	55.8398	29	26	contig_94997.7	32	76	27	76	PF02234.14	CDI	Family	6	51	51	60.3	1.1e-16	No_clan	0.04	0	0	0	0
contig_101106	kip-related cyclin-dependent kinase inhibitor 6	1281	gi|296082434|emb|CBI21439.3|unnamed protein product [Vitis vinifera]	CBI21439	1.26822E-6	89	57.3806	29	26	contig_101106.6	151	195	146	195	PF02234.14	CDI	Family	6	51	51	57.4	8.5e-16	No_clan	3.18	1.95	0.6	1.4	0
contig_101640	kip-related cyclin-dependent kinase inhibitor 6	1271	gi|296082434|emb|CBI21439.3|unnamed protein product [Vitis vinifera]	CBI21439	1.25494E-6	89	57.3806	29	26	contig_101640.5	151	195	146	195	PF02234.14	CDI	Family	6	51	51	57.4	8.5e-16	No_clan	0.79	1.33	0	0.58	0
contig_138394	kip-related cyclin-dependent kinase inhibitor 7	698	gi|224103573|ref|XP_002313108.1|kip-related cyclin-dependent kinase inhibitor 7 [Populus trichocarpa] >gi|222849516|gb|EEE87063.1| kip-related cyclin-dependent kinase inhibitor 7 [Populus trichocarpa]	XP_002313108	3.20022E-17	60	85.8853	115	70	contig_138394.5	167	210	165	212	PF02234.14	CDI	Family	5	49	51	60.4	1e-16	No_clan	4.37	2.43	3.99	2.77	2.22
contig_62116	casein kinase ii subunit beta-4	2135	gi|357482235|ref|XP_003611403.1|Casein kinase II subunit beta-4 [Medicago truncatula] >gi|355512738|gb|AES94361.1| Casein kinase II subunit beta-4 [Medicago truncatula]	XP_003611403	4.91044E-103	89	327.791	223	199	contig_62116.3	106	249	106	253	PF01214.13	CK_II_beta	Domain	1	144	184	212.1	4.4e-63	No_clan	5.72	5.1	3.73	3.38	4.83
contig_84517	casein kinase ii subunit beta-4	1622	gi|21261784|emb|CAD32500.1|protein kinase Ck2 regulatory subunit 2 [Nicotiana tabacum]	CAD32500	5.1477E-136	88	407.142	263	233	contig_84517.3	106	289	106	289	PF01214.13	CK_II_beta	Domain	1	184	184	268.2	2.6e-80	No_clan	46.44	28.19	24.07	29.54	22.08
contig_94058	casein kinase ii subunit beta-4	1420	gi|359474439|ref|XP_003631466.1|PREDICTED: casein kinase II subunit beta-like isoform 3 [Vitis vinifera]	XP_003631466	3.95562E-35	70	141.739	139	98	contig_94058.2	106	159	106	163	PF01214.13	CK_II_beta	Domain	1	54	184	71.6	5.6e-20	No_clan	0.97	3.77	8.33	9.59	11.56
contig_127054	cyclin-dependent kinases regulatory subunit	842	gi|90856236|gb|ABE01245.1|cyclin-dependent kinases regulatory subunit [Camellia sinensis]	ABE01245	1.75406E-43	97	153.68	88	86	contig_127054.2	3	72	3	72	PF01111.14	CKS	Domain	1	70	70	129.8	2.3e-38	No_clan	29.28	21.14	31.17	14.11	16.12
contig_134538	cyclin-dependent kinases regulatory subunit	742	gi|90856236|gb|ABE01245.1|cyclin-dependent kinases regulatory subunit [Camellia sinensis]	ABE01245	8.48488E-44	97	153.295	88	86	contig_134538.1	3	72	3	72	PF01111.14	CKS	Domain	1	70	70	129.8	2.3e-38	No_clan	68.89	67.44	53.41	31.93	36.02
contig_11927	protein phosphatase	4358	gi|359484557|ref|XP_002280650.2|PREDICTED: protein phosphatase 2C and cyclic nucleotide-binding/kinase domain-containing protein [Vitis vinifera]	XP_002280650	0	91	1238.02	740	678	contig_11927.11	500	591	499	594	PF00027.24	cNMP_binding	Domain	2	88	91	64	7.9e-18	No_clan	0.2	0.62	1.4	1.01	0.28
contig_11927	protein phosphatase	4358	gi|359484557|ref|XP_002280650.2|PREDICTED: protein phosphatase 2C and cyclic nucleotide-binding/kinase domain-containing protein [Vitis vinifera]	XP_002280650	0	91	1238.02	740	678	contig_11927.11	626	731	625	735	PF00027.24	cNMP_binding	Domain	2	86	91	39	5.1e-10	No_clan	0.2	0.62	1.4	1.01	0.28
contig_13087	protein phosphatase	4239	gi|359484557|ref|XP_002280650.2|PREDICTED: protein phosphatase 2C and cyclic nucleotide-binding/kinase domain-containing protein [Vitis vinifera]	XP_002280650	0	91	1238.02	740	678	contig_13087.12	500	591	499	594	PF00027.24	cNMP_binding	Domain	2	88	91	64	7.9e-18	No_clan	2.92	4.08	5.26	3.38	2.19
contig_13087	protein phosphatase	4239	gi|359484557|ref|XP_002280650.2|PREDICTED: protein phosphatase 2C and cyclic nucleotide-binding/kinase domain-containing protein [Vitis vinifera]	XP_002280650	0	91	1238.02	740	678	contig_13087.12	626	731	625	735	PF00027.24	cNMP_binding	Domain	2	86	91	39	5.1e-10	No_clan	2.92	4.08	5.26	3.38	2.19
contig_11616	cyclin-dependent kinase f-1	4393	gi|297803154|ref|XP_002869461.1|cdk-activating kinase 1at [Arabidopsis lyrata subsp. lyrata] >gi|297315297|gb|EFH45720.1| cdk-activating kinase 1at [Arabidopsis lyrata subsp. lyrata]	XP_002869461	0	78	637.491	479	378	contig_11616.3	88	216	71	225	PF07690.11	MFS_1	Family	16	141	352	47.6	9.2e-13	CL0015	0.59	0.6	1.87	1.96	0.34
contig_11851	cyclin-dependent kinase f-1	4367	gi|297803154|ref|XP_002869461.1|cdk-activating kinase 1at [Arabidopsis lyrata subsp. lyrata] >gi|297315297|gb|EFH45720.1| cdk-activating kinase 1at [Arabidopsis lyrata subsp. lyrata]	XP_002869461	0	79	635.565	473	376	contig_11851.3	88	216	71	225	PF07690.11	MFS_1	Family	16	141	352	47.6	9.2e-13	CL0015	0.18	0	0	0	0
contig_11947	cyclin-dependent kinase f-1	4355	gi|297803154|ref|XP_002869461.1|cdk-activating kinase 1at [Arabidopsis lyrata subsp. lyrata] >gi|297315297|gb|EFH45720.1| cdk-activating kinase 1at [Arabidopsis lyrata subsp. lyrata]	XP_002869461	0	78	637.491	479	378	contig_11947.3	88	216	71	225	PF07690.11	MFS_1	Family	16	141	352	47.6	9.2e-13	CL0015	0.08	0	0	0	0
contig_15169	cyclin-dependent kinase f-1	4050	gi|297803154|ref|XP_002869461.1|cdk-activating kinase 1at [Arabidopsis lyrata subsp. lyrata] >gi|297315297|gb|EFH45720.1| cdk-activating kinase 1at [Arabidopsis lyrata subsp. lyrata]	XP_002869461	0	79	635.565	473	376	contig_15169.3	88	255	71	321	PF07690.11	MFS_1	Family	16	182	352	68.1	5.3e-19	CL0015	1.55	0	0	0	0
contig_15320	cyclin-dependent kinase f-1	4038	gi|297803154|ref|XP_002869461.1|cdk-activating kinase 1at [Arabidopsis lyrata subsp. lyrata] >gi|297315297|gb|EFH45720.1| cdk-activating kinase 1at [Arabidopsis lyrata subsp. lyrata]	XP_002869461	0	78	637.491	479	378	contig_15320.3	88	255	71	321	PF07690.11	MFS_1	Family	16	182	352	68.1	5.3e-19	CL0015	0.62	0	0	0	0
contig_11927	protein phosphatase	4358	gi|359484557|ref|XP_002280650.2|PREDICTED: protein phosphatase 2C and cyclic nucleotide-binding/kinase domain-containing protein [Vitis vinifera]	XP_002280650	0	91	1238.02	740	678	contig_11927.11	123	366	109	375	PF00481.16	PP2C	Family	23	246	255	126.5	1.1e-36	CL0238	0.2	0.62	1.4	1.01	0.28
contig_13087	protein phosphatase	4239	gi|359484557|ref|XP_002280650.2|PREDICTED: protein phosphatase 2C and cyclic nucleotide-binding/kinase domain-containing protein [Vitis vinifera]	XP_002280650	0	91	1238.02	740	678	contig_13087.12	123	366	109	375	PF00481.16	PP2C	Family	23	246	255	126.5	1.1e-36	CL0238	2.92	4.08	5.26	3.38	2.19
contig_11501	cyclin-dependent kinase f-1	4405	gi|297803154|ref|XP_002869461.1|cdk-activating kinase 1at [Arabidopsis lyrata subsp. lyrata] >gi|297315297|gb|EFH45720.1| cdk-activating kinase 1at [Arabidopsis lyrata subsp. lyrata]	XP_002869461	0	79	635.565	473	376	contig_11501.1	18	295	4	297	PF00083.19	Sugar_tr	Family	169	449	451	214.3	2.3e-63	CL0015	1.28	1.53	1.83	1.45	0.68
contig_11501	cyclin-dependent kinase f-1	4405	gi|297803154|ref|XP_002869461.1|cdk-activating kinase 1at [Arabidopsis lyrata subsp. lyrata] >gi|297315297|gb|EFH45720.1| cdk-activating kinase 1at [Arabidopsis lyrata subsp. lyrata]	XP_002869461	0	79	635.565	473	376	contig_11501.3	72	224	71	225	PF00083.19	Sugar_tr	Family	2	166	451	93.1	1.4e-26	CL0015	1.28	1.53	1.83	1.45	0.68
contig_11616	cyclin-dependent kinase f-1	4393	gi|297803154|ref|XP_002869461.1|cdk-activating kinase 1at [Arabidopsis lyrata subsp. lyrata] >gi|297315297|gb|EFH45720.1| cdk-activating kinase 1at [Arabidopsis lyrata subsp. lyrata]	XP_002869461	0	78	637.491	479	378	contig_11616.1	18	295	4	297	PF00083.19	Sugar_tr	Family	169	449	451	214.3	2.3e-63	CL0015	0.59	0.6	1.87	1.96	0.34
contig_11616	cyclin-dependent kinase f-1	4393	gi|297803154|ref|XP_002869461.1|cdk-activating kinase 1at [Arabidopsis lyrata subsp. lyrata] >gi|297315297|gb|EFH45720.1| cdk-activating kinase 1at [Arabidopsis lyrata subsp. lyrata]	XP_002869461	0	78	637.491	479	378	contig_11616.3	72	224	71	225	PF00083.19	Sugar_tr	Family	2	166	451	93.1	1.4e-26	CL0015	0.59	0.6	1.87	1.96	0.34
contig_11851	cyclin-dependent kinase f-1	4367	gi|297803154|ref|XP_002869461.1|cdk-activating kinase 1at [Arabidopsis lyrata subsp. lyrata] >gi|297315297|gb|EFH45720.1| cdk-activating kinase 1at [Arabidopsis lyrata subsp. lyrata]	XP_002869461	0	79	635.565	473	376	contig_11851.1	18	111	3	115	PF00083.19	Sugar_tr	Family	169	263	451	49.5	2.3e-13	CL0015	0.18	0	0	0	0
contig_11851	cyclin-dependent kinase f-1	4367	gi|297803154|ref|XP_002869461.1|cdk-activating kinase 1at [Arabidopsis lyrata subsp. lyrata] >gi|297315297|gb|EFH45720.1| cdk-activating kinase 1at [Arabidopsis lyrata subsp. lyrata]	XP_002869461	0	79	635.565	473	376	contig_11851.3	72	224	71	225	PF00083.19	Sugar_tr	Family	2	166	451	93.1	1.4e-26	CL0015	0.18	0	0	0	0
contig_11851	cyclin-dependent kinase f-1	4367	gi|297803154|ref|XP_002869461.1|cdk-activating kinase 1at [Arabidopsis lyrata subsp. lyrata] >gi|297315297|gb|EFH45720.1| cdk-activating kinase 1at [Arabidopsis lyrata subsp. lyrata]	XP_002869461	0	79	635.565	473	376	contig_11851.5	2	142	1	144	PF00083.19	Sugar_tr	Family	308	449	451	101.2	4.6e-29	CL0015	0.18	0	0	0	0
contig_11947	cyclin-dependent kinase f-1	4355	gi|297803154|ref|XP_002869461.1|cdk-activating kinase 1at [Arabidopsis lyrata subsp. lyrata] >gi|297315297|gb|EFH45720.1| cdk-activating kinase 1at [Arabidopsis lyrata subsp. lyrata]	XP_002869461	0	78	637.491	479	378	contig_11947.1	18	111	3	115	PF00083.19	Sugar_tr	Family	169	263	451	49.5	2.3e-13	CL0015	0.08	0	0	0	0
contig_11947	cyclin-dependent kinase f-1	4355	gi|297803154|ref|XP_002869461.1|cdk-activating kinase 1at [Arabidopsis lyrata subsp. lyrata] >gi|297315297|gb|EFH45720.1| cdk-activating kinase 1at [Arabidopsis lyrata subsp. lyrata]	XP_002869461	0	78	637.491	479	378	contig_11947.3	72	224	71	225	PF00083.19	Sugar_tr	Family	2	166	451	93.1	1.4e-26	CL0015	0.08	0	0	0	0
contig_11947	cyclin-dependent kinase f-1	4355	gi|297803154|ref|XP_002869461.1|cdk-activating kinase 1at [Arabidopsis lyrata subsp. lyrata] >gi|297315297|gb|EFH45720.1| cdk-activating kinase 1at [Arabidopsis lyrata subsp. lyrata]	XP_002869461	0	78	637.491	479	378	contig_11947.5	2	142	1	144	PF00083.19	Sugar_tr	Family	308	449	451	101.2	4.6e-29	CL0015	0.08	0	0	0	0
contig_15169	cyclin-dependent kinase f-1	4050	gi|297803154|ref|XP_002869461.1|cdk-activating kinase 1at [Arabidopsis lyrata subsp. lyrata] >gi|297315297|gb|EFH45720.1| cdk-activating kinase 1at [Arabidopsis lyrata subsp. lyrata]	XP_002869461	0	79	635.565	473	376	contig_15169.3	72	318	71	321	PF00083.19	Sugar_tr	Family	2	263	451	158.4	2.1e-46	CL0015	1.55	0	0	0	0
contig_15169	cyclin-dependent kinase f-1	4050	gi|297803154|ref|XP_002869461.1|cdk-activating kinase 1at [Arabidopsis lyrata subsp. lyrata] >gi|297315297|gb|EFH45720.1| cdk-activating kinase 1at [Arabidopsis lyrata subsp. lyrata]	XP_002869461	0	79	635.565	473	376	contig_15169.5	2	142	1	144	PF00083.19	Sugar_tr	Family	308	449	451	101.2	4.6e-29	CL0015	1.55	0	0	0	0
contig_15320	cyclin-dependent kinase f-1	4038	gi|297803154|ref|XP_002869461.1|cdk-activating kinase 1at [Arabidopsis lyrata subsp. lyrata] >gi|297315297|gb|EFH45720.1| cdk-activating kinase 1at [Arabidopsis lyrata subsp. lyrata]	XP_002869461	0	78	637.491	479	378	contig_15320.3	72	318	71	321	PF00083.19	Sugar_tr	Family	2	263	451	158.4	2.1e-46	CL0015	0.62	0	0	0	0
contig_15320	cyclin-dependent kinase f-1	4038	gi|297803154|ref|XP_002869461.1|cdk-activating kinase 1at [Arabidopsis lyrata subsp. lyrata] >gi|297315297|gb|EFH45720.1| cdk-activating kinase 1at [Arabidopsis lyrata subsp. lyrata]	XP_002869461	0	78	637.491	479	378	contig_15320.5	2	142	1	144	PF00083.19	Sugar_tr	Family	308	449	451	101.2	4.6e-29	CL0015	0.62	0	0	0	0
contig_23170	cyclin-dependent kinase f-1	3498	gi|297803154|ref|XP_002869461.1|cdk-activating kinase 1at [Arabidopsis lyrata subsp. lyrata] >gi|297315297|gb|EFH45720.1| cdk-activating kinase 1at [Arabidopsis lyrata subsp. lyrata]	XP_002869461	0	79	635.565	473	376	contig_23170.3	6	252	4	254	PF00083.19	Sugar_tr	Family	200	449	451	176.8	5.4e-52	CL0015	0.22	0	0	0	0
contig_23388	cyclin-dependent kinase f-1	3486	gi|297803154|ref|XP_002869461.1|cdk-activating kinase 1at [Arabidopsis lyrata subsp. lyrata] >gi|297315297|gb|EFH45720.1| cdk-activating kinase 1at [Arabidopsis lyrata subsp. lyrata]	XP_002869461	0	78	637.491	479	378	contig_23388.3	6	252	4	254	PF00083.19	Sugar_tr	Family	200	449	451	176.8	5.4e-52	CL0015	0.06	0	0	0	0
contig_23841	cyclin-dependent kinase f-1	3460	gi|297803154|ref|XP_002869461.1|cdk-activating kinase 1at [Arabidopsis lyrata subsp. lyrata] >gi|297315297|gb|EFH45720.1| cdk-activating kinase 1at [Arabidopsis lyrata subsp. lyrata]	XP_002869461	0	79	635.565	473	376	contig_23841.1	2	142	1	144	PF00083.19	Sugar_tr	Family	308	449	451	101.2	4.6e-29	CL0015	0	0	0	0	0
contig_24073	cyclin-dependent kinase f-1	3448	gi|297803154|ref|XP_002869461.1|cdk-activating kinase 1at [Arabidopsis lyrata subsp. lyrata] >gi|297315297|gb|EFH45720.1| cdk-activating kinase 1at [Arabidopsis lyrata subsp. lyrata]	XP_002869461	0	78	637.491	479	378	contig_24073.1	2	142	1	144	PF00083.19	Sugar_tr	Family	308	449	451	101.2	4.6e-29	CL0015	0	0	0	0	0
