# Supplementary material for: Comparative Transcriptomic Analysis of the Response to Cold Acclimation in Eucalyptus dunnii
Source: PLoS One. 2014 Nov 20;9(11):e113091. doi: 10.1371/journal.pone.0113091 (PMC4239045; doi:10.1371/journal.pone.0113091)
Supplement: Table S7 — Expression patterns of some transcripts involved in 'Response to cold'. (XLSX) [file pone.0113091.s008.xlsx]

## Sheet: Sheet1
Tab. S7 Expression patterns of some transcripts involved in 'Response to cold'.
						Expression Level
Sequence name	Sequence desc.	Sequence length	E-Value	Similarity	Score	D0	D3	D6	D12	D24
contig_101664	phosphoglyceratemutase	1271	2.03e-08	63	65.0846	0	0	0.51	0.62	0.86
contig_72435	aldo-ketoreductase family	1887	1.31e-110	88	346.28	43.79	19.35	18.04	14.46	4.79
contig_44279	alternative oxidase	2625	2.81e-168	84	504.212	2.37	1.97	1.87	3.9	22.34
contig_94108	amino acid binding	1419	1.11e-118	94	360.533	0	0.17	0.14	2.58	3.45
contig_33213	beta-glycosidase	3018	0	88	457.218	0	0.13	0	0.47	0
contig_55966	bifunctional purine biosynthesis	2294	0	94	990.334	0	0.15	1.34	0.78	1.16
contig_60214	bifunctional purine biosynthesis	2184	0	96	785.793	0.14	0.73	0	0	0
contig_70924	catalase	1921	0	97	978.778	189.92	299.56	208.87	76.76	41.61
contig_60824	cationic amino acid transporter	2166	0	77	691.804	0.59	0.35	0.58	3.54	0.17
contig_26617	diacylglycerol kinase	3314	0	82	970.304	0	0.03	0.35	0.02	0.04
contig_33370	diacylglycerol kinase	3012	0	82	1026.54	0	0.02	0.3	0.39	0.74
contig_112313	dna-damage-repair toleration protein	1075	1.15e-72	79	171.4	0	7.75	3.17	0.06	0.71
contig_67965	Dual specificity protein phosphatase	1992	1.15e-68	82	232.261	0	1.01	0.46	0.11	0.29
contig_97185	Dual specificity protein phosphatase	1358	9.82e-67	81	222.246	1	3.77	0	1.03	0.57
contig_114066	Dual specificity protein phosphatase	1044	3.14e-64	82	212.231	2.36	2.55	0.57	2.19	0.21
contig_85578	Dual specificity protein phosphatase	1598	3.35e-65	81	220.32	2.89	4.79	0	3.99	1.04
contig_67353	electron transfer flavoprotein-ubiquinone	2006	0	92	547.354	27.02	11.16	19.8	295.47	392.68
contig_66814	electron transfer flavoprotein-ubiquinone	2018	0	92	547.354	50.44	18.13	28.24	446.03	303.09
contig_13289	f-box protein 7	4218	6.02e-88	86	298.901	0	0	0	0.34	0
contig_27792	f-box protein 7	3257	9.94e-89	86	298.901	0	0	0	0.42	0
contig_38038	f-box protein 7	2835	3.35e-90	86	300.827	0.08	0.57	1.33	0.83	1.36
contig_23178	f-box protein 7	3498	3.78e-89	86	300.827	0.53	0.18	0	0.03	0.08
contig_92588	galactinol synthase	1450	0	88	565.074	0	1.21	0.76	0.84	2.31
contig_104526	galactinol synthase	1217	0	88	565.074	1.02	0	0	0.94	2.24
contig_110057	galactinol synthase	1116	1.07e-126	88	379.022	0	0.25	0.59	1.83	0.57
contig_114814	galactinol synthase	1031	4.51e-137	90	404.445	0	0.46	7.13	17.33	13.58
contig_95143	galactinol synthase	1397	0	90	526.554	0.8	0.62	0.33	1.49	3.64
contig_158840	galactinol-sucrose galactosyltransferase	514	5.57e-31	93	125.946	59.95	31.13	37.82	14.36	2.83
contig_51044	germin-like protein	2426	3.71e-93	83	301.597	9.34	3.64	2.21	27.01	33.32
contig_123021	germin-like protein	900	1.55e-97	87	297.36	67.33	27.49	17.13	284.97	314.34
contig_5042	histidine kinase	5449	0	83	1538.09	0.35	2.02	2.64	4.51	1.76
contig_145750	hydrolyzing o-glycosyl	622	1.36e-30	85	127.872	3.68	0.83	0.83	0.46	0
contig_156605	hydrolyzing o-glycosyl	530	2.02e-31	93	127.102	20.29	7.74	7.16	4.35	2.59
contig_157223	mitogen-activated protein kinase kinasekinase	525	2.21e-14	76	79.337	0	7.67	0	0	0
contig_39429	myb transcription factor myb186	2786	7.89e-37	100	143.28	0	7.68	4.55	23.04	14.98
contig_35161	myb transcription factor myb186	2941	9.3e-37	100	143.28	0.06	14.97	10.6	1.16	2.85
contig_36903	myb transcription factor myb186	2875	9.31e-29	100	124.02	0.88	0.15	26.09	24.2	0
contig_60736	s1-like rna-binding domain-containing protein	2169	9.95e-58	56	211.075	0	0	0	0	0.63
contig_119948	s1-like rna-binding domain-containing protein	947	1.96e-90	65	286.189	0	0	1.01	0.98	1.13
contig_129178	cchc-type zinc finger domain-containing protein	812	2.14e-54	72	183.341	0	0	0	1.24	2.1
contig_115325	s1 rna-binding domain-containing protein	1024	1.67e-103	66	320.472	0	0.1	0	4.54	1.73
contig_116343	s1 rna-binding domain-containing protein	1007	1.24e-103	65	320.857	0	0.52	1.58	2.18	4.88
contig_49306	seed imbibition protein	2478	1.25e-23	72	96.6709	0	1.13	0.36	0.12	0.3
contig_64725	seed imbibition protein	2070	2.1e-25	74	102.064	0	1.55	0.24	0	0.16
contig_35695	seed imbibition protein	2920	1.51e-23	72	96.6709	0.11	0.54	0.1	0.1	0
contig_60091	sterol 3beta-glucosyltransferase	2186	1.09e-53	89	205.297	0	0	0	0.24	0.79
contig_79908	sterol 3beta-glucosyltransferase	1721	1.32e-54	89	205.297	0	0	0	0.72	0
contig_162489	sucrose synthase	489	1.61e-12	74	73.9442	1.48	1.03	0.09	1.85	0
contig_54241	ap2 domain-containing transcription factor	23339	0	73	645.966	4.96	3.38	4.14	9.85	10.86
contig_20423	ap2 domain class transcription factor	3664	4.91418e-42	65	165.622	0.19	0	0	53.42	36.97
contig_26444	ap2 domain-containing transcription factor	3323	1.34188e-146	77	460.685	0.9	31.51	71.37	409.86	162.2
contig_48724	ap2 erf domain-containing transcription factor	2495	1.55248e-25	71	115.931	2.31	6.7	0	0	0
contig_55652	ap2 erf domain-containing transcription factor	2302	2.23583e-47	58	179.874	0	0	0	0	5.79
contig_23535	uridylyltransferase-related protein	3477	8.28e-56	70	202.986	0	0.13	0.54	0	0
contig_25622	uridylyltransferase-related protein	3366	8.19e-63	88	222.631	0	0.08	0.31	0	0
