# Supplementary material for: Comparative Transcriptomic Analysis of the Response to Cold Acclimation in Eucalyptus dunnii
Source: PLoS One. 2014 Nov 20;9(11):e113091. doi: 10.1371/journal.pone.0113091 (PMC4239045; doi:10.1371/journal.pone.0113091)
Supplement: Table S8 — Expression patterns of some transcripts involved in 'translational initiation'. (XLSX) [file pone.0113091.s009.xlsx]

## Sheet: Sheet1
Tab. S8 Expression patterns of some transcripts involved in 'translational initiation'.
Sequence name	Sequence desc.	Sequence length	E-Value	Similarity	Score		Expression Level
						D0	D3	D6	D12	D24
contig_611	eukaryotic translation initiation factor 3	8194	0	91	1433.7	0	0.47	0.39	1.52	1.04
contig_644	eukaryotic translation initiation factor 3	8133	0	88	1793.48	1.8	7.32	2.79	4.27	0.91
contig_677	eukaryotic translation initiation factor 3	8077	0	91	1433.7	0	0.15	0.75	1.26	1.18
contig_709	eukaryotic translation initiation factor 3	8016	0	88	1793.48	0	2.52	5.52	3.6	1.04
contig_1225	eukaryotic translation initiation factor 3	7320	0	91	1358.97	0	0.19	0.5	5.37	0.97
contig_1281	eukaryotic translation initiation factor 3	7259	0	87	1718.75	0	4.16	4.52	16.86	0.83
contig_3308	eukaryotic translation initiation factor 3	5986	0	88	1204.5	0.3	2.11	4.29	6.39	6.99
contig_3393	eukaryotic translation initiation factor 3	5956	0	93	1176.39	0.07	0.32	0.34	1.07	0.75
contig_3901	eukaryotic translation initiation factor 3	5774	0	88	1204.5	0.07	0.66	2.65	5.47	12.29
contig_4001	eukaryotic translation initiation factor 3	5744	0	93	1176.39	0.02	0.09	0.19	0.85	1.24
contig_4478	bed zinc finger and hat dimerization domain-containing protein	5598	0	86	1084.32	1.14	0	0.89	0	0.31
contig_4585	bed zinc finger and hat dimerization domain-containing protein	5571	0	86	1084.32	0	0.2	0.18	0.04	0
contig_4790	bed zinc finger and hat dimerization domain-containing protein	5514	0	86	1084.32	0	0.15	0.22	0.01	0.27
contig_5820	argonaute protein group	5266	0	82	1245.34	1.35	0.85	0.15	0.52	1.13
contig_5849	protein kiaa0664 homolog	5261	0	86	1026.93	0	0	0.1	0.24	0.44
contig_5998	eukaryotic translation initiation factor 3	5233	0	83	1066.99	0.05	0.32	0.28	1.23	0.66
contig_6244	protein kiaa0664 homolog	5178	0	86	1026.93	0	0	0	0.75	0.82
contig_6412	protein kiaa0664 homolog	5150	0	83	1345.87	0.36	1.93	3.24	5.05	3.82
contig_6750	eukaryotic translation initiation factor	5088	0	88	1538.09	0	1.51	2.68	4.53	1.77
contig_7462	methionyl-trnaformyltransferase	4950	1.1588e-148	84	471.085	0.04	0	0	0.85	0.37
contig_7549	methionyl-trnaformyltransferase	4934	3.13603e-118	90	335.495	0.02	0	0	0.33	0.07
contig_8173	eukaryotic translation initiation factor 3	4835	0	89	1032.71	0	0	0.38	0.51	1.82
contig_8340	methionyl-trnaformyltransferase	4813	4.74565e-141	85	355.91	0	0	0	0.53	0
contig_8361	methionyl-trnaformyltransferase	4810	6.39285e-149	84	471.085	0.38	0	0.29	0.57	0
contig_8482	methionyl-trnaformyltransferase	4794	3.03731e-118	90	335.495	0.15	0	0.04	0.22	0
contig_8791	eukaryotic translation initiation factor 3	4752	0	88	1087.02	0	0	0	1.85	3.38
contig_8805	translation initiation factor eif-2b subunit gamma-like	4749	2.20935e-147	93	467.618	0.03	0	1.58	2.25	2.11
contig_8851	methionyl-trnaformyltransferase	4744	4.44307e-141	85	391.349	0	0.2	0.36	2.01	0.21
contig_9277	methionyl-trnaformyltransferase	4686	3.41076e-170	84	527.324	0.83	1.82	2.97	14.65	6.71
contig_9398	methionyl-trnaformyltransferase	4670	5.57175e-135	85	391.349	0.33	0.18	0.39	5.71	1.23
contig_9516	methionyl-trnaformyltransferase	4656	2.86375e-170	84	527.324	0.06	0.27	0.1	0.94	0.97
contig_9627	methionyl-trnaformyltransferase	4640	5.53207e-135	85	391.349	0.02	0.02	0.01	0.34	0.16
contig_10836	translation initiation factor eif-2b subunit gamma-like	4483	5.18466e-171	92	495.738	0	0	0.22	0.13	0.79
contig_11054	translation initiation factor eif-2b subunit gamma	4456	3.35029e-117	85	384.03	0	0.42	0.77	2.74	1.73
contig_11451	translation initiation factor eif-2b subunit gamma-like	4410	2.34981e-175	92	495.738	0	0.31	0.17	0.16	0.58
contig_11712	translation initiation factor eif-2b subunit gamma-like	4382	0	92	587.415	0.02	0	0.36	1.05	0
contig_12385	translation initiation factor eif-2b subunit gamma-like	4309	0	92	640.573	1.17	1.09	0.29	0	0
contig_14279	argonaute protein group	4128	0	85	820.076	0.32	0	0.17	0	0.1
contig_15591	argonaute protein group	4018	0	89	754.592	0.05	0.04	0.3	1.06	0.72
contig_18178	eukaryotic translation initiation factor	3812	0	89	1128.62	1.93	0.26	2.97	6.28	5.37
contig_19448	translation initiation factor eif-2b subunit delta-like	3727	0	80	693.345	0	0.15	0.55	0	0.21
contig_23938	translation initiation factor eif-2b alpha	3455	0	91	626.32	0.76	0.37	1.19	3.03	3.5
contig_24251	eukaryotic translation initiation factor 3	3437	0	87	691.034	0	0	0.01	0.17	0.32
contig_25144	translation initiation factor eif-2b alpha	3391	0	83	610.527	0.42	0	0.61	0	1.18
contig_25414	eukaryotic translation initiation factor 3	3376	0	84	1050.81	0.11	0.59	0.64	1.38	0.11
contig_25733	translation initiation factor eif-2b alpha	3359	0	91	626.32	0.87	0	0	0	0
contig_26605	proteinargonaute 16-like	3315	0	88	941.799	0.23	0	0	0.31	0
contig_27219	translation initiation factor eif-2b alpha	3283	0	91	626.32	0.66	0	0	0	0
contig_30346	translation initiation factor eif-2b subunit gamma	3140	7.84981e-120	85	384.03	0.63	0.99	1.86	0	0
contig_32677	translation initiation factor eif-2b subunit gamma	3039	4.07674e-120	85	384.03	0.11	0.03	0.06	1.26	0
contig_35011	eukaryotic translation initiation factor 2b family protein	2946	0	84	711.835	2.7	0.72	0.6	0.26	0.58
contig_37569	eukaryotic translation initiation factor 2b family protein	2851	0	83	670.233	0.47	0	0	0	0
contig_38162	eukaryotic translation initiation factor 5b	2830	0	94	555.058	0.2	3.09	6.23	12.29	7.13
contig_40795	proteinargonaute 10-like	2739	0	88	1257.28	0	0.27	0.24	0.62	0.44
contig_40800	eukaryotic translation initiation factor 2b family protein	2738	0	84	753.051	13.66	5.38	3.13	0.79	1.64
contig_43123	translation initiation factor eif-2b alpha	2662	0	91	626.32	0.19	1.78	2.61	1.24	2.24
contig_45541	translation initiation factor eif-2b alpha	2586	0	91	626.32	1	1.6	0	0	2.46
contig_50165	transcription initiation factor tfiid	2452	1.26891e-37	95	146.747	0	1.07	0.64	1.87	2.18
contig_54514	trna (adenine-n -) -methyltransferase non-catalytic subunit trm6	2332	6.18215e-157	79	475.707	0.05	0	0.13	0.22	0.7
contig_54991	ago4- partial	2319	0	97	753.821	0.4	0.7	1.14	1.63	0.18
contig_56011	translation initiation factor eif-2b alpha	2292	0	91	626.32	0.59	4.95	15.38	6	7.4
contig_56223	trna (adenine-n -) -methyltransferase non-catalytic subunit trm6	2287	3.95149e-157	79	475.707	0.25	0.13	0.27	1.58	0.63
contig_60371	transcription initiation factor tfiid	2179	6.84297e-38	96	146.747	0	1.03	1.82	2.77	2.72
contig_63989	transcription initiation factor tfiid subunit	2088	7.46635e-145	79	445.662	0.25	0.8	0.88	2.39	1.35
contig_70870	eukaryotic translation initiation factor	1923	0	91	857.44	0	0.5	0.51	2.76	1.43
contig_73363	transcription initiation factor iib-2	1866	6.90829e-146	88	377.481	2.27	0	0	0	0
contig_73823	trna (adenine-n -) -methyltransferase non-catalytic subunit trm6	1855	8.40088e-177	79	521.161	1.81	0	1.24	0.26	4.63
contig_75659	translation initiation	1813	0	95	723.391	0	4.53	15.77	0	54.36
contig_76696	transcription initiation factor iib-2	1791	0	90	542.732	0.29	1.73	3.73	0.02	0.89
contig_79399	eukaryotic translation initiation factor 3	1732	5.16057e-64	80	219.935	2.63	0.15	0.26	2.32	4.67
contig_79846	transcription initiation factor iib-2	1723	0	90	542.732	2.82	5.63	3.13	0.23	2.55
contig_80355	eukaryotic translation initiation factor 3	1710	4.39597e-64	80	219.935	2.18	2.46	0.98	5.11	10.1
contig_84796	transcription initiation factor iib-2	1615	7.65187e-162	96	340.502	0.3	1.39	3.97	0.86	2.15
contig_86110	methionyl-trnaformyltransferase	1588	6.67361e-125	90	335.495	1.32	0.56	0.46	0	0
contig_86715	methionyl-trnaformyltransferase	1575	9.0581e-120	90	300.056	0.87	0	0.48	0	0
contig_87749	transcription factor iib	1553	1.67608e-110	90	213.386	0	1.16	2.61	4.6	1.36
contig_88842	eukaryotic translation initiation factor 3	1529	3.21855e-93	85	302.753	0	0.39	1.28	0.49	0.48
contig_88932	transcription factor iib	1528	1.64009e-110	90	213.386	0	0.28	0.8	0.02	0.45
contig_89448	methionyl-trnaformyltransferase	1517	7.44942e-125	90	300.056	0.09	1.08	0.27	0	0
contig_96079	methionyl-trnaformyltransferase	1379	0	84	527.324	5.62	6.7	5.34	0.08	0.76
contig_96911	methionyl-trnaformyltransferase	1363	1.29676e-135	85	391.349	1.96	0.93	2.15	0.01	0
contig_97370	eukaryotic translation initiation factor 5a isoform i	1355	1.45275e-103	95	316.235	47.44	1.77	19.84	31.4	63.47
contig_99259	transcription initiation factor tfiid	1317	2.08798e-62	92	211.075	0	0	0.45	3.05	1.92
contig_104560	transcription initiation factor tfiid	1217	8.85247e-63	92	211.075	0	0	0.02	1.23	0.96
contig_105547	argonaute protein group	1199	0	84	559.296	0.21	1.11	1.1	0	0
contig_112641	argonaute protein group	1069	5.45158e-153	93	466.848	0.93	9.1	11.14	12.69	9.68
contig_113751	argonaute protein group	1050	4.34421e-153	93	466.848	12.91	5.14	2.92	6.2	1.34
contig_135779	proteinargonaute	728	1.08683e-06	68	39.6614	0	0	3.85	0	0
contig_135780	proteinargonaute 16-like	728	1.75571e-06	65	41.5874	0	0	2.24	0	0
